# Supplementary material for: Sero-epidemiology of Crimean-Congo haemorrhagic fever in mixed crop-livestock farming households in Burkina Faso: a one health study
Source: PLoS One. 2026 May 4;21(5):e0347146. doi: 10.1371/journal.pone.0347146 (PMC13138657; doi:10.1371/journal.pone.0347146)
Supplement: S4 Appendix — (XLSX) [file pone.0347146.s004.xlsx]

## Sheet: Human_data
Date d'enquete	1.Région	2. Commune	3.Village	Household_ID	household unique ID	7.household size	9.number of women	10.number of adult men	11 Number of children in household (<15 years)	12.number of brick houses in the household	13.number of earth-built houses in the household	household unique ID	13. Practice farming	14 Estimated cultivated area	15. household owns its own farmland	16. the household has its own grazing areas	17.estimated distance to grazing area (household)	Does the household have access to a water source?	18 Main source of water for the concession	Other water source to be specifie	Does the household have access to energy?	19.main source of electricity	Telephone portable dans le ménage	Number of cell phones in household	21.Television	22.Radio	23. Toilettes	24.agricultural machine or vehicle	25.Moto	26. Main fuel used for cooking	Other fuel to be specified	28. Does the household keep cattle?	29.number of cattle	28. Does the household keep sheep	29. number of sheep	30 Does the household raise goats?	31. Number of goats	32.does the household breed asins?	33. number of asins	34 Does the household raise poultry (chicken, guinea fowl, duck, etc.)?	35 Number of heads of poultry (chicken, guinea fowl, duck, etc.)	36 Main purpose of breeding	37 Type of breeding	Comments on the household	Observations	Identification number of herd(s) in contact with the participant	Contact animal ID no.	Participant ID no.	participant unique ID
2023-03-17	Nord	YAKO	BOULMA	1	BLM-1	71	11	10	50	0	10	BLM-1	1	20	1	0		1	Forage commun		0		1		0	1	1	0	1	Bois		1	30	1	5	1	5	1	3	1	10	Vente (viande)	système mixte agriculture-élevage	Ras	Ras	1	1	1	BLM-1-1
2023-03-17	Nord	YAKO	BOULMA	1	BLM-1	71	11	10	50	0	10	BLM-1	1	20	1	0		1	Forage commun		0		1		0	1	1	0	1	Bois		1	30	1	5	1	5	1	3	1	10	Vente (viande)	système mixte agriculture-élevage	Ras	Ras	1	1	2	BLM-1-2
2023-03-17	Nord	YAKO	BOULMA	1	BLM-1	71	11	10	50	0	10	BLM-1	1	20	1	0		1	Forage commun		0		1		0	1	1	0	1	Bois		1	30	1	5	1	5	1	3	1	10	Vente (viande)	système mixte agriculture-élevage	Ras	Ras	1	1	3	BLM-1-3
2023-03-17	Nord	YAKO	BOULMA	1	BLM-1	71	11	10	50	0	10	BLM-1	1	20	1	0		1	Forage commun		0		1		0	1	1	0	1	Bois		1	30	1	5	1	5	1	3	1	10	Vente (viande)	système mixte agriculture-élevage	Ras	Ras	1	1	4	BLM-1-4
2023-03-17	Nord	YAKO	BOULMA	1	BLM-1	71	11	10	50	0	10	BLM-1	1	20	1	0		1	Forage commun		0		1		0	1	1	0	1	Bois		1	30	1	5	1	5	1	3	1	10	Vente (viande)	système mixte agriculture-élevage	Ras	Ras	1	1	5	BLM-1-5
2023-03-17	Nord	YAKO	BOULMA	2	BLM-2	38	16	12	20	0	28	BLM-2	1	3	1	0		1	Forage commun		1	Réseau propre (ex :solaire, batteries)	1	15	0	1	1	0	1	Bois		1	4	1	10	1	20	1	5	1	70	Vente (viande)	système mixte agriculture-élevage	RAS	RAS	2	2	1	BLM-2-1
2023-03-17	Nord	YAKO	BOULMA	2	BLM-2	38	16	12	20	0	28	BLM-2	1	3	1	0		1	Forage commun		1	Réseau propre (ex :solaire, batteries)	1	15	0	1	1	0	1	Bois		1	4	1	10	1	20	1	5	1	70	Vente (viande)	système mixte agriculture-élevage	RAS	RAS	2	2	2	BLM-2-2
2023-03-17	Nord	YAKO	BOULMA	2	BLM-2	38	16	12	20	0	28	BLM-2	1	3	1	0		1	Forage commun		1	Réseau propre (ex :solaire, batteries)	1	15	0	1	1	0	1	Bois		1	4	1	10	1	20	1	5	1	70	Vente (viande)	système mixte agriculture-élevage	RAS	RAS	2	2	3	BLM-2-3
2023-03-17	Nord	YAKO	BOULMA	2	BLM-2	38	16	12	20	0	28	BLM-2	1	3	1	0		1	Forage commun		1	Réseau propre (ex :solaire, batteries)	1	15	0	1	1	0	1	Bois		1	4	1	10	1	20	1	5	1	70	Vente (viande)	système mixte agriculture-élevage	RAS	RAS	2	2	4	BLM-2-4
2023-03-17	Nord	YAKO	BOULMA	2	BLM-2	38	16	12	20	0	28	BLM-2	1	3	1	0		1	Forage commun		1	Réseau propre (ex :solaire, batteries)	1	15	0	1	1	0	1	Bois		1	4	1	10	1	20	1	5	1	70	Vente (viande)	système mixte agriculture-élevage	RAS	RAS	2	2	5	BLM-2-5
2023-03-17	Nord	YAKO	BOULMA	3	BLM-3	25	9	6	10	0	19	BLM-3	1	4	1	0		1	Forage commun		1	Réseau propre (ex :solaire, batteries)	1	10	1	1	1	0	1	Bois		1	6	1	10	1	5	1	2	1	10	Vente (viande)	système mixte agriculture-élevage	Ras	Ras	3	3	1	BLM-3-1
2023-03-17	Nord	YAKO	BOULMA	3	BLM-3	25	9	6	10	0	19	BLM-3	1	4	1	0		1	Forage commun		1	Réseau propre (ex :solaire, batteries)	1	10	1	1	1	0	1	Bois		1	6	1	10	1	5	1	2	1	10	Vente (viande)	système mixte agriculture-élevage	Ras	Ras	3	3	2	BLM-3-2
2023-03-17	Nord	YAKO	BOULMA	3	BLM-3	25	9	6	10	0	19	BLM-3	1	4	1	0		1	Forage commun		1	Réseau propre (ex :solaire, batteries)	1	10	1	1	1	0	1	Bois		1	6	1	10	1	5	1	2	1	10	Vente (viande)	système mixte agriculture-élevage	Ras	Ras	5	5	1	BLM-3-1
2023-03-17	Nord	YAKO	BOULMA	3	BLM-3	25	9	6	10	0	19	BLM-3	1	4	1	0		1	Forage commun		1	Réseau propre (ex :solaire, batteries)	1	10	1	1	1	0	1	Bois		1	6	1	10	1	5	1	2	1	10	Vente (viande)	système mixte agriculture-élevage	Ras	Ras	3	3	4	BLM-3-4
2023-03-17	Nord	YAKO	BOULMA	3	BLM-3	25	9	6	10	0	19	BLM-3	1	4	1	0		1	Forage commun		1	Réseau propre (ex :solaire, batteries)	1	10	1	1	1	0	1	Bois		1	6	1	10	1	5	1	2	1	10	Vente (viande)	système mixte agriculture-élevage	Ras	Ras	3	3	4	BLM-3-4
2023-03-17	Nord	YAKO	BOULMA	3	BLM-3	25	9	6	10	0	19	BLM-3	1	4	1	0		1	Forage commun		1	Réseau propre (ex :solaire, batteries)	1	10	1	1	1	0	1	Bois		1	6	1	10	1	5	1	2	1	10	Vente (viande)	système mixte agriculture-élevage	Ras	Ras	3	3	6	BLM-3-6
2023-03-17	Nord	YAKO	BOULMA	4	BLM-4	25	8	8	7	0	10	BLM-4	1	5	1	0		1	Forage individuel		1	Réseau propre (ex :solaire, batteries)	1	11	0	1	1	1	1	Bois		1	1	1	30	1	6	1	5	1	25	Vente (viande)	système mixte agriculture-élevage	RAS		4	4	1	BLM-4-1
2023-03-17	Nord	YAKO	BOULMA	4	BLM-4	25	8	8	7	0	10	BLM-4	1	5	1	0		1	Forage individuel		1	Réseau propre (ex :solaire, batteries)	1	11	0	1	1	1	1	Bois		1	1	1	30	1	6	1	5	1	25	Vente (viande)	système mixte agriculture-élevage	RAS		4	4	2	BLM-4-2
2023-03-17	Nord	YAKO	BOULMA	4	BLM-4	25	8	8	7	0	10	BLM-4	1	5	1	0		1	Forage individuel		1	Réseau propre (ex :solaire, batteries)	1	11	0	1	1	1	1	Bois		1	1	1	30	1	6	1	5	1	25	Vente (viande)	système mixte agriculture-élevage	RAS		4	4	3	BLM-4-3
2023-03-17	Nord	YAKO	BOULMA	4	BLM-4	25	8	8	7	0	10	BLM-4	1	5	1	0		1	Forage individuel		1	Réseau propre (ex :solaire, batteries)	1	11	0	1	1	1	1	Bois		1	1	1	30	1	6	1	5	1	25	Vente (viande)	système mixte agriculture-élevage	RAS		4	4	4	BLM-4-4
2023-03-17	Nord	YAKO	BOULMA	4	BLM-4	25	8	8	7	0	10	BLM-4	1	5	1	0		1	Forage individuel		1	Réseau propre (ex :solaire, batteries)	1	11	0	1	1	1	1	Bois		1	1	1	30	1	6	1	5	1	25	Vente (viande)	système mixte agriculture-élevage	RAS		4	4	5	BLM-4-5
2023-03-17	Nord	YAKO	BOULMA	5	BLM-5	10	4	4	2	0	8	BLM-5	1	1	1	0		1	Forage commun		0		1		0	0	1	0	0	Bois		1	30	1	5	1	8	0	0	0	0	Vente (viande)	système mixte agriculture-élevage	Ras	Ras	5	1	2	BLM-5-2
2023-03-17	Nord	YAKO	BOULMA	5	BLM-5	10	4	4	2	0	8	BLM-5	1	1	1	0		1	Forage commun		0		1		0	0	1	0	0	Bois		1	30	1	5	1	8	0	0	0	0	Vente (viande)	système mixte agriculture-élevage	Ras	Ras	5	5	5	BLM-5-5
2023-03-17	Nord	YAKO	BOULMA	5	BLM-5	10	4	4	2	0	8	BLM-5	1	1	1	0		1	Forage commun		0		1		0	0	1	0	0	Bois		1	30	1	5	1	8	0	0	0	0	Vente (viande)	système mixte agriculture-élevage	Ras	Ras	5	5	4	BLM-5-4
2023-03-17	Nord	YAKO	BOULMA	5	BLM-5	10	4	4	2	0	8	BLM-5	1	1	1	0		1	Forage commun		0		1		0	0	1	0	0	Bois		1	30	1	5	1	8	0	0	0	0	Vente (viande)	système mixte agriculture-élevage	Ras	Ras	5	5	3	BLM-5-3
2023-03-17	Nord	YAKO	BOULMA	5	BLM-5	10	4	4	2	0	8	BLM-5	1	1	1	0		1	Forage commun		0		1		0	0	1	0	0	Bois		1	30	1	5	1	8	0	0	0	0	Vente (viande)	système mixte agriculture-élevage	Ras	Ras	5	5	5	BLM-5-5
2023-03-17	Nord	YAKO	BOULMA	6	BLM-6	22	4	8	10	0	10	BLM-6	1	4	1	0		1	Forage commun		1	Réseau propre (ex :solaire, batteries)	1	6	1	1	1	0	1	Bois		1	30	1	7	1	20	1	2	1	15	Vente (viande)	système mixte agriculture-élevage	RAS	RAS	6	6	1	BLM-6-1
2023-03-17	Nord	YAKO	BOULMA	6	BLM-6	22	4	8	10	0	10	BLM-6	1	4	1	0		1	Forage commun		1	Réseau propre (ex :solaire, batteries)	1	6	1	1	1	0	1	Bois		1	30	1	7	1	20	1	2	1	15	Vente (viande)	système mixte agriculture-élevage	RAS	RAS	6	6	4	BLM-6-4
2023-03-17	Nord	YAKO	BOULMA	6	BLM-6	22	4	8	10	0	10	BLM-6	1	4	1	0		1	Forage commun		1	Réseau propre (ex :solaire, batteries)	1	6	1	1	1	0	1	Bois		1	30	1	7	1	20	1	2	1	15	Vente (viande)	système mixte agriculture-élevage	RAS	RAS	6	6	2	BLM-6-2
2023-03-17	Nord	YAKO	BOULMA	6	BLM-6	22	4	8	10	0	10	BLM-6	1	4	1	0		1	Forage commun		1	Réseau propre (ex :solaire, batteries)	1	6	1	1	1	0	1	Bois		1	30	1	7	1	20	1	2	1	15	Vente (viande)	système mixte agriculture-élevage	RAS	RAS	6	6	3	BLM-6-3
2023-03-17	Nord	YAKO	BOULMA	6	BLM-6	22	4	8	10	0	10	BLM-6	1	4	1	0		1	Forage commun		1	Réseau propre (ex :solaire, batteries)	1	6	1	1	1	0	1	Bois		1	30	1	7	1	20	1	2	1	15	Vente (viande)	système mixte agriculture-élevage	RAS	RAS	6	6	5	BLM-6-5
2023-03-17	Nord	YAKO	BOULMA	8	BLM-8	13	4	3	6	0	8	BLM-8	1	4	1	0		1	Forage commun		1	Réseau propre (ex :solaire, batteries)	1	5	0	0	1	0	0	Charbon de bois		1	5	1	15	1	15	1	3	1	28	Vente (viande)	système mixte agriculture-élevage	Ras	RAS	8	8	1	BLM-8-1
2023-03-17	Nord	YAKO	BOULMA	8	BLM-8	13	4	3	6	0	8	BLM-8	1	4	1	0		1	Forage commun		1	Réseau propre (ex :solaire, batteries)	1	5	0	0	1	0	0	Charbon de bois		1	5	1	15	1	15	1	3	1	28	Vente (viande)	système mixte agriculture-élevage	Ras	RAS	8	8	2	BLM-8-2
2023-03-17	Nord	YAKO	BOULMA	8	BLM-8	13	4	3	6	0	8	BLM-8	1	4	1	0		1	Forage commun		1	Réseau propre (ex :solaire, batteries)	1	5	0	0	1	0	0	Charbon de bois		1	5	1	15	1	15	1	3	1	28	Vente (viande)	système mixte agriculture-élevage	Ras	RAS	8	8	3	BLM-8-3
2023-03-16	Nord	TEMA BOKIN	BOORE	1	BOR-1	18	5	12	1	0	10	BOR-1	1	3	1	0		1	Forage commun		0		1	12	0	0	0	0	1	Bois		1	9	1	5	1	20	0	0	1	25	Vente (viande)	système mixte agriculture-élevage	RAS	RAS	1	1	1	BOR-1-1
2023-03-16	Nord	TEMA BOKIN	BOORE	1	BOR-1	18	5	12	1	0	10	BOR-1	1	3	1	0		1	Forage commun		0		1	12	0	0	0	0	1	Bois		1	9	1	5	1	20	0	0	1	25	Vente (viande)	système mixte agriculture-élevage	RAS	RAS	1	1	2	BOR-1-2
2023-03-16	Nord	TEMA BOKIN	BOORE	1	BOR-1	18	5	12	1	0	10	BOR-1	1	3	1	0		1	Forage commun		0		1	12	0	0	0	0	1	Bois		1	9	1	5	1	20	0	0	1	25	Vente (viande)	système mixte agriculture-élevage	RAS	RAS	1	1	3	BOR-1-3
2023-03-16	Nord	TEMA BOKIN	BOORE	1	BOR-1	18	5	12	1	0	10	BOR-1	1	3	1	0		1	Forage commun		0		1	12	0	0	0	0	1	Bois		1	9	1	5	1	20	0	0	1	25	Vente (viande)	système mixte agriculture-élevage	RAS	RAS	1	1	4	BOR-1-4
2023-03-16	Nord	TEMA BOKIN	BOORE	1	BOR-1	18	5	12	1	0	10	BOR-1	1	3	1	0		1	Forage commun		0		1	12	0	0	0	0	1	Bois		1	9	1	5	1	20	0	0	1	25	Vente (viande)	système mixte agriculture-élevage	RAS	RAS	1	1	5	BOR-1-5
2023-03-22	Nord	TEMA BOKIN	BOORE	10	BOR-10	14	3	3	8	0	6	BOR-10	1	3	1	0		1	Forage commun		1	Réseau propre (ex :solaire, batteries)	1	5	0	1	0	0	1	Bois		1	5	1	10	1	17	1	1	1	20	Vente (viande)	système mixte agriculture-élevage	Ras	Ras	10	10	10	BOR-10-10
2023-03-22	Nord	TEMA BOKIN	BOORE	10	BOR-10	14	3	3	8	0	6	BOR-10	1	3	1	0		1	Forage commun		1	Réseau propre (ex :solaire, batteries)	1	5	0	1	0	0	1	Bois		1	5	1	10	1	17	1	1	1	20	Vente (viande)	système mixte agriculture-élevage	Ras	Ras	10	10	2	BOR-10-2
2023-03-22	Nord	TEMA BOKIN	BOORE	10	BOR-10	14	3	3	8	0	6	BOR-10	1	3	1	0		1	Forage commun		1	Réseau propre (ex :solaire, batteries)	1	5	0	1	0	0	1	Bois		1	5	1	10	1	17	1	1	1	20	Vente (viande)	système mixte agriculture-élevage	Ras	Ras	10	10	3	BOR-10-3
2023-03-22	Nord	TEMA BOKIN	BOORE	10	BOR-10	14	3	3	8	0	6	BOR-10	1	3	1	0		1	Forage commun		1	Réseau propre (ex :solaire, batteries)	1	5	0	1	0	0	1	Bois		1	5	1	10	1	17	1	1	1	20	Vente (viande)	système mixte agriculture-élevage	Ras	Ras	10	10	4	BOR-10-4
2023-03-16	Nord	TEMA BOKIN	BOORE	2	BOR-2	23	8	5	8	0	10	BOR-2	1	5	1	0		1	Forage commun		1	Réseau propre (ex :solaire, batteries)	1	18	0	1	1	0	1	Bois		1	20	1	20	1	25	1	3	1	50	Vente (viande)	système mixte agriculture-élevage	RAS	RAS	2	2	1	BOR-2-1
2023-03-16	Nord	TEMA BOKIN	BOORE	2	BOR-2	23	8	5	8	0	10	BOR-2	1	5	1	0		1	Forage commun		1	Réseau propre (ex :solaire, batteries)	1	18	0	1	1	0	1	Bois		1	20	1	20	1	25	1	3	1	50	Vente (viande)	système mixte agriculture-élevage	RAS	RAS	2	2	2	BOR-2-2
2023-03-16	Nord	TEMA BOKIN	BOORE	2	BOR-2	23	8	5	8	0	10	BOR-2	1	5	1	0		1	Forage commun		1	Réseau propre (ex :solaire, batteries)	1	18	0	1	1	0	1	Bois		1	20	1	20	1	25	1	3	1	50	Vente (viande)	système mixte agriculture-élevage	RAS	RAS	2	2	3	BOR-2-3
2023-03-16	Nord	TEMA BOKIN	BOORE	2	BOR-2	23	8	5	8	0	10	BOR-2	1	5	1	0		1	Forage commun		1	Réseau propre (ex :solaire, batteries)	1	18	0	1	1	0	1	Bois		1	20	1	20	1	25	1	3	1	50	Vente (viande)	système mixte agriculture-élevage	RAS	RAS	2	2	4	BOR-2-4
2023-03-16	Nord	TEMA BOKIN	BOORE	2	BOR-2	23	8	5	8	0	10	BOR-2	1	5	1	0		1	Forage commun		1	Réseau propre (ex :solaire, batteries)	1	18	0	1	1	0	1	Bois		1	20	1	20	1	25	1	3	1	50	Vente (viande)	système mixte agriculture-élevage	RAS	RAS	2	2	5	BOR-2-5
2023-03-16	Nord	TEMA BOKIN	BOORE	3	BOR-3	35	10	15	10	0	10	BOR-3	1	5	1	0		1	Forage commun		1	Réseau propre (ex :solaire, batteries)	1	12	0	1	1	0	1	Bois		1	10	1	15	1	10	1	2	1	25	Vente (viande)	système mixte agriculture-élevage	RAS	RAS	3	3	1	BOR-3-1
2023-03-16	Nord	TEMA BOKIN	BOORE	3	BOR-3	35	10	15	10	0	10	BOR-3	1	5	1	0		1	Forage commun		1	Réseau propre (ex :solaire, batteries)	1	12	0	1	1	0	1	Bois		1	10	1	15	1	10	1	2	1	25	Vente (viande)	système mixte agriculture-élevage	RAS	RAS	3	3	2	BOR-3-2
2023-03-16	Nord	TEMA BOKIN	BOORE	3	BOR-3	35	10	15	10	0	10	BOR-3	1	5	1	0		1	Forage commun		1	Réseau propre (ex :solaire, batteries)	1	12	0	1	1	0	1	Bois		1	10	1	15	1	10	1	2	1	25	Vente (viande)	système mixte agriculture-élevage	RAS	RAS	3	3	3	BOR-3-3
2023-03-16	Nord	TEMA BOKIN	BOORE	3	BOR-3	35	10	15	10	0	10	BOR-3	1	5	1	0		1	Forage commun		1	Réseau propre (ex :solaire, batteries)	1	12	0	1	1	0	1	Bois		1	10	1	15	1	10	1	2	1	25	Vente (viande)	système mixte agriculture-élevage	RAS	RAS	3	3	4	BOR-3-4
2023-03-16	Nord	TEMA BOKIN	BOORE	3	BOR-3	35	10	15	10	0	10	BOR-3	1	5	1	0		1	Forage commun		1	Réseau propre (ex :solaire, batteries)	1	12	0	1	1	0	1	Bois		1	10	1	15	1	10	1	2	1	25	Vente (viande)	système mixte agriculture-élevage	RAS	RAS	3	3	5	BOR-3-5
2023-03-16	Nord	TEMA BOKIN	BOORE_R	4	BOR-4	26	10	10	6	2	2	BOR-4	1	2	1	0		1	Forage commun		1	Réseau propre (ex :solaire, batteries)	1	5	0	1	1	0	1	Bois		1	5	1	7	1	10	0	0	1	25	Vente (viande)	système mixte agriculture-élevage	RAS	RAS	4	4	1	BOR-4-1
2023-03-16	Nord	TEMA BOKIN	BOORE_R	4	BOR-4	26	10	10	6	2	2	BOR-4	1	2	1	0		1	Forage commun		1	Réseau propre (ex :solaire, batteries)	1	5	0	1	1	0	1	Bois		1	5	1	7	1	10	0	0	1	25	Vente (viande)	système mixte agriculture-élevage	RAS	RAS	4	4	3	BOR-4-3
2023-03-16	Nord	TEMA BOKIN	BOORE_R	4	BOR-4	26	10	10	6	2	2	BOR-4	1	2	1	0		1	Forage commun		1	Réseau propre (ex :solaire, batteries)	1	5	0	1	1	0	1	Bois		1	5	1	7	1	10	0	0	1	25	Vente (viande)	système mixte agriculture-élevage	RAS	RAS	4	4	2	BOR-4-2
2023-03-16	Nord	TEMA BOKIN	BOORE_R	4	BOR-4	26	10	10	6	2	2	BOR-4	1	2	1	0		1	Forage commun		1	Réseau propre (ex :solaire, batteries)	1	5	0	1	1	0	1	Bois		1	5	1	7	1	10	0	0	1	25	Vente (viande)	système mixte agriculture-élevage	RAS	RAS	4	4	4	BOR-4-4
2023-03-16	Nord	TEMA BOKIN	BOORE_R	4	BOR-4	26	10	10	6	2	2	BOR-4	1	2	1	0		1	Forage commun		1	Réseau propre (ex :solaire, batteries)	1	5	0	1	1	0	1	Bois		1	5	1	7	1	10	0	0	1	25	Vente (viande)	système mixte agriculture-élevage	RAS	RAS	4	4	5	BOR-4-5
2023-03-16	Nord	TEMA BOKIN	BOORE	5	BOR-5	38	8	20	10	0	7	BOR-5	1	1	1	0		1	Forage commun		1	Réseau propre (ex :solaire, batteries)	1	15	0	1	1	0	1	Bois		1	70	1	20	1	10	1	2	1	25	Vente (viande)	système mixte agriculture-élevage	RAS	RAS	5	5	2	BOR-5-2
2023-03-16	Nord	TEMA BOKIN	BOORE	5	BOR-5	38	8	20	10	0	7	BOR-5	1	1	1	0		1	Forage commun		1	Réseau propre (ex :solaire, batteries)	1	15	0	1	1	0	1	Bois		1	70	1	20	1	10	1	2	1	25	Vente (viande)	système mixte agriculture-élevage	RAS	RAS	5	5	3	BOR-5-3
2023-03-16	Nord	TEMA BOKIN	BOORE	5	BOR-5	38	8	20	10	0	7	BOR-5	1	1	1	0		1	Forage commun		1	Réseau propre (ex :solaire, batteries)	1	15	0	1	1	0	1	Bois		1	70	1	20	1	10	1	2	1	25	Vente (viande)	système mixte agriculture-élevage	RAS	RAS	5	5	1	BOR-5-1
2023-03-16	Nord	TEMA BOKIN	BOORE	5	BOR-5	38	8	20	10	0	7	BOR-5	1	1	1	0		1	Forage commun		1	Réseau propre (ex :solaire, batteries)	1	15	0	1	1	0	1	Bois		1	70	1	20	1	10	1	2	1	25	Vente (viande)	système mixte agriculture-élevage	RAS	RAS	5	5	4	BOR-5-4
2023-03-16	Nord	TEMA BOKIN	BOORE	5	BOR-5	38	8	20	10	0	7	BOR-5	1	1	1	0		1	Forage commun		1	Réseau propre (ex :solaire, batteries)	1	15	0	1	1	0	1	Bois		1	70	1	20	1	10	1	2	1	25	Vente (viande)	système mixte agriculture-élevage	RAS	RAS	5	5	5	BOR-5-5
2023-03-16	Nord	TEMA BOKIN	BOORE	6	BOR-6	57	14	13	30	0	30	BOR-6	1	4	1	0		1	Forage commun		1	Réseau propre (ex :solaire, batteries)	1	40	0	1	1	0	1	Bois		1	3	1	12	1	20	1	5	1	20	Vente (viande)	système mixte agriculture-élevage	Ras	RAS	6	6	1	BOR-6-1
2023-03-16	Nord	TEMA BOKIN	BOORE	6	BOR-6	57	14	13	30	0	30	BOR-6	1	4	1	0		1	Forage commun		1	Réseau propre (ex :solaire, batteries)	1	40	0	1	1	0	1	Bois		1	3	1	12	1	20	1	5	1	20	Vente (viande)	système mixte agriculture-élevage	Ras	RAS	6	6	2	BOR-6-2
2023-03-16	Nord	TEMA BOKIN	BOORE	6	BOR-6	57	14	13	30	0	30	BOR-6	1	4	1	0		1	Forage commun		1	Réseau propre (ex :solaire, batteries)	1	40	0	1	1	0	1	Bois		1	3	1	12	1	20	1	5	1	20	Vente (viande)	système mixte agriculture-élevage	Ras	RAS	6	6	3	BOR-6-3
2023-03-16	Nord	TEMA BOKIN	BOORE	6	BOR-6	57	14	13	30	0	30	BOR-6	1	4	1	0		1	Forage commun		1	Réseau propre (ex :solaire, batteries)	1	40	0	1	1	0	1	Bois		1	3	1	12	1	20	1	5	1	20	Vente (viande)	système mixte agriculture-élevage	Ras	RAS	6	6	4	BOR-6-4
2023-03-16	Nord	TEMA BOKIN	BOORE	6	BOR-6	57	14	13	30	0	30	BOR-6	1	4	1	0		1	Forage commun		1	Réseau propre (ex :solaire, batteries)	1	40	0	1	1	0	1	Bois		1	3	1	12	1	20	1	5	1	20	Vente (viande)	système mixte agriculture-élevage	Ras	RAS	6	6	5	BOR-6-5
2023-03-16	Nord	TEMA BOKIN	BOORE	7	BOR-7	51	9	7	35	0	30	BOR-7	1	10	1	0		1	Forage commun		1	Réseau propre (ex :solaire, batteries)	1	20	0	1	1	0	1	Bois		1	15	1	15	1	50	1	4	1	20	Vente (viande)	système mixte agriculture-élevage	Ras	Ras	7	7	1	BOR-7-1
2023-03-16	Nord	TEMA BOKIN	BOORE	7	BOR-7	51	9	7	35	0	30	BOR-7	1	10	1	0		1	Forage commun		1	Réseau propre (ex :solaire, batteries)	1	20	0	1	1	0	1	Bois		1	15	1	15	1	50	1	4	1	20	Vente (viande)	système mixte agriculture-élevage	Ras	Ras	7	7	2	BOR-7-2
2023-03-16	Nord	TEMA BOKIN	BOORE	7	BOR-7	51	9	7	35	0	30	BOR-7	1	10	1	0		1	Forage commun		1	Réseau propre (ex :solaire, batteries)	1	20	0	1	1	0	1	Bois		1	15	1	15	1	50	1	4	1	20	Vente (viande)	système mixte agriculture-élevage	Ras	Ras	7	7	3	BOR-7-3
2023-03-16	Nord	TEMA BOKIN	BOORE	7	BOR-7	51	9	7	35	0	30	BOR-7	1	10	1	0		1	Forage commun		1	Réseau propre (ex :solaire, batteries)	1	20	0	1	1	0	1	Bois		1	15	1	15	1	50	1	4	1	20	Vente (viande)	système mixte agriculture-élevage	Ras	Ras	7	7	4	BOR-7-4
2023-03-16	Nord	TEMA BOKIN	BOORE	7	BOR-7	51	9	7	35	0	30	BOR-7	1	10	1	0		1	Forage commun		1	Réseau propre (ex :solaire, batteries)	1	20	0	1	1	0	1	Bois		1	15	1	15	1	50	1	4	1	20	Vente (viande)	système mixte agriculture-élevage	Ras	Ras	7	7	5	BOR-7-5
2023-03-16	Nord	TEMA BOKIN	BOORE	8	BOR-8	33	9	5	22	1	16	BOR-8	1	6	1	0		1	Forage commun		1	Réseau propre (ex :solaire, batteries)	1	15	0	1	1	0	1	Bois		1	13	1	20	1	6	1	4	1	15	Vente (viande)	système mixte agriculture-élevage	Possede un cheval	RAS	8	8	1	BOR-8-1
2023-03-16	Nord	TEMA BOKIN	BOORE	8	BOR-8	33	9	5	22	1	16	BOR-8	1	6	1	0		1	Forage commun		1	Réseau propre (ex :solaire, batteries)	1	15	0	1	1	0	1	Bois		1	13	1	20	1	6	1	4	1	15	Vente (viande)	système mixte agriculture-élevage	Possede un cheval	RAS	8	8	2	BOR-8-2
2023-03-16	Nord	TEMA BOKIN	BOORE	8	BOR-8	33	9	5	22	1	16	BOR-8	1	6	1	0		1	Forage commun		1	Réseau propre (ex :solaire, batteries)	1	15	0	1	1	0	1	Bois		1	13	1	20	1	6	1	4	1	15	Vente (viande)	système mixte agriculture-élevage	Possede un cheval	RAS	8	8	3	BOR-8-3
2023-03-16	Nord	TEMA BOKIN	BOORE	8	BOR-8	33	9	5	22	1	16	BOR-8	1	6	1	0		1	Forage commun		1	Réseau propre (ex :solaire, batteries)	1	15	0	1	1	0	1	Bois		1	13	1	20	1	6	1	4	1	15	Vente (viande)	système mixte agriculture-élevage	Possede un cheval	RAS	8	8	4	BOR-8-4
2023-03-16	Nord	TEMA BOKIN	BOORE	8	BOR-8	33	9	5	22	1	16	BOR-8	1	6	1	0		1	Forage commun		1	Réseau propre (ex :solaire, batteries)	1	15	0	1	1	0	1	Bois		1	13	1	20	1	6	1	4	1	15	Vente (viande)	système mixte agriculture-élevage	Possede un cheval	RAS	8	8	5	BOR-8-5
2023-03-16	Nord	TEMA BOKIN	BOORE	9	BOR-9	45	9	6	30	0	30	BOR-9	1	20	1	0		1	Forage commun		1	Réseau propre (ex :solaire, batteries)	1	30	0	1	1	0	1	Bois		1	15	1	15	1	20	1	6	1	40	Vente (viande)	système mixte agriculture-élevage	Ras	Ras	9	9	2	BOR-9-2
2023-03-16	Nord	TEMA BOKIN	BOORE	9	BOR-9	45	9	6	30	0	30	BOR-9	1	20	1	0		1	Forage commun		1	Réseau propre (ex :solaire, batteries)	1	30	0	1	1	0	1	Bois		1	15	1	15	1	20	1	6	1	40	Vente (viande)	système mixte agriculture-élevage	Ras	Ras			1	BOR-9-1
2023-03-16	Nord	TEMA BOKIN	BOORE	9	BOR-9	45	9	6	30	0	30	BOR-9	1	20	1	0		1	Forage commun		1	Réseau propre (ex :solaire, batteries)	1	30	0	1	1	0	1	Bois		1	15	1	15	1	20	1	6	1	40	Vente (viande)	système mixte agriculture-élevage	Ras	Ras	9	9	3	BOR-9-3
2023-03-16	Nord	TEMA BOKIN	BOORE	9	BOR-9	45	9	6	30	0	30	BOR-9	1	20	1	0		1	Forage commun		1	Réseau propre (ex :solaire, batteries)	1	30	0	1	1	0	1	Bois		1	15	1	15	1	20	1	6	1	40	Vente (viande)	système mixte agriculture-élevage	Ras	Ras	9	9	4	BOR-9-4
2023-03-16	Nord	TEMA BOKIN	BOORE	9	BOR-9	45	9	6	30	0	30	BOR-9	1	20	1	0		1	Forage commun		1	Réseau propre (ex :solaire, batteries)	1	30	0	1	1	0	1	Bois		1	15	1	15	1	20	1	6	1	40	Vente (viande)	système mixte agriculture-élevage	Ras	Ras	9	9	5	BOR-9-5
2023-03-18	Nord	YAKO	BOURIA	1	BOU-1	24	5	3	16	1	10	BOU-1	1	5	1	1		1	Forage commun		1	Réseau national	1	7	0	1	1	1	1	Bois		1	70	1	40	1	30	1	1	1	80	Vente (viande)	système mixte agriculture-élevage	Ras	RAS	1	1	1	BOU-1-1
2023-03-18	Nord	YAKO	BOURIA	1	BOU-1	24	5	3	16	1	10	BOU-1	1	5	1	1		1	Forage commun		1	Réseau national	1	7	0	1	1	1	1	Bois		1	70	1	40	1	30	1	1	1	80	Vente (viande)	système mixte agriculture-élevage	Ras	RAS	1	1	2	BOU-1-2
2023-03-18	Nord	YAKO	BOURIA	1	BOU-1	24	5	3	16	1	10	BOU-1	1	5	1	1		1	Forage commun		1	Réseau national	1	7	0	1	1	1	1	Bois		1	70	1	40	1	30	1	1	1	80	Vente (viande)	système mixte agriculture-élevage	Ras	RAS	1	1	3	BOU-1-3
2023-03-18	Nord	YAKO	BOURIA	1	BOU-1	24	5	3	16	1	10	BOU-1	1	5	1	1		1	Forage commun		1	Réseau national	1	7	0	1	1	1	1	Bois		1	70	1	40	1	30	1	1	1	80	Vente (viande)	système mixte agriculture-élevage	Ras	RAS	1	1	4	BOU-1-4
2023-03-18	Nord	YAKO	BOURIA	1	BOU-1	24	5	3	16	1	10	BOU-1	1	5	1	1		1	Forage commun		1	Réseau national	1	7	0	1	1	1	1	Bois		1	70	1	40	1	30	1	1	1	80	Vente (viande)	système mixte agriculture-élevage	Ras	RAS	1	1	5	BOU-1-5
2023-03-18	Nord	YAKO	BOURIA	10	BOU-10	55	30	15	10	3	40	BOU-10	1	4	0	0		0	Puits		1	Réseau propre (ex :solaire, batteries)	1	25	1	1	1	0	1	Charbon de bois		1	25	1	25	1	10	1	5	1	25	Vente (viande)	système mixte agriculture-élevage	RAS	RAS	10	10	1	BOU-10-1
2023-03-18	Nord	YAKO	BOURIA	10	BOU-10	55	30	15	10	3	40	BOU-10	1	4	0	0		0	Puits		1	Réseau propre (ex :solaire, batteries)	1	25	1	1	1	0	1	Charbon de bois		1	25	1	25	1	10	1	5	1	25	Vente (viande)	système mixte agriculture-élevage	RAS	RAS	10	10	2	BOU-10-2
2023-03-18	Nord	YAKO	BOURIA	10	BOU-10	55	30	15	10	3	40	BOU-10	1	4	0	0		0	Puits		1	Réseau propre (ex :solaire, batteries)	1	25	1	1	1	0	1	Charbon de bois		1	25	1	25	1	10	1	5	1	25	Vente (viande)	système mixte agriculture-élevage	RAS	RAS	10	10	3	BOU-10-3
2023-03-18	Nord	YAKO	BOURIA	10	BOU-10	55	30	15	10	3	40	BOU-10	1	4	0	0		0	Puits		1	Réseau propre (ex :solaire, batteries)	1	25	1	1	1	0	1	Charbon de bois		1	25	1	25	1	10	1	5	1	25	Vente (viande)	système mixte agriculture-élevage	RAS	RAS	10	10	4	BOU-10-4
2023-03-18	Nord	YAKO	BOURIA	10	BOU-10	55	30	15	10	3	40	BOU-10	1	4	0	0		0	Puits		1	Réseau propre (ex :solaire, batteries)	1	25	1	1	1	0	1	Charbon de bois		1	25	1	25	1	10	1	5	1	25	Vente (viande)	système mixte agriculture-élevage	RAS	RAS	10	10	5	BOU-10-5
2023-03-18	Nord	YAKO	BOURIA	2	BOU-2	54	8	4	42	1	16	BOU-2	1	3	1	0		1	Forage commun		1	Réseau propre (ex :solaire, batteries)	1	8	0	1	1	0	1	Bois		1	10	1	15	1	60	1	4	1	20	Vente (viande)	système mixte agriculture-élevage	Ras	Ras	2	2	2	BOU-2-2
2023-03-18	Nord	YAKO	BOURIA	2	BOU-2	54	8	4	42	1	16	BOU-2	1	3	1	0		1	Forage commun		1	Réseau propre (ex :solaire, batteries)	1	8	0	1	1	0	1	Bois		1	10	1	15	1	60	1	4	1	20	Vente (viande)	système mixte agriculture-élevage	Ras	Ras	2	2	2	BOU-2-2
2023-03-18	Nord	YAKO	BOURIA	2	BOU-2	54	8	4	42	1	16	BOU-2	1	3	1	0		1	Forage commun		1	Réseau propre (ex :solaire, batteries)	1	8	0	1	1	0	1	Bois		1	10	1	15	1	60	1	4	1	20	Vente (viande)	système mixte agriculture-élevage	Ras	Ras	2	2	3	BOU-2-3
2023-03-18	Nord	YAKO	BOURIA	2	BOU-2	54	8	4	42	1	16	BOU-2	1	3	1	0		1	Forage commun		1	Réseau propre (ex :solaire, batteries)	1	8	0	1	1	0	1	Bois		1	10	1	15	1	60	1	4	1	20	Vente (viande)	système mixte agriculture-élevage	Ras	Ras	2	2	4	BOU-2-4
2023-03-18	Nord	YAKO	BOURIA	2	BOU-2	54	8	4	42	1	16	BOU-2	1	3	1	0		1	Forage commun		1	Réseau propre (ex :solaire, batteries)	1	8	0	1	1	0	1	Bois		1	10	1	15	1	60	1	4	1	20	Vente (viande)	système mixte agriculture-élevage	Ras	Ras	2	2	5	BOU-2-5
2023-03-18	Nord	YAKO	BOURIA	3	BOU-3	185	30	40	125	3	50	BOU-3	1	20	1	0		1	Forage commun		1	Réseau propre (ex :solaire, batteries)	1	100	0	1	1	0	1	Bois		1	1	1	65	1	80	0	0	1	100	Vente (viande)	système mixte agriculture-élevage		Ras	3	3	1	BOU-3-1
2023-03-18	Nord	YAKO	BOURIA	3	BOU-3	185	30	40	125	3	50	BOU-3	1	20	1	0		1	Forage commun		1	Réseau propre (ex :solaire, batteries)	1	100	0	1	1	0	1	Bois		1	1	1	65	1	80	0	0	1	100	Vente (viande)	système mixte agriculture-élevage		Ras	3	3	2	BOU-3-2
2023-03-18	Nord	YAKO	BOURIA	3	BOU-3	185	30	40	125	3	50	BOU-3	1	20	1	0		1	Forage commun		1	Réseau propre (ex :solaire, batteries)	1	100	0	1	1	0	1	Bois		1	1	1	65	1	80	0	0	1	100	Vente (viande)	système mixte agriculture-élevage		Ras	3	3	3	BOU-3-3
2023-03-18	Nord	YAKO	BOURIA	3	BOU-3	185	30	40	125	3	50	BOU-3	1	20	1	0		1	Forage commun		1	Réseau propre (ex :solaire, batteries)	1	100	0	1	1	0	1	Bois		1	1	1	65	1	80	0	0	1	100	Vente (viande)	système mixte agriculture-élevage		Ras	3	3	4	BOU-3-4
2023-03-18	Nord	YAKO	BOURIA	3	BOU-3	185	30	40	125	3	50	BOU-3	1	20	1	0		1	Forage commun		1	Réseau propre (ex :solaire, batteries)	1	100	0	1	1	0	1	Bois		1	1	1	65	1	80	0	0	1	100	Vente (viande)	système mixte agriculture-élevage		Ras	3	3	5	BOU-3-5
2023-03-18	Nord	YAKO	BOURIA	4	BOU-4	34	7	2	25	0	8	BOU-4	1	4	1	0		1	Puits	Puits	1	Réseau propre (ex :solaire, batteries)	1		0	1	1	0	1	Bois		1	40	1	25	1	10	1	4	1	30	Vente (viande)	système mixte agriculture-élevage	Ras	Ras	1	1	1	BOU-4-1
2023-03-18	Nord	YAKO	BOURIA	4	BOU-4	34	7	2	25	0	8	BOU-4	1	4	1	0		1	Puits	Puits	1	Réseau propre (ex :solaire, batteries)	1		0	1	1	0	1	Bois		1	40	1	25	1	10	1	4	1	30	Vente (viande)	système mixte agriculture-élevage	Ras	Ras	4	4	2	BOU-4-2
2023-03-18	Nord	YAKO	BOURIA	4	BOU-4	34	7	2	25	0	8	BOU-4	1	4	1	0		1	Puits	Puits	1	Réseau propre (ex :solaire, batteries)	1		0	1	1	0	1	Bois		1	40	1	25	1	10	1	4	1	30	Vente (viande)	système mixte agriculture-élevage	Ras	Ras	4	4	3	BOU-4-3
2023-03-18	Nord	YAKO	BOURIA	4	BOU-4	34	7	2	25	0	8	BOU-4	1	4	1	0		1	Puits	Puits	1	Réseau propre (ex :solaire, batteries)	1		0	1	1	0	1	Bois		1	40	1	25	1	10	1	4	1	30	Vente (viande)	système mixte agriculture-élevage	Ras	Ras	4	4	4	BOU-4-4
2023-03-18	Nord	YAKO	BOURIA	4	BOU-4	34	7	2	25	0	8	BOU-4	1	4	1	0		1	Puits	Puits	1	Réseau propre (ex :solaire, batteries)	1		0	1	1	0	1	Bois		1	40	1	25	1	10	1	4	1	30	Vente (viande)	système mixte agriculture-élevage	Ras	Ras	4	4	5	BOU-4-5
2023-03-18	Nord	YAKO	BOURIA	5	BOU-5	14	4	2	8	0	10	BOU-5	1	4	1	0		1	Forage commun		1	Réseau propre (ex :solaire, batteries)	1	5	1	1	1	1	1	Bois		1	9	1	5	1	11	1	5	1	10	Vente (viande)	système mixte agriculture-élevage	Ra	RAS	5	5	1	BOU-5-1
2023-03-18	Nord	YAKO	BOURIA	5	BOU-5	14	4	2	8	0	10	BOU-5	1	4	1	0		1	Forage commun		1	Réseau propre (ex :solaire, batteries)	1	5	1	1	1	1	1	Bois		1	9	1	5	1	11	1	5	1	10	Vente (viande)	système mixte agriculture-élevage	Ra	RAS	5	5	3	BOU-5-3
2023-03-18	Nord	YAKO	BOURIA	5	BOU-5	14	4	2	8	0	10	BOU-5	1	4	1	0		1	Forage commun		1	Réseau propre (ex :solaire, batteries)	1	5	1	1	1	1	1	Bois		1	9	1	5	1	11	1	5	1	10	Vente (viande)	système mixte agriculture-élevage	Ra	RAS	5	5	4	BOU-5-4
2023-03-18	Nord	YAKO	BOURIA	5	BOU-5	14	4	2	8	0	10	BOU-5	1	4	1	0		1	Forage commun		1	Réseau propre (ex :solaire, batteries)	1	5	1	1	1	1	1	Bois		1	9	1	5	1	11	1	5	1	10	Vente (viande)	système mixte agriculture-élevage	Ra	RAS	5	5	2	BOU-5-2
2023-03-18	Nord	YAKO	BOURIA	5	BOU-5	14	4	2	8	0	10	BOU-5	1	4	1	0		1	Forage commun		1	Réseau propre (ex :solaire, batteries)	1	5	1	1	1	1	1	Bois		1	9	1	5	1	11	1	5	1	10	Vente (viande)	système mixte agriculture-élevage	Ra	RAS	5	5	5	BOU-5-5
2023-03-18	Nord	YAKO	BOURIA	6	BOU-6	25	8	5	12	0	12	BOU-6	1	3	1	0		1	Forage commun		0		1	11	1	1	1	0	1	Charbon de bois		1	5	1	30	1	10	1	2	1	25	Vente (viande)	système mixte agriculture-élevage	Ras	RAS	6	6	1	BOU-6-1
2023-03-18	Nord	YAKO	BOURIA	6	BOU-6	25	8	5	12	0	12	BOU-6	1	3	1	0		1	Forage commun		0		1	11	1	1	1	0	1	Charbon de bois		1	5	1	30	1	10	1	2	1	25	Vente (viande)	système mixte agriculture-élevage	Ras	RAS	6	6	2	BOU-6-2
2023-03-18	Nord	YAKO	BOURIA	6	BOU-6	25	8	5	12	0	12	BOU-6	1	3	1	0		1	Forage commun		0		1	11	1	1	1	0	1	Charbon de bois		1	5	1	30	1	10	1	2	1	25	Vente (viande)	système mixte agriculture-élevage	Ras	RAS	6	6	3	BOU-6-3
2023-03-18	Nord	YAKO	BOURIA	6	BOU-6	25	8	5	12	0	12	BOU-6	1	3	1	0		1	Forage commun		0		1	11	1	1	1	0	1	Charbon de bois		1	5	1	30	1	10	1	2	1	25	Vente (viande)	système mixte agriculture-élevage	Ras	RAS	6	6	4	BOU-6-4
2023-03-18	Nord	YAKO	BOURIA	6	BOU-6	25	8	5	12	0	12	BOU-6	1	3	1	0		1	Forage commun		0		1	11	1	1	1	0	1	Charbon de bois		1	5	1	30	1	10	1	2	1	25	Vente (viande)	système mixte agriculture-élevage	Ras	RAS	6	6	5	BOU-6-5
2023-03-18	Nord	YAKO	BOURIA	7	BOU-7	16	6	5	5	0	4	BOU-7	1	4	1	0		1	Forage commun		1	Réseau propre (ex :solaire, batteries)	1	12	0	1	1	0	0	Charbon de bois		1	15	1	13	1	12	1	3	1	20	Vente (viande)	système mixte agriculture-élevage	RAS	RAS	7	7	1	BOU-7-1
2023-03-18	Nord	YAKO	BOURIA	7	BOU-7	16	6	5	5	0	4	BOU-7	1	4	1	0		1	Forage commun		1	Réseau propre (ex :solaire, batteries)	1	12	0	1	1	0	0	Charbon de bois		1	15	1	13	1	12	1	3	1	20	Vente (viande)	système mixte agriculture-élevage	RAS	RAS	7	7	2	BOU-7-2
2023-03-18	Nord	YAKO	BOURIA	7	BOU-7	16	6	5	5	0	4	BOU-7	1	4	1	0		1	Forage commun		1	Réseau propre (ex :solaire, batteries)	1	12	0	1	1	0	0	Charbon de bois		1	15	1	13	1	12	1	3	1	20	Vente (viande)	système mixte agriculture-élevage	RAS	RAS	7	7	3	BOU-7-3
2023-03-18	Nord	YAKO	BOURIA	7	BOU-7	16	6	5	5	0	4	BOU-7	1	4	1	0		1	Forage commun		1	Réseau propre (ex :solaire, batteries)	1	12	0	1	1	0	0	Charbon de bois		1	15	1	13	1	12	1	3	1	20	Vente (viande)	système mixte agriculture-élevage	RAS	RAS	7	7	4	BOU-7-4
2023-03-18	Nord	YAKO	BOURIA	7	BOU-7	16	6	5	5	0	4	BOU-7	1	4	1	0		1	Forage commun		1	Réseau propre (ex :solaire, batteries)	1	12	0	1	1	0	0	Charbon de bois		1	15	1	13	1	12	1	3	1	20	Vente (viande)	système mixte agriculture-élevage	RAS	RAS	7	7	5	BOU-7-5
2023-03-18	Nord	YAKO	BOURIA	8	BOU-8	23	7	5	11	0	7	BOU-8	1	3	1	0		1	Forage commun		1	Réseau propre (ex :solaire, batteries)	1	12	0	1	1	0	1	Charbon de bois		1	12	1	13	1	10	1	3	0	0	Vente (viande)	système mixte agriculture-élevage	RAS	RAS	8	8	1	BOU-8-1
2023-03-18	Nord	YAKO	BOURIA	8	BOU-8	23	7	5	11	0	7	BOU-8	1	3	1	0		1	Forage commun		1	Réseau propre (ex :solaire, batteries)	1	12	0	1	1	0	1	Charbon de bois		1	12	1	13	1	10	1	3	0	0	Vente (viande)	système mixte agriculture-élevage	RAS	RAS	8	8	2	BOU-8-2
2023-03-18	Nord	YAKO	BOURIA	8	BOU-8	23	7	5	11	0	7	BOU-8	1	3	1	0		1	Forage commun		1	Réseau propre (ex :solaire, batteries)	1	12	0	1	1	0	1	Charbon de bois		1	12	1	13	1	10	1	3	0	0	Vente (viande)	système mixte agriculture-élevage	RAS	RAS	8	8	3	BOU-8-3
2023-03-18	Nord	YAKO	BOURIA	8	BOU-8	23	7	5	11	0	7	BOU-8	1	3	1	0		1	Forage commun		1	Réseau propre (ex :solaire, batteries)	1	12	0	1	1	0	1	Charbon de bois		1	12	1	13	1	10	1	3	0	0	Vente (viande)	système mixte agriculture-élevage	RAS	RAS	8	8	4	BOU-8-4
2023-03-18	Nord	YAKO	BOURIA	8	BOU-8	23	7	5	11	0	7	BOU-8	1	3	1	0		1	Forage commun		1	Réseau propre (ex :solaire, batteries)	1	12	0	1	1	0	1	Charbon de bois		1	12	1	13	1	10	1	3	0	0	Vente (viande)	système mixte agriculture-élevage	RAS	RAS	8	8	5	BOU-8-5
2023-03-18	Nord	YAKO	BOURIA	9	BOU-9	24	7	7	10	0	3	BOU-9	1	51	1	0		1	Forage individuel		1	Réseau propre (ex :solaire, batteries)	1	12	0	1	1	1	1	Bois		1	10	1	15	1	18	1	2	1	12	Vente (viande)	système mixte agriculture-élevage	Ras	RAS	9	9	1	BOU-9-1
2023-03-18	Nord	YAKO	BOURIA	9	BOU-9	24	7	7	10	0	3	BOU-9	1	51	1	0		1	Forage individuel		1	Réseau propre (ex :solaire, batteries)	1	12	0	1	1	1	1	Bois		1	10	1	15	1	18	1	2	1	12	Vente (viande)	système mixte agriculture-élevage	Ras	RAS	9	9	1	BOU-9-1
2023-03-18	Nord	YAKO	BOURIA	9	BOU-9	24	7	7	10	0	3	BOU-9	1	51	1	0		1	Forage individuel		1	Réseau propre (ex :solaire, batteries)	1	12	0	1	1	1	1	Bois		1	10	1	15	1	18	1	2	1	12	Vente (viande)	système mixte agriculture-élevage	Ras	RAS	9	9	3	BOU-9-3
2023-03-18	Nord	YAKO	BOURIA	9	BOU-9	24	7	7	10	0	3	BOU-9	1	51	1	0		1	Forage individuel		1	Réseau propre (ex :solaire, batteries)	1	12	0	1	1	1	1	Bois		1	10	1	15	1	18	1	2	1	12	Vente (viande)	système mixte agriculture-élevage	Ras	RAS	9	9	4	BOU-9-4
2023-03-18	Nord	YAKO	BOURIA	9	BOU-9	24	7	7	10	0	3	BOU-9	1	51	1	0		1	Forage individuel		1	Réseau propre (ex :solaire, batteries)	1	12	0	1	1	1	1	Bois		1	10	1	15	1	18	1	2	1	12	Vente (viande)	système mixte agriculture-élevage	Ras	RAS	9	9	5	BOU-9-5
2023-03-19	Nord	YAKO	GANDADO	1	GAN-1	14	6	6	2	2	10	GAN-1	1	10	1	0		1	Forage commun		1	Réseau propre (ex :solaire, batteries)	1	8	1	1	1	0	1	Bois		1	5	1	35	1	10	1	5	1	28	Vente (viande)	système mixte agriculture-élevage	RAS	RAS	1	1	1	GAN-1-1
2023-03-19	Nord	YAKO	GANDADO	1	GAN-1	14	6	6	2	2	10	GAN-1	1	10	1	0		1	Forage commun		1	Réseau propre (ex :solaire, batteries)	1	8	1	1	1	0	1	Bois		1	5	1	35	1	10	1	5	1	28	Vente (viande)	système mixte agriculture-élevage	RAS	RAS	1	1	2	GAN-1-2
2023-03-19	Nord	YAKO	GANDADO	1	GAN-1	14	6	6	2	2	10	GAN-1	1	10	1	0		1	Forage commun		1	Réseau propre (ex :solaire, batteries)	1	8	1	1	1	0	1	Bois		1	5	1	35	1	10	1	5	1	28	Vente (viande)	système mixte agriculture-élevage	RAS	RAS	1	1	3	GAN-1-3
2023-03-19	Nord	YAKO	GANDADO	1	GAN-1	14	6	6	2	2	10	GAN-1	1	10	1	0		1	Forage commun		1	Réseau propre (ex :solaire, batteries)	1	8	1	1	1	0	1	Bois		1	5	1	35	1	10	1	5	1	28	Vente (viande)	système mixte agriculture-élevage	RAS	RAS	1	1	4	GAN-1-4
2023-03-19	Nord	YAKO	GANDADO	1	GAN-1	14	6	6	2	2	10	GAN-1	1	10	1	0		1	Forage commun		1	Réseau propre (ex :solaire, batteries)	1	8	1	1	1	0	1	Bois		1	5	1	35	1	10	1	5	1	28	Vente (viande)	système mixte agriculture-élevage	RAS	RAS	1	1	5	GAN-1-5
2023-03-19	Nord	YAKO	GANDADO	10	GAN-10	15	5	3	7	0	5	GAN-10	1	15	1	0		1	Forage commun		0		1		0	1	0	0	1	Bois		1	4	1	7	1	10	1	1	1	6	Vente (viande)	système mixte agriculture-élevage	RAS	Ras	10	10	1	GAN-10-1
2023-03-19	Nord	YAKO	GANDADO	10	GAN-10	15	5	3	7	0	5	GAN-10	1	15	1	0		1	Forage commun		0		1		0	1	0	0	1	Bois		1	4	1	7	1	10	1	1	1	6	Vente (viande)	système mixte agriculture-élevage	RAS	Ras	10	10	2	GAN-10-2
2023-03-19	Nord	YAKO	GANDADO	10	GAN-10	15	5	3	7	0	5	GAN-10	1	15	1	0		1	Forage commun		0		1		0	1	0	0	1	Bois		1	4	1	7	1	10	1	1	1	6	Vente (viande)	système mixte agriculture-élevage	RAS	Ras	10	10	10	GAN-10-10
2023-03-19	Nord	YAKO	GANDADO	10	GAN-10	15	5	3	7	0	5	GAN-10	1	15	1	0		1	Forage commun		0		1		0	1	0	0	1	Bois		1	4	1	7	1	10	1	1	1	6	Vente (viande)	système mixte agriculture-élevage	RAS	Ras	10	10	4	GAN-10-4
2023-03-19	Nord	YAKO	GANDADO	10	GAN-10	15	5	3	7	0	5	GAN-10	1	15	1	0		1	Forage commun		0		1		0	1	0	0	1	Bois		1	4	1	7	1	10	1	1	1	6	Vente (viande)	système mixte agriculture-élevage	RAS	Ras	10	10	5	GAN-10-5
2023-03-19	Nord	YAKO	GANDADO	3	GAN-3	35	13	10	12	2	13	GAN-3	1	4	1	0		1	Forage commun		1	Réseau propre (ex :solaire, batteries)	1	12	1	1	1	0	1	Bois		1	30	1	20	1	10	1	2	1	12	Vente (viande)	système mixte agriculture-élevage	RAS		3	3	1	GAN-3-1
2023-03-19	Nord	YAKO	GANDADO	3	GAN-3	35	13	10	12	2	13	GAN-3	1	4	1	0		1	Forage commun		1	Réseau propre (ex :solaire, batteries)	1	12	1	1	1	0	1	Bois		1	30	1	20	1	10	1	2	1	12	Vente (viande)	système mixte agriculture-élevage	RAS		3	3	2	GAN-3-2
2023-03-19	Nord	YAKO	GANDADO	3	GAN-3	35	13	10	12	2	13	GAN-3	1	4	1	0		1	Forage commun		1	Réseau propre (ex :solaire, batteries)	1	12	1	1	1	0	1	Bois		1	30	1	20	1	10	1	2	1	12	Vente (viande)	système mixte agriculture-élevage	RAS		3	3	3	GAN-3-3
2023-03-19	Nord	YAKO	GANDADO	3	GAN-3	35	13	10	12	2	13	GAN-3	1	4	1	0		1	Forage commun		1	Réseau propre (ex :solaire, batteries)	1	12	1	1	1	0	1	Bois		1	30	1	20	1	10	1	2	1	12	Vente (viande)	système mixte agriculture-élevage	RAS		3	3	4	GAN-3-4
2023-03-19	Nord	YAKO	GANDADO	3	GAN-3	35	13	10	12	2	13	GAN-3	1	4	1	0		1	Forage commun		1	Réseau propre (ex :solaire, batteries)	1	12	1	1	1	0	1	Bois		1	30	1	20	1	10	1	2	1	12	Vente (viande)	système mixte agriculture-élevage	RAS		3	3	5	GAN-3-5
2023-03-19	Nord	YAKO	GANDADO	4	GAN-4	27	6	7	14	0	6	GAN-4	1	3	1	0		1	Forage commun		1	Réseau propre (ex :solaire, batteries)	1	7	0	1	0	1	1	Bois		1	3	1	10	1	17	1	2	1	5	Vente (viande)	système mixte agriculture-élevage	Ras	Ras	4	4	1	GAN-4-1
2023-03-19	Nord	YAKO	GANDADO	4	GAN-4	27	6	7	14	0	6	GAN-4	1	3	1	0		1	Forage commun		1	Réseau propre (ex :solaire, batteries)	1	7	0	1	0	1	1	Bois		1	3	1	10	1	17	1	2	1	5	Vente (viande)	système mixte agriculture-élevage	Ras	Ras	4	4	2	GAN-4-2
2023-03-19	Nord	YAKO	GANDADO	4	GAN-4	27	6	7	14	0	6	GAN-4	1	3	1	0		1	Forage commun		1	Réseau propre (ex :solaire, batteries)	1	7	0	1	0	1	1	Bois		1	3	1	10	1	17	1	2	1	5	Vente (viande)	système mixte agriculture-élevage	Ras	Ras	4	4	3	GAN-4-3
2023-03-19	Nord	YAKO	GANDADO	4	GAN-4	27	6	7	14	0	6	GAN-4	1	3	1	0		1	Forage commun		1	Réseau propre (ex :solaire, batteries)	1	7	0	1	0	1	1	Bois		1	3	1	10	1	17	1	2	1	5	Vente (viande)	système mixte agriculture-élevage	Ras	Ras	4	4	4	GAN-4-4
2023-03-19	Nord	YAKO	GANDADO	4	GAN-4	27	6	7	14	0	6	GAN-4	1	3	1	0		1	Forage commun		1	Réseau propre (ex :solaire, batteries)	1	7	0	1	0	1	1	Bois		1	3	1	10	1	17	1	2	1	5	Vente (viande)	système mixte agriculture-élevage	Ras	Ras	4	4	5	GAN-4-5
2023-03-19	Nord	YAKO	GANDADO	5	GAN-5	23	6	5	12	2	6	GAN-5	1	6	1	0		1	Forage commun		1	Réseau propre (ex :solaire, batteries)	1	10	0	1	1	0	0	Bois		1	5	1	5	1	10	1	2	1	20	Vente (viande)	système mixte agriculture-élevage	RAS	RAS	5	5	1	GAN-5-1
2023-03-19	Nord	YAKO	GANDADO	5	GAN-5	23	6	5	12	2	6	GAN-5	1	6	1	0		1	Forage commun		1	Réseau propre (ex :solaire, batteries)	1	10	0	1	1	0	0	Bois		1	5	1	5	1	10	1	2	1	20	Vente (viande)	système mixte agriculture-élevage	RAS	RAS	5	5	2	GAN-5-2
2023-03-19	Nord	YAKO	GANDADO	5	GAN-5	23	6	5	12	2	6	GAN-5	1	6	1	0		1	Forage commun		1	Réseau propre (ex :solaire, batteries)	1	10	0	1	1	0	0	Bois		1	5	1	5	1	10	1	2	1	20	Vente (viande)	système mixte agriculture-élevage	RAS	RAS	5	5	3	GAN-5-3
2023-03-19	Nord	YAKO	GANDADO	5	GAN-5	23	6	5	12	2	6	GAN-5	1	6	1	0		1	Forage commun		1	Réseau propre (ex :solaire, batteries)	1	10	0	1	1	0	0	Bois		1	5	1	5	1	10	1	2	1	20	Vente (viande)	système mixte agriculture-élevage	RAS	RAS	5	5	4	GAN-5-4
2023-03-19	Nord	YAKO	GANDADO	5	GAN-5	23	6	5	12	2	6	GAN-5	1	6	1	0		1	Forage commun		1	Réseau propre (ex :solaire, batteries)	1	10	0	1	1	0	0	Bois		1	5	1	5	1	10	1	2	1	20	Vente (viande)	système mixte agriculture-élevage	RAS	RAS	5	5	5	GAN-5-5
2023-03-19	Nord	YAKO	GANDADO	6	GAN-6	21	4	3	14	0	6	GAN-6	1	8	1	0		1	Forage commun		1	Réseau propre (ex :solaire, batteries)	1	6	0	1	1	0	1	Bois		1	2	1	3	1	6	1	2	1	20	Vente (viande)	système mixte agriculture-élevage	RAS		6	6	1	GAN-6-1
2023-03-19	Nord	YAKO	GANDADO	6	GAN-6	21	4	3	14	0	6	GAN-6	1	8	1	0		1	Forage commun		1	Réseau propre (ex :solaire, batteries)	1	6	0	1	1	0	1	Bois		1	2	1	3	1	6	1	2	1	20	Vente (viande)	système mixte agriculture-élevage	RAS		6	6	2	GAN-6-2
2023-03-19	Nord	YAKO	GANDADO	6	GAN-6	21	4	3	14	0	6	GAN-6	1	8	1	0		1	Forage commun		1	Réseau propre (ex :solaire, batteries)	1	6	0	1	1	0	1	Bois		1	2	1	3	1	6	1	2	1	20	Vente (viande)	système mixte agriculture-élevage	RAS		6	6	3	GAN-6-3
2023-03-19	Nord	YAKO	GANDADO	6	GAN-6	21	4	3	14	0	6	GAN-6	1	8	1	0		1	Forage commun		1	Réseau propre (ex :solaire, batteries)	1	6	0	1	1	0	1	Bois		1	2	1	3	1	6	1	2	1	20	Vente (viande)	système mixte agriculture-élevage	RAS		6	6	4	GAN-6-4
2023-03-19	Nord	YAKO	GANDADO	6	GAN-6	21	4	3	14	0	6	GAN-6	1	8	1	0		1	Forage commun		1	Réseau propre (ex :solaire, batteries)	1	6	0	1	1	0	1	Bois		1	2	1	3	1	6	1	2	1	20	Vente (viande)	système mixte agriculture-élevage	RAS		6	6	6	GAN-6-6
2023-03-19	Nord	YAKO	GANDADO	7	GAN-7	14	3	7	5	1	11	GAN-7	1	3	1	0		1	Forage commun		1	Réseau propre (ex :solaire, batteries)	1	11	0	1	1	1	0	Charbon de bois		1	5	1	25	1	30	1	0	1	25	Vente (viande)	système mixte agriculture-élevage	RAS	RAs	7	7	1	GAN-7-1
2023-03-19	Nord	YAKO	GANDADO	7	GAN-7	14	3	7	5	1	11	GAN-7	1	3	1	0		1	Forage commun		1	Réseau propre (ex :solaire, batteries)	1	11	0	1	1	1	0	Charbon de bois		1	5	1	25	1	30	1	0	1	25	Vente (viande)	système mixte agriculture-élevage	RAS	RAs	7	7	2	GAN-7-2
2023-03-19	Nord	YAKO	GANDADO	7	GAN-7	14	3	7	5	1	11	GAN-7	1	3	1	0		1	Forage commun		1	Réseau propre (ex :solaire, batteries)	1	11	0	1	1	1	0	Charbon de bois		1	5	1	25	1	30	1	0	1	25	Vente (viande)	système mixte agriculture-élevage	RAS	RAs	7	7	3	GAN-7-3
2023-03-19	Nord	YAKO	GANDADO	7	GAN-7	14	3	7	5	1	11	GAN-7	1	3	1	0		1	Forage commun		1	Réseau propre (ex :solaire, batteries)	1	11	0	1	1	1	0	Charbon de bois		1	5	1	25	1	30	1	0	1	25	Vente (viande)	système mixte agriculture-élevage	RAS	RAs	7	7	4	GAN-7-4
2023-03-19	Nord	YAKO	GANDADO	7	GAN-7	14	3	7	5	1	11	GAN-7	1	3	1	0		1	Forage commun		1	Réseau propre (ex :solaire, batteries)	1	11	0	1	1	1	0	Charbon de bois		1	5	1	25	1	30	1	0	1	25	Vente (viande)	système mixte agriculture-élevage	RAS	RAs	7	7	5	GAN-7-5
2023-03-19	Nord	YAKO	GANDADO	8	GAN-8	18	10	10	8	0	5	GAN-8	1	2	1	0		1	Forage commun		0		1	5	0	0	1	1	0	Bois		1	5	1	5	1	15	1	2	1	1	Vente (viande)	système mixte agriculture-élevage	RAS	RAS	8	8	1	GAN-8-1
2023-03-19	Nord	YAKO	GANDADO	8	GAN-8	18	10	10	8	0	5	GAN-8	1	2	1	0		1	Forage commun		0		1	5	0	0	1	1	0	Bois		1	5	1	5	1	15	1	2	1	1	Vente (viande)	système mixte agriculture-élevage	RAS	RAS	8	8	2	GAN-8-2
2023-03-19	Nord	YAKO	GANDADO	8	GAN-8	18	10	10	8	0	5	GAN-8	1	2	1	0		1	Forage commun		0		1	5	0	0	1	1	0	Bois		1	5	1	5	1	15	1	2	1	1	Vente (viande)	système mixte agriculture-élevage	RAS	RAS	8	8	3	GAN-8-3
2023-03-19	Nord	YAKO	GANDADO	8	GAN-8	18	10	10	8	0	5	GAN-8	1	2	1	0		1	Forage commun		0		1	5	0	0	1	1	0	Bois		1	5	1	5	1	15	1	2	1	1	Vente (viande)	système mixte agriculture-élevage	RAS	RAS	8	8	4	GAN-8-4
2023-03-19	Nord	YAKO	GANDADO	8	GAN-8	18	10	10	8	0	5	GAN-8	1	2	1	0		1	Forage commun		0		1	5	0	0	1	1	0	Bois		1	5	1	5	1	15	1	2	1	1	Vente (viande)	système mixte agriculture-élevage	RAS	RAS	8	8	5	GAN-8-5
2023-03-20	Nord	YAKO	GOUNGHA	1	GOU-1	31	6	5	20	1	10	GOU-1	1	5	0	0		1	Forage commun		1	Réseau propre (ex :solaire, batteries)	1	10	1	0	1	0	0	Bois		1	10	1	20	1	40	1	3	1	100	Vente (viande)	système mixte agriculture-élevage	RAS	RAS	1	1	1	GOU-1-1
2023-03-20	Nord	YAKO	GOUNGHA	1	GOU-1	31	6	5	20	1	10	GOU-1	1	5	0	0		1	Forage commun		1	Réseau propre (ex :solaire, batteries)	1	10	1	0	1	0	0	Bois		1	10	1	20	1	40	1	3	1	100	Vente (viande)	système mixte agriculture-élevage	RAS	RAS	1	1	2	GOU-1-2
2023-03-20	Nord	YAKO	GOUNGHA	1	GOU-1	31	6	5	20	1	10	GOU-1	1	5	0	0		1	Forage commun		1	Réseau propre (ex :solaire, batteries)	1	10	1	0	1	0	0	Bois		1	10	1	20	1	40	1	3	1	100	Vente (viande)	système mixte agriculture-élevage	RAS	RAS	1	1	3	GOU-1-3
2023-03-20	Nord	YAKO	GOUNGHA	1	GOU-1	31	6	5	20	1	10	GOU-1	1	5	0	0		1	Forage commun		1	Réseau propre (ex :solaire, batteries)	1	10	1	0	1	0	0	Bois		1	10	1	20	1	40	1	3	1	100	Vente (viande)	système mixte agriculture-élevage	RAS	RAS	1	1	1	GOU-1-1
2023-03-20	Nord	YAKO	GOUNGHA	1	GOU-1	31	6	5	20	1	10	GOU-1	1	5	0	0		1	Forage commun		1	Réseau propre (ex :solaire, batteries)	1	10	1	0	1	0	0	Bois		1	10	1	20	1	40	1	3	1	100	Vente (viande)	système mixte agriculture-élevage	RAS	RAS	1	1	5	GOU-1-5
2023-03-20	Nord	YAKO	GOUNGHA	10	GOU-10	24	8	6	10	3	12	GOU-10	1	5	1	0		1	Puits	Puits	0		1	12	0	1	1	0	1	Bois		1	7	1	4	1	20	1	1	1	35	Vente (viande)	système mixte agriculture-élevage	RAS	RAS	10	10	1	GOU-10-1
2023-03-20	Nord	YAKO	GOUNGHA	10	GOU-10	24	8	6	10	3	12	GOU-10	1	5	1	0		1	Puits	Puits	0		1	12	0	1	1	0	1	Bois		1	7	1	4	1	20	1	1	1	35	Vente (viande)	système mixte agriculture-élevage	RAS	RAS	10	10	2	GOU-10-2
2023-03-20	Nord	YAKO	GOUNGHA	10	GOU-10	24	8	6	10	3	12	GOU-10	1	5	1	0		1	Puits	Puits	0		1	12	0	1	1	0	1	Bois		1	7	1	4	1	20	1	1	1	35	Vente (viande)	système mixte agriculture-élevage	RAS	RAS	10	10	3	GOU-10-3
2023-03-20	Nord	YAKO	GOUNGHA	10	GOU-10	24	8	6	10	3	12	GOU-10	1	5	1	0		1	Puits	Puits	0		1	12	0	1	1	0	1	Bois		1	7	1	4	1	20	1	1	1	35	Vente (viande)	système mixte agriculture-élevage	RAS	RAS	10	10	4	GOU-10-4
2023-03-20	Nord	YAKO	GOUNGHA	10	GOU-10	24	8	6	10	3	12	GOU-10	1	5	1	0		1	Puits	Puits	0		1	12	0	1	1	0	1	Bois		1	7	1	4	1	20	1	1	1	35	Vente (viande)	système mixte agriculture-élevage	RAS	RAS	10	10	5	GOU-10-5
2023-03-20	Nord	YAKO	GOUNGHA	11	GOU-11	13	12	13	7	0	13	GOU-11	1	6	1	0		1	Puits	Puits	1	Réseau propre (ex :solaire, batteries)	1	12	0	1	1	0	0	Bois		1	21	1	20	1	50	1	12	1	39	Vente (viande)	système mixte agriculture-élevage	RAS	RAS	11	11	1	GOU-11-1
2023-03-20	Nord	YAKO	GOUNGHA	11	GOU-11	13	12	13	7	0	13	GOU-11	1	6	1	0		1	Puits	Puits	1	Réseau propre (ex :solaire, batteries)	1	12	0	1	1	0	0	Bois		1	21	1	20	1	50	1	12	1	39	Vente (viande)	système mixte agriculture-élevage	RAS	RAS	11	11	2	GOU-11-2
2023-03-20	Nord	YAKO	GOUNGHA	11	GOU-11	13	12	13	7	0	13	GOU-11	1	6	1	0		1	Puits	Puits	1	Réseau propre (ex :solaire, batteries)	1	12	0	1	1	0	0	Bois		1	21	1	20	1	50	1	12	1	39	Vente (viande)	système mixte agriculture-élevage	RAS	RAS	11	11	3	GOU-11-3
2023-03-20	Nord	YAKO	GOUNGHA	11	GOU-11	13	12	13	7	0	13	GOU-11	1	6	1	0		1	Puits	Puits	1	Réseau propre (ex :solaire, batteries)	1	12	0	1	1	0	0	Bois		1	21	1	20	1	50	1	12	1	39	Vente (viande)	système mixte agriculture-élevage	RAS	RAS	11	11	4	GOU-11-4
2023-03-20	Nord	YAKO	GOUNGHA	11	GOU-11	13	12	13	7	0	13	GOU-11	1	6	1	0		1	Puits	Puits	1	Réseau propre (ex :solaire, batteries)	1	12	0	1	1	0	0	Bois		1	21	1	20	1	50	1	12	1	39	Vente (viande)	système mixte agriculture-élevage	RAS	RAS	11	11	5	GOU-11-5
2023-03-20	Nord	YAKO	GOUNGHA	2	GOU-2	26	4	4	18	1	7	GOU-2	1	6	1	0		1	Forage commun		1	Réseau propre (ex :solaire, batteries)	1	6	0	1	0	0	1	Bois		1	10	1	5	1	20	1	4	1	100	Vente (viande)	système mixte agriculture-élevage	RAS	RAS	2	2	1	GOU-2-1
2023-03-20	Nord	YAKO	GOUNGHA	2	GOU-2	26	4	4	18	1	7	GOU-2	1	6	1	0		1	Forage commun		1	Réseau propre (ex :solaire, batteries)	1	6	0	1	0	0	1	Bois		1	10	1	5	1	20	1	4	1	100	Vente (viande)	système mixte agriculture-élevage	RAS	RAS	2	2	2	GOU-2-2
2023-03-20	Nord	YAKO	GOUNGHA	2	GOU-2	26	4	4	18	1	7	GOU-2	1	6	1	0		1	Forage commun		1	Réseau propre (ex :solaire, batteries)	1	6	0	1	0	0	1	Bois		1	10	1	5	1	20	1	4	1	100	Vente (viande)	système mixte agriculture-élevage	RAS	RAS	2	2	3	GOU-2-3
2023-03-20	Nord	YAKO	GOUNGHA	2	GOU-2	26	4	4	18	1	7	GOU-2	1	6	1	0		1	Forage commun		1	Réseau propre (ex :solaire, batteries)	1	6	0	1	0	0	1	Bois		1	10	1	5	1	20	1	4	1	100	Vente (viande)	système mixte agriculture-élevage	RAS	RAS	2	2	4	GOU-2-4
2023-03-20	Nord	YAKO	GOUNGHA	2	GOU-2	26	4	4	18	1	7	GOU-2	1	6	1	0		1	Forage commun		1	Réseau propre (ex :solaire, batteries)	1	6	0	1	0	0	1	Bois		1	10	1	5	1	20	1	4	1	100	Vente (viande)	système mixte agriculture-élevage	RAS	RAS	2	2	5	GOU-2-5
2023-03-20	Nord	YAKO	GOUNGHA	3	GOU-3	33	7	6	20	0	10	GOU-3	1	6	1	1		1	Forage commun		1	Réseau propre (ex :solaire, batteries)	1	5	0	1	0	1	1	Bois		1	16	1	15	1	17	1	5	1	20	Vente (viande)	système mixte agriculture-élevage	Rz	RAS	3	3	1	GOU-3-1
2023-03-20	Nord	YAKO	GOUNGHA	3	GOU-3	33	7	6	20	0	10	GOU-3	1	6	1	1		1	Forage commun		1	Réseau propre (ex :solaire, batteries)	1	5	0	1	0	1	1	Bois		1	16	1	15	1	17	1	5	1	20	Vente (viande)	système mixte agriculture-élevage	Rz	RAS	3	3	2	GOU-3-2
2023-03-20	Nord	YAKO	GOUNGHA	3	GOU-3	33	7	6	20	0	10	GOU-3	1	6	1	1		1	Forage commun		1	Réseau propre (ex :solaire, batteries)	1	5	0	1	0	1	1	Bois		1	16	1	15	1	17	1	5	1	20	Vente (viande)	système mixte agriculture-élevage	Rz	RAS	3	3	3	GOU-3-3
2023-03-20	Nord	YAKO	GOUNGHA	3	GOU-3	33	7	6	20	0	10	GOU-3	1	6	1	1		1	Forage commun		1	Réseau propre (ex :solaire, batteries)	1	5	0	1	0	1	1	Bois		1	16	1	15	1	17	1	5	1	20	Vente (viande)	système mixte agriculture-élevage	Rz	RAS	3	3	3	GOU-3-3
2023-03-20	Nord	YAKO	GOUNGHA	3	GOU-3	33	7	6	20	0	10	GOU-3	1	6	1	1		1	Forage commun		1	Réseau propre (ex :solaire, batteries)	1	5	0	1	0	1	1	Bois		1	16	1	15	1	17	1	5	1	20	Vente (viande)	système mixte agriculture-élevage	Rz	RAS	3	3	5	GOU-3-5
2023-03-20	Nord	YAKO	GOUNGHA	4	GOU-4	18	4	4	10	0	7	GOU-4	1	2	1	0		1	Forage commun		1	Réseau propre (ex :solaire, batteries)	1	5	0	0	1	1	1	Bois		1	10	1	10	1	12	1	2	1	25	Vente (viande)	système mixte agriculture-élevage	RAS	Ras	4	4	1	GOU-4-1
2023-03-20	Nord	YAKO	GOUNGHA	4	GOU-4	18	4	4	10	0	7	GOU-4	1	2	1	0		1	Forage commun		1	Réseau propre (ex :solaire, batteries)	1	5	0	0	1	1	1	Bois		1	10	1	10	1	12	1	2	1	25	Vente (viande)	système mixte agriculture-élevage	RAS	Ras	4	4	2	GOU-4-2
2023-03-20	Nord	YAKO	GOUNGHA	4	GOU-4	18	4	4	10	0	7	GOU-4	1	2	1	0		1	Forage commun		1	Réseau propre (ex :solaire, batteries)	1	5	0	0	1	1	1	Bois		1	10	1	10	1	12	1	2	1	25	Vente (viande)	système mixte agriculture-élevage	RAS	Ras	4	4	3	GOU-4-3
2023-03-20	Nord	YAKO	GOUNGHA	4	GOU-4	18	4	4	10	0	7	GOU-4	1	2	1	0		1	Forage commun		1	Réseau propre (ex :solaire, batteries)	1	5	0	0	1	1	1	Bois		1	10	1	10	1	12	1	2	1	25	Vente (viande)	système mixte agriculture-élevage	RAS	Ras	4	4	4	GOU-4-4
2023-03-20	Nord	YAKO	GOUNGHA	4	GOU-4	18	4	4	10	0	7	GOU-4	1	2	1	0		1	Forage commun		1	Réseau propre (ex :solaire, batteries)	1	5	0	0	1	1	1	Bois		1	10	1	10	1	12	1	2	1	25	Vente (viande)	système mixte agriculture-élevage	RAS	Ras	4	4	5	GOU-4-5
2023-03-20	Nord	YAKO	GOUNGHA	5	GOU-5	21	7	8	6	0	8	GOU-5	1	4	1	1		1	Forage commun		1	Réseau propre (ex :solaire, batteries)	1	8	0	1	1	1	1	Bois		1	8	1	10	1	12	1	3	1	50	Vente (viande)	système mixte agriculture-élevage	RAS	RAS	5	5	1	GOU-5-1
2023-03-20	Nord	YAKO	GOUNGHA	5	GOU-5	21	7	8	6	0	8	GOU-5	1	4	1	1		1	Forage commun		1	Réseau propre (ex :solaire, batteries)	1	8	0	1	1	1	1	Bois		1	8	1	10	1	12	1	3	1	50	Vente (viande)	système mixte agriculture-élevage	RAS	RAS	5	5	2	GOU-5-2
2023-03-20	Nord	YAKO	GOUNGHA	5	GOU-5	21	7	8	6	0	8	GOU-5	1	4	1	1		1	Forage commun		1	Réseau propre (ex :solaire, batteries)	1	8	0	1	1	1	1	Bois		1	8	1	10	1	12	1	3	1	50	Vente (viande)	système mixte agriculture-élevage	RAS	RAS	5	5	3	GOU-5-3
2023-03-20	Nord	YAKO	GOUNGHA	5	GOU-5	21	7	8	6	0	8	GOU-5	1	4	1	1		1	Forage commun		1	Réseau propre (ex :solaire, batteries)	1	8	0	1	1	1	1	Bois		1	8	1	10	1	12	1	3	1	50	Vente (viande)	système mixte agriculture-élevage	RAS	RAS	5	5	4	GOU-5-4
2023-03-20	Nord	YAKO	GOUNGHA	5	GOU-5	21	7	8	6	0	8	GOU-5	1	4	1	1		1	Forage commun		1	Réseau propre (ex :solaire, batteries)	1	8	0	1	1	1	1	Bois		1	8	1	10	1	12	1	3	1	50	Vente (viande)	système mixte agriculture-élevage	RAS	RAS	5	5	5	GOU-5-5
2023-03-20	Nord	YAKO	GOUNGHA	6	GOU-6	34	5	9	20	0	20	GOU-6	1	4	1	0		1	Forage commun		1	Réseau propre (ex :solaire, batteries)	1	20	0	0	1	1	1	Bois		1	5	1	5	1	20	1	5	1	40	Vente (viande)	système mixte agriculture-élevage	Ras	RAS	6	6	1	GOU-6-1
2023-03-20	Nord	YAKO	GOUNGHA	6	GOU-6	34	5	9	20	0	20	GOU-6	1	4	1	0		1	Forage commun		1	Réseau propre (ex :solaire, batteries)	1	20	0	0	1	1	1	Bois		1	5	1	5	1	20	1	5	1	40	Vente (viande)	système mixte agriculture-élevage	Ras	RAS	6	6	2	GOU-6-2
2023-03-20	Nord	YAKO	GOUNGHA	6	GOU-6	34	5	9	20	0	20	GOU-6	1	4	1	0		1	Forage commun		1	Réseau propre (ex :solaire, batteries)	1	20	0	0	1	1	1	Bois		1	5	1	5	1	20	1	5	1	40	Vente (viande)	système mixte agriculture-élevage	Ras	RAS	6	6	3	GOU-6-3
2023-03-20	Nord	YAKO	GOUNGHA	6	GOU-6	34	5	9	20	0	20	GOU-6	1	4	1	0		1	Forage commun		1	Réseau propre (ex :solaire, batteries)	1	20	0	0	1	1	1	Bois		1	5	1	5	1	20	1	5	1	40	Vente (viande)	système mixte agriculture-élevage	Ras	RAS	6	6	4	GOU-6-4
2023-03-20	Nord	YAKO	GOUNGHA	6	GOU-6	34	5	9	20	0	20	GOU-6	1	4	1	0		1	Forage commun		1	Réseau propre (ex :solaire, batteries)	1	20	0	0	1	1	1	Bois		1	5	1	5	1	20	1	5	1	40	Vente (viande)	système mixte agriculture-élevage	Ras	RAS	6	6	5	GOU-6-5
2023-03-20	Nord	YAKO	GOUNGHA	7	GOU-7	37	7	10	20	0	10	GOU-7	1	3	1	0		0	Puits		1	Réseau propre (ex :solaire, batteries)	1	12	0	1	1	0	0	Bois		1	15	1	40	1	40	1	2	1	23	Vente (viande)	système mixte agriculture-élevage	RAS	RAS	7	7	1	GOU-7-1
2023-03-20	Nord	YAKO	GOUNGHA	7	GOU-7	37	7	10	20	0	10	GOU-7	1	3	1	0		0	Puits		1	Réseau propre (ex :solaire, batteries)	1	12	0	1	1	0	0	Bois		1	15	1	40	1	40	1	2	1	23	Vente (viande)	système mixte agriculture-élevage	RAS	RAS	7	7	2	GOU-7-2
2023-03-20	Nord	YAKO	GOUNGHA	7	GOU-7	37	7	10	20	0	10	GOU-7	1	3	1	0		0	Puits		1	Réseau propre (ex :solaire, batteries)	1	12	0	1	1	0	0	Bois		1	15	1	40	1	40	1	2	1	23	Vente (viande)	système mixte agriculture-élevage	RAS	RAS	7	7	3	GOU-7-3
2023-03-20	Nord	YAKO	GOUNGHA	7	GOU-7	37	7	10	20	0	10	GOU-7	1	3	1	0		0	Puits		1	Réseau propre (ex :solaire, batteries)	1	12	0	1	1	0	0	Bois		1	15	1	40	1	40	1	2	1	23	Vente (viande)	système mixte agriculture-élevage	RAS	RAS	7	7	4	GOU-7-4
2023-03-20	Nord	YAKO	GOUNGHA	7	GOU-7	37	7	10	20	0	10	GOU-7	1	3	1	0		0	Puits		1	Réseau propre (ex :solaire, batteries)	1	12	0	1	1	0	0	Bois		1	15	1	40	1	40	1	2	1	23	Vente (viande)	système mixte agriculture-élevage	RAS	RAS	7	7	5	GOU-7-5
2023-03-20	Nord	YAKO	GOUNGHA	8	GOU-8	34	9	9	16	0	13	GOU-8	1	7	1	0		0	Puits		0		1	15	0	1	0	0	0	Bois		1	6	1	10	1	20	1	5	1	25	Vente (viande)	système mixte agriculture-élevage	RAS	RAS	8	8	1	GOU-8-1
2023-03-20	Nord	YAKO	GOUNGHA	8	GOU-8	34	9	9	16	0	13	GOU-8	1	7	1	0		0	Puits		0		1	15	0	1	0	0	0	Bois		1	6	1	10	1	20	1	5	1	25	Vente (viande)	système mixte agriculture-élevage	RAS	RAS	8	8	2	GOU-8-2
2023-03-20	Nord	YAKO	GOUNGHA	8	GOU-8	34	9	9	16	0	13	GOU-8	1	7	1	0		0	Puits		0		1	15	0	1	0	0	0	Bois		1	6	1	10	1	20	1	5	1	25	Vente (viande)	système mixte agriculture-élevage	RAS	RAS	8	8	2	GOU-8-2
2023-03-20	Nord	YAKO	GOUNGHA	8	GOU-8	34	9	9	16	0	13	GOU-8	1	7	1	0		0	Puits		0		1	15	0	1	0	0	0	Bois		1	6	1	10	1	20	1	5	1	25	Vente (viande)	système mixte agriculture-élevage	RAS	RAS	8	8	4	GOU-8-4
2023-03-20	Nord	YAKO	GOUNGHA	8	GOU-8	34	9	9	16	0	13	GOU-8	1	7	1	0		0	Puits		0		1	15	0	1	0	0	0	Bois		1	6	1	10	1	20	1	5	1	25	Vente (viande)	système mixte agriculture-élevage	RAS	RAS	8	8	5	GOU-8-5
2023-03-20	Nord	YAKO	GOUNGHA	9	GOU-9	39	20	10	9	0	12	GOU-9	1	2	1	0		0	Puits		1	Réseau propre (ex :solaire, batteries)	1	12	0	1	1	0	1	Charbon de bois		1	5	1	10	1	15	1	1	1	23	Vente (viande)	système mixte agriculture-élevage	RAS	Ras	9	9	1	GOU-9-1
2023-03-20	Nord	YAKO	GOUNGHA	9	GOU-9	39	20	10	9	0	12	GOU-9	1	2	1	0		0	Puits		1	Réseau propre (ex :solaire, batteries)	1	12	0	1	1	0	1	Charbon de bois		1	5	1	10	1	15	1	1	1	23	Vente (viande)	système mixte agriculture-élevage	RAS	Ras	9	9	2	GOU-9-2
2023-03-20	Nord	YAKO	GOUNGHA	9	GOU-9	39	20	10	9	0	12	GOU-9	1	2	1	0		0	Puits		1	Réseau propre (ex :solaire, batteries)	1	12	0	1	1	0	1	Charbon de bois		1	5	1	10	1	15	1	1	1	23	Vente (viande)	système mixte agriculture-élevage	RAS	Ras	9	9	3	GOU-9-3
2023-03-20	Nord	YAKO	GOUNGHA	9	GOU-9	39	20	10	9	0	12	GOU-9	1	2	1	0		0	Puits		1	Réseau propre (ex :solaire, batteries)	1	12	0	1	1	0	1	Charbon de bois		1	5	1	10	1	15	1	1	1	23	Vente (viande)	système mixte agriculture-élevage	RAS	Ras	9	9	4	GOU-9-4
2023-03-20	Nord	YAKO	GOUNGHA	9	GOU-9	39	20	10	9	0	12	GOU-9	1	2	1	0		0	Puits		1	Réseau propre (ex :solaire, batteries)	1	12	0	1	1	0	1	Charbon de bois		1	5	1	10	1	15	1	1	1	23	Vente (viande)	système mixte agriculture-élevage	RAS	Ras	9	9	5	GOU-9-5
2023-02-22	Hauts-Bassins	K.VIGUE	KLESSO	1	KLE-1	14	7	2	5	0	4	KLE-1	1	4	1	0		1	Forage commun		1	Réseau propre (ex :solaire, batteries)	1	5	0	1	1	0	1	Bois		1	1000			1	600	1	1	1	300	Vente (viande)	système mixte agriculture-élevage	Ras	Ras	1	1	2	KLE-1-2
2023-02-22	Hauts-Bassins	K.VIGUE	KLESSO	1	KLE-1	14	7	2	5	0	4	KLE-1	1	4	1	0		1	Forage commun		1	Réseau propre (ex :solaire, batteries)	1	5	0	1	1	0	1	Bois		1	1000			1	600	1	1	1	300	Vente (viande)	système mixte agriculture-élevage	Ras	Ras	1	5	3	KLE-1-3
2023-02-22	Hauts-Bassins	K.VIGUE	KLESSO	1	KLE-1	14	7	2	5	0	4	KLE-1	1	4	1	0		1	Forage commun		1	Réseau propre (ex :solaire, batteries)	1	5	0	1	1	0	1	Bois		1	1000			1	600	1	1	1	300	Vente (viande)	système mixte agriculture-élevage	Ras	Ras	1	1	4	KLE-1-4
2023-02-22	Hauts-Bassins	K.VIGUE	KLESSO	1	KLE-1	14	7	2	5	0	4	KLE-1	1	4	1	0		1	Forage commun		1	Réseau propre (ex :solaire, batteries)	1	5	0	1	1	0	1	Bois		1	1000			1	600	1	1	1	300	Vente (viande)	système mixte agriculture-élevage	Ras	Ras	1	1	5	KLE-1-5
2023-02-22	Hauts-Bassins	K.VIGUE	KLESSO	1	KLE-1	14	7	2	5	0	4	KLE-1	1	4	1	0		1	Forage commun		1	Réseau propre (ex :solaire, batteries)	1	5	0	1	1	0	1	Bois		1	1000			1	600	1	1	1	300	Vente (viande)	système mixte agriculture-élevage	Ras	Ras	1	1	6	KLE-1-6
2023-02-18	Hauts-Bassins	K.VIGUE	KLESSO	10	KLE-10	22	5	10	7	2	10	KLE-10	1	4	1	0		1	Puits	Puits	1	Réseau propre (ex :solaire, batteries)	1	10	1	1	1	0	0	Charbon de bois		1	50			1	27	0	0	1	15	Vente (viande)	système mixte agriculture-élevage	Ras	RAS	10	10	1	KLE-10-1
2023-02-18	Hauts-Bassins	K.VIGUE	KLESSO	10	KLE-10	22	5	10	7	2	10	KLE-10	1	4	1	0		1	Puits	Puits	1	Réseau propre (ex :solaire, batteries)	1	10	1	1	1	0	0	Charbon de bois		1	50			1	27	0	0	1	15	Vente (viande)	système mixte agriculture-élevage	Ras	RAS	10	10	2	KLE-10-2
2023-02-18	Hauts-Bassins	K.VIGUE	KLESSO	10	KLE-10	22	5	10	7	2	10	KLE-10	1	4	1	0		1	Puits	Puits	1	Réseau propre (ex :solaire, batteries)	1	10	1	1	1	0	0	Charbon de bois		1	50			1	27	0	0	1	15	Vente (viande)	système mixte agriculture-élevage	Ras	RAS	10	10	3	KLE-10-3
2023-02-18	Hauts-Bassins	K.VIGUE	KLESSO	10	KLE-10	22	5	10	7	2	10	KLE-10	1	4	1	0		1	Puits	Puits	1	Réseau propre (ex :solaire, batteries)	1	10	1	1	1	0	0	Charbon de bois		1	50			1	27	0	0	1	15	Vente (viande)	système mixte agriculture-élevage	Ras	RAS	10	10	4	KLE-10-4
2023-02-18	Hauts-Bassins	K.VIGUE	KLESSO	10	KLE-10	22	5	10	7	2	10	KLE-10	1	4	1	0		1	Puits	Puits	1	Réseau propre (ex :solaire, batteries)	1	10	1	1	1	0	0	Charbon de bois		1	50			1	27	0	0	1	15	Vente (viande)	système mixte agriculture-élevage	Ras	RAS	10	10	10	KLE-10-10
2023-02-18	Hauts-Bassins	K.VIGUE	KLESSO	2	KLE-2	31	8	13	9	2	12	KLE-2	1	3	1	0		1	Forage commun		1	Réseau national	1	5	1	1	1	0	0	Charbon de bois		1	7			1	15	1	5	1	35	Vente (viande)	système mixte agriculture-élevage	RAS	RAS	2	2	1	KLE-2-1
2023-02-18	Hauts-Bassins	K.VIGUE	KLESSO	2	KLE-2	31	8	13	9	2	12	KLE-2	1	3	1	0		1	Forage commun		1	Réseau national	1	5	1	1	1	0	0	Charbon de bois		1	7			1	15	1	5	1	35	Vente (viande)	système mixte agriculture-élevage	RAS	RAS	3	3	2	KLE-2-2
2023-02-18	Hauts-Bassins	K.VIGUE	KLESSO	2	KLE-2	31	8	13	12	1	10	KLE-2	1	3	1	0		1	Puits	Puits	1	Réseau national	1	5	1	1	1	0	1	Bois		1	7			1	15	1	5	1	35	Vente (viande)	système mixte agriculture-élevage	RAS	Ras	2	2	1	KLE-2-1
2023-02-18	Hauts-Bassins	K.VIGUE	KLESSO	2	KLE-2	31	8	13	12	1	10	KLE-2	1	3	1	0		1	Puits	Puits	1	Réseau national	1	5	1	1	1	0	1	Bois		1	7			1	15	1	5	1	35	Vente (viande)	système mixte agriculture-élevage	RAS	Ras	2	2	2	KLE-2-2
2023-02-18	Hauts-Bassins	K.VIGUE	KLESSO	2	KLE-2	31	8	13	12	1	10	KLE-2	1	3	1	0		1	Puits	Puits	1	Réseau national	1	5	1	1	1	0	1	Bois		1	7			1	15	1	5	1	35	Vente (viande)	système mixte agriculture-élevage	RAS	Ras	2	2	3	KLE-2-3
2023-02-18	Hauts-Bassins	K.VIGUE	KLESSO	2	KLE-2	31	8	13	12	1	10	KLE-2	1	3	1	0		1	Puits	Puits	1	Réseau national	1	5	1	1	1	0	1	Bois		1	7			1	15	1	5	1	35	Vente (viande)	système mixte agriculture-élevage	RAS	Ras	2	2	4	KLE-2-4
2023-02-18	Hauts-Bassins	K.VIGUE	KLESSO	2	KLE-2	31	8	13	12	1	10	KLE-2	1	3	1	0		1	Puits	Puits	1	Réseau national	1	5	1	1	1	0	1	Bois		1	7			1	15	1	5	1	35	Vente (viande)	système mixte agriculture-élevage	RAS	Ras	2	2	5	KLE-2-5
2023-02-18	Hauts-Bassins	K.VIGUE	KLESSO	3	KLE-3	14	3	7	4	1	8	KLE-3	1	5	1	0		1	Forage individuel		1	Réseau propre (ex :solaire, batteries)	1	5	0	1	1	0	1	Bois		1	7			1	12	1	1	1	26	Vente (viande)	système mixte agriculture-élevage	RAS	RAS	3	3	1	KLE-3-1
2023-02-22	Hauts-Bassins	K.VIGUE	KLESSO	4	KLE-4	8	2	1	5	0	4	KLE-4	1	3	1	1		1	Forage commun		1	Réseau propre (ex :solaire, batteries)	1	3	0	1	1	0	1	Bois		1	50			1	80	0	0	1	25	Vente (viande)	système mixte agriculture-élevage	Ras	Ras	1	1	1	KLE-4-1
2023-02-22	Hauts-Bassins	K.VIGUE	KLESSO	4	KLE-4	8	2	1	5	0	4	KLE-4	1	3	1	1		1	Forage commun		1	Réseau propre (ex :solaire, batteries)	1	3	0	1	1	0	1	Bois		1	50			1	80	0	0	1	25	Vente (viande)	système mixte agriculture-élevage	Ras	Ras	1	1	2	KLE-4-2
2023-02-22	Hauts-Bassins	K.VIGUE	KLESSO	4	KLE-4	8	2	1	5	0	4	KLE-4	1	3	1	1		1	Forage commun		1	Réseau propre (ex :solaire, batteries)	1	3	0	1	1	0	1	Bois		1	50			1	80	0	0	1	25	Vente (viande)	système mixte agriculture-élevage	Ras	Ras	1	1	3	KLE-4-3
2023-02-22	Hauts-Bassins	K.VIGUE	KLESSO	4	KLE-4	8	2	1	5	0	4	KLE-4	1	3	1	1		1	Forage commun		1	Réseau propre (ex :solaire, batteries)	1	3	0	1	1	0	1	Bois		1	50			1	80	0	0	1	25	Vente (viande)	système mixte agriculture-élevage	Ras	Ras	1	1	4	KLE-4-4
2023-02-22	Hauts-Bassins	K.VIGUE	KLESSO	4	KLE-4	8	2	1	5	0	4	KLE-4	1	3	1	1		1	Forage commun		1	Réseau propre (ex :solaire, batteries)	1	3	0	1	1	0	1	Bois		1	50			1	80	0	0	1	25	Vente (viande)	système mixte agriculture-élevage	Ras	Ras	1	1	5	KLE-4-5
2023-02-22	Hauts-Bassins	K.VIGUE	KLESSO	5	KLE-5	15	1	1	13	0	3	KLE-5	1	1	0	0		1	Forage commun		1	Réseau propre (ex :solaire, batteries)	1	2	1	1	0	0	0	Bois		1	30			1	25	1	1	1	20	Vente (viande)	système mixte agriculture-élevage	Ras	Ras	1	1	1	KLE-5-1
2023-02-22	Hauts-Bassins	K.VIGUE	KLESSO	5	KLE-5	15	1	1	13	0	3	KLE-5	1	1	0	0		1	Forage commun		1	Réseau propre (ex :solaire, batteries)	1	2	1	1	0	0	0	Bois		1	30			1	25	1	1	1	20	Vente (viande)	système mixte agriculture-élevage	Ras	Ras	1	2	2	KLE-5-2
2023-02-22	Hauts-Bassins	K.VIGUE	KLESSO	5	KLE-5	15	1	1	13	0	3	KLE-5	1	1	0	0		1	Forage commun		1	Réseau propre (ex :solaire, batteries)	1	2	1	1	0	0	0	Bois		1	30			1	25	1	1	1	20	Vente (viande)	système mixte agriculture-élevage	Ras	Ras	1	1	4	KLE-5-4
2023-02-22	Hauts-Bassins	K.VIGUE	KLESSO	5	KLE-5	15	1	1	13	0	3	KLE-5	1	1	0	0		1	Forage commun		1	Réseau propre (ex :solaire, batteries)	1	2	1	1	0	0	0	Bois		1	30			1	25	1	1	1	20	Vente (viande)	système mixte agriculture-élevage	Ras	Ras	1	1	3	KLE-5-3
2023-02-22	Hauts-Bassins	K.VIGUE	KLESSO	5	KLE-5	15	1	1	13	0	3	KLE-5	1	1	0	0		1	Forage commun		1	Réseau propre (ex :solaire, batteries)	1	2	1	1	0	0	0	Bois		1	30			1	25	1	1	1	20	Vente (viande)	système mixte agriculture-élevage	Ras	Ras	1	1	5	KLE-5-5
2023-02-22	Hauts-Bassins	K.VIGUE	KLESSO	5	KLE-5	15	1	1	13	0	3	KLE-5	1	1	0	0		1	Forage commun		1	Réseau propre (ex :solaire, batteries)	1	2	1	1	0	0	0	Bois		1	30			1	25	1	1	1	20	Vente (viande)	système mixte agriculture-élevage	Ras	Ras	1	1	6	KLE-5-6
2023-02-18	Hauts-Bassins	K.VIGUE	KLESSO	6	KLE-6	2	1	1	0	1	0	KLE-6	1	2	1	0		1	Forage commun		1	Réseau propre (ex :solaire, batteries)	1	5	0	1	1	1	1	Bois		1	3			1	12	1	3	1	103	Vente (viande)	système mixte agriculture-élevage	RAS	RAS	6	6	5	KLE-6-5
2023-02-18	Hauts-Bassins	K.VIGUE	KLESSO	6	KLE-6	2	1	1	0	1	0	KLE-6	1	2	1	0		1	Forage commun		1	Réseau propre (ex :solaire, batteries)	1	5	0	1	1	1	1	Bois		1	3			1	12	1	3	1	103	Vente (viande)	système mixte agriculture-élevage	RAS	RAS	6	6	2	KLE-6-2
2023-02-18	Hauts-Bassins	K.VIGUE	KLESSO	6	KLE-6	2	1	1	0	1	0	KLE-6	1	2	1	0		1	Forage commun		1	Réseau propre (ex :solaire, batteries)	1	5	0	1	1	1	1	Bois		1	3			1	12	1	3	1	103	Vente (viande)	système mixte agriculture-élevage	RAS	RAS	6	6	1	KLE-6-1
2023-02-18	Hauts-Bassins	K.VIGUE	KLESSO	6	KLE-6	2	1	1	0	1	0	KLE-6	1	2	1	0		1	Forage commun		1	Réseau propre (ex :solaire, batteries)	1	5	0	1	1	1	1	Bois		1	3			1	12	1	3	1	103	Vente (viande)	système mixte agriculture-élevage	RAS	RAS	6	6	3	KLE-6-3
2023-02-18	Hauts-Bassins	K.VIGUE	KLESSO	6	KLE-6	2	1	1	0	1	0	KLE-6	1	2	1	0		1	Forage commun		1	Réseau propre (ex :solaire, batteries)	1	5	0	1	1	1	1	Bois		1	3			1	12	1	3	1	103	Vente (viande)	système mixte agriculture-élevage	RAS	RAS	6	6	4	KLE-6-4
2023-02-18	Hauts-Bassins	K.VIGUE	KLESSO	6	KLE-6	2	1	1	0	1	0	KLE-6	1	2	1	0		1	Forage commun		1	Réseau propre (ex :solaire, batteries)	1	5	0	1	1	1	1	Bois		1	3			1	12	1	3	1	103	Vente (viande)	système mixte agriculture-élevage	RAS	RAS	6	6	6	KLE-6-6
2023-02-18	Hauts-Bassins	K.VIGUE	KLESSO	7	KLE-7	21	9	6	6	0	8	KLE-7	1	8	1	0		1	Puits	Puits	0		1	5	0	1	1	0	1	Charbon de bois		1	8			1	25	0	0	1	20	Vente (viande)	système mixte agriculture-élevage	RAS		7	7	1	KLE-7-1
2023-02-18	Hauts-Bassins	K.VIGUE	KLESSO	7	KLE-7	21	9	6	6	0	8	KLE-7	1	8	1	0		1	Puits	Puits	0		1	5	0	1	1	0	1	Charbon de bois		1	8			1	25	0	0	1	20	Vente (viande)	système mixte agriculture-élevage	RAS		7	7	2	KLE-7-2
2023-02-18	Hauts-Bassins	K.VIGUE	KLESSO	7	KLE-7	21	9	6	6	0	8	KLE-7	1	8	1	0		1	Puits	Puits	0		1	5	0	1	1	0	1	Charbon de bois		1	8			1	25	0	0	1	20	Vente (viande)	système mixte agriculture-élevage	RAS		7	7	3	KLE-7-3
2023-02-18	Hauts-Bassins	K.VIGUE	KLESSO	7	KLE-7	21	9	6	6	0	8	KLE-7	1	8	1	0		1	Puits	Puits	0		1	5	0	1	1	0	1	Charbon de bois		1	8			1	25	0	0	1	20	Vente (viande)	système mixte agriculture-élevage	RAS		7	7	4	KLE-7-4
2023-02-18	Hauts-Bassins	K.VIGUE	KLESSO	7	KLE-7	21	9	6	6	0	8	KLE-7	1	8	1	0		1	Puits	Puits	0		1	5	0	1	1	0	1	Charbon de bois		1	8			1	25	0	0	1	20	Vente (viande)	système mixte agriculture-élevage	RAS		7	7	5	KLE-7-5
2023-02-18	Hauts-Bassins	K.VIGUE	KLESSO	8	KLE-8	34	10	4	20	2	11	KLE-8	1	6	1	0		1	Forage individuel		1	Réseau propre (ex :solaire, batteries)	0		0	0	1	1	1	Bois		1	3			1	15	0	0	1	35	Vente (viande)	système mixte agriculture-élevage	RAS	RAS	8	8	1	KLE-8-1
2023-02-18	Hauts-Bassins	K.VIGUE	KLESSO	8	KLE-8	34	10	4	20	2	11	KLE-8	1	6	1	0		1	Forage individuel		1	Réseau propre (ex :solaire, batteries)	0		0	0	1	1	1	Bois		1	3			1	15	0	0	1	35	Vente (viande)	système mixte agriculture-élevage	RAS	RAS	8	8	2	KLE-8-2
2023-02-18	Hauts-Bassins	K.VIGUE	KLESSO	8	KLE-8	34	10	4	20	2	11	KLE-8	1	6	1	0		1	Forage individuel		1	Réseau propre (ex :solaire, batteries)	0		0	0	1	1	1	Bois		1	3			1	15	0	0	1	35	Vente (viande)	système mixte agriculture-élevage	RAS	RAS	8	8	3	KLE-8-3
2023-03-14	Nord	TEMA BOKIN	KONTELE	1	KON-1	38	14	10	14	1	19	KON-1	1	15	0	0		1	Forage commun		1	Réseau propre (ex :solaire, batteries)	1	30	1	1	1	0	1	Bois		1	20	1	40	1	40	1	55	1	20	Vente (viande)	système mixte agriculture-élevage	Ras	Ras	1	1	1	KON-1-1
2023-03-14	Nord	TEMA BOKIN	KONTELE	1	KON-1	38	14	10	14	1	19	KON-1	1	15	0	0		1	Forage commun		1	Réseau propre (ex :solaire, batteries)	1	30	1	1	1	0	1	Bois		1	20	1	40	1	40	1	55	1	20	Vente (viande)	système mixte agriculture-élevage	Ras	Ras	1	1	2	KON-1-2
2023-03-14	Nord	TEMA BOKIN	KONTELE	1	KON-1	38	14	10	14	1	19	KON-1	1	15	0	0		1	Forage commun		1	Réseau propre (ex :solaire, batteries)	1	30	1	1	1	0	1	Bois		1	20	1	40	1	40	1	55	1	20	Vente (viande)	système mixte agriculture-élevage	Ras	Ras	1	1	3	KON-1-3
2023-03-14	Nord	TEMA BOKIN	KONTELE	1	KON-1	38	14	10	14	1	19	KON-1	1	15	0	0		1	Forage commun		1	Réseau propre (ex :solaire, batteries)	1	30	1	1	1	0	1	Bois		1	20	1	40	1	40	1	55	1	20	Vente (viande)	système mixte agriculture-élevage	Ras	Ras	1	1	4	KON-1-4
2023-03-14	Nord	TEMA BOKIN	KONTELE	1	KON-1	38	14	10	14	1	19	KON-1	1	15	0	0		1	Forage commun		1	Réseau propre (ex :solaire, batteries)	1	30	1	1	1	0	1	Bois		1	20	1	40	1	40	1	55	1	20	Vente (viande)	système mixte agriculture-élevage	Ras	Ras	1	1	5	KON-1-5
2023-03-14	Nord	TEMA BOKIN	KONTELE_R	10	KON-10	39	10	14	15	1	15	KON-10	1	3	1	0		1	Forage commun		0		1	12	1	1	1	0	1	Bois		1	5	1	30	1	10	1	5	1	30	Vente (viande)	système mixte agriculture-élevage	RAS	RAS	10	10	1	KON-10-1
2023-03-14	Nord	TEMA BOKIN	KONTELE_R	10	KON-10	39	10	14	15	1	15	KON-10	1	3	1	0		1	Forage commun		0		1	12	1	1	1	0	1	Bois		1	5	1	30	1	10	1	5	1	30	Vente (viande)	système mixte agriculture-élevage	RAS	RAS	10	10	2	KON-10-2
2023-03-14	Nord	TEMA BOKIN	KONTELE_R	10	KON-10	39	10	14	15	1	15	KON-10	1	3	1	0		1	Forage commun		0		1	12	1	1	1	0	1	Bois		1	5	1	30	1	10	1	5	1	30	Vente (viande)	système mixte agriculture-élevage	RAS	RAS	10	10	3	KON-10-3
2023-03-14	Nord	TEMA BOKIN	KONTELE_R	10	KON-10	39	10	14	15	1	15	KON-10	1	3	1	0		1	Forage commun		0		1	12	1	1	1	0	1	Bois		1	5	1	30	1	10	1	5	1	30	Vente (viande)	système mixte agriculture-élevage	RAS	RAS	10	10	4	KON-10-4
2023-03-14	Nord	TEMA BOKIN	KONTELE_R	10	KON-10	39	10	14	15	1	15	KON-10	1	3	1	0		1	Forage commun		0		1	12	1	1	1	0	1	Bois		1	5	1	30	1	10	1	5	1	30	Vente (viande)	système mixte agriculture-élevage	RAS	RAS	10	10	5	KON-10-5
2023-03-14	Nord	TEMA BOKIN	KONTELE	2	KON-2	23	5	3	15	0	9	KON-2	1	42	1	0		1	Forage commun		1	Réseau propre (ex :solaire, batteries)	1	10	0	1	1	0	1	Bois		1	5	1	35	1	40	1	4	1	40	Vente (viande)	système mixte agriculture-élevage	Ras	Ras	2	2	1	KON-2-1
2023-03-14	Nord	TEMA BOKIN	KONTELE	2	KON-2	23	5	3	15	0	9	KON-2	1	42	1	0		1	Forage commun		1	Réseau propre (ex :solaire, batteries)	1	10	0	1	1	0	1	Bois		1	5	1	35	1	40	1	4	1	40	Vente (viande)	système mixte agriculture-élevage	Ras	Ras	2	2	2	KON-2-2
2023-03-14	Nord	TEMA BOKIN	KONTELE	2	KON-2	23	5	3	15	0	9	KON-2	1	42	1	0		1	Forage commun		1	Réseau propre (ex :solaire, batteries)	1	10	0	1	1	0	1	Bois		1	5	1	35	1	40	1	4	1	40	Vente (viande)	système mixte agriculture-élevage	Ras	Ras	2	2	3	KON-2-3
2023-03-14	Nord	TEMA BOKIN	KONTELE	2	KON-2	23	5	3	15	0	9	KON-2	1	42	1	0		1	Forage commun		1	Réseau propre (ex :solaire, batteries)	1	10	0	1	1	0	1	Bois		1	5	1	35	1	40	1	4	1	40	Vente (viande)	système mixte agriculture-élevage	Ras	Ras	2	2	4	KON-2-4
2023-03-14	Nord	TEMA BOKIN	KONTELE	2	KON-2	23	5	3	15	0	9	KON-2	1	42	1	0		1	Forage commun		1	Réseau propre (ex :solaire, batteries)	1	10	0	1	1	0	1	Bois		1	5	1	35	1	40	1	4	1	40	Vente (viande)	système mixte agriculture-élevage	Ras	Ras	2	2	5	KON-2-5
2023-03-14	Nord	TEMA BOKIN	KONTELE	3	KON-3	17	6	6	5	0	10	KON-3	1	7	1	0		1	Forage commun		1	Réseau propre (ex :solaire, batteries)	1	10	1	1	1	1	1	Bois		1	5	1	20	1	30	0	0	1	20	Vente (viande)	système mixte agriculture-élevage	Ras	Ras	3	3	1	KON-3-1
2023-03-14	Nord	TEMA BOKIN	KONTELE	3	KON-3	17	6	6	5	0	10	KON-3	1	7	1	0		1	Forage commun		1	Réseau propre (ex :solaire, batteries)	1	10	1	1	1	1	1	Bois		1	5	1	20	1	30	0	0	1	20	Vente (viande)	système mixte agriculture-élevage	Ras	Ras	3	3	2	KON-3-2
2023-03-14	Nord	TEMA BOKIN	KONTELE	3	KON-3	17	6	6	5	0	10	KON-3	1	7	1	0		1	Forage commun		1	Réseau propre (ex :solaire, batteries)	1	10	1	1	1	1	1	Bois		1	5	1	20	1	30	0	0	1	20	Vente (viande)	système mixte agriculture-élevage	Ras	Ras	3	3	3	KON-3-3
2023-03-14	Nord	TEMA BOKIN	KONTELE	3	KON-3	17	6	6	5	0	10	KON-3	1	7	1	0		1	Forage commun		1	Réseau propre (ex :solaire, batteries)	1	10	1	1	1	1	1	Bois		1	5	1	20	1	30	0	0	1	20	Vente (viande)	système mixte agriculture-élevage	Ras	Ras	3	3	4	KON-3-4
2023-03-14	Nord	TEMA BOKIN	KONTELE	3	KON-3	17	6	6	5	0	10	KON-3	1	7	1	0		1	Forage commun		1	Réseau propre (ex :solaire, batteries)	1	10	1	1	1	1	1	Bois		1	5	1	20	1	30	0	0	1	20	Vente (viande)	système mixte agriculture-élevage	Ras	Ras			5	KON-3-5
2023-03-14	Nord	TEMA BOKIN	KONTELE	4	KON-4	22	5	5	12	1	5	KON-4	1	6	1	0		1	Forage commun		1	Réseau propre (ex :solaire, batteries)	1	10	0	1	0	0	1	Bois		1	11	1	8	1	14	1	3	1	40	Vente (viande)	système mixte agriculture-élevage	RAS	Ras	1	1	1	KON-4-1
2023-03-14	Nord	TEMA BOKIN	KONTELE	4	KON-4	22	5	5	12	1	5	KON-4	1	6	1	0		1	Forage commun		1	Réseau propre (ex :solaire, batteries)	1	10	0	1	0	0	1	Bois		1	11	1	8	1	14	1	3	1	40	Vente (viande)	système mixte agriculture-élevage	RAS	Ras	1	4	4	KON-4-4
2023-03-14	Nord	TEMA BOKIN	KONTELE	4	KON-4	22	5	5	12	1	5	KON-4	1	6	1	0		1	Forage commun		1	Réseau propre (ex :solaire, batteries)	1	10	0	1	0	0	1	Bois		1	11	1	8	1	14	1	3	1	40	Vente (viande)	système mixte agriculture-élevage	RAS	Ras	4	4	3	KON-4-3
2023-03-14	Nord	TEMA BOKIN	KONTELE	4	KON-4	22	5	5	12	1	5	KON-4	1	6	1	0		1	Forage commun		1	Réseau propre (ex :solaire, batteries)	1	10	0	1	0	0	1	Bois		1	11	1	8	1	14	1	3	1	40	Vente (viande)	système mixte agriculture-élevage	RAS	Ras	4	4	4	KON-4-4
2023-03-14	Nord	TEMA BOKIN	KONTELE	4	KON-4	22	5	5	12	1	5	KON-4	1	6	1	0		1	Forage commun		1	Réseau propre (ex :solaire, batteries)	1	10	0	1	0	0	1	Bois		1	11	1	8	1	14	1	3	1	40	Vente (viande)	système mixte agriculture-élevage	RAS	Ras	4	4	5	KON-4-5
2023-03-14	Nord	TEMA BOKIN	KONTELE	5	KON-5	45	10	8	27	1	18	KON-5	1	10	1	0		1	Courante (robinet)		1	Réseau propre (ex :solaire, batteries)	1	18	0	1	1	0	1	Bois		1	10	1	10	1	10	1	5	1	10	Vente (viande)	système mixte agriculture-élevage	Ras	Ras	5	5	5	KON-5-5
2023-03-14	Nord	TEMA BOKIN	KONTELE	5	KON-5	45	10	8	27	1	18	KON-5	1	10	1	0		1	Courante (robinet)		1	Réseau propre (ex :solaire, batteries)	1	18	0	1	1	0	1	Bois		1	10	1	10	1	10	1	5	1	10	Vente (viande)	système mixte agriculture-élevage	Ras	Ras	5	5	2	KON-5-2
2023-03-14	Nord	TEMA BOKIN	KONTELE	5	KON-5	45	10	8	27	1	18	KON-5	1	10	1	0		1	Courante (robinet)		1	Réseau propre (ex :solaire, batteries)	1	18	0	1	1	0	1	Bois		1	10	1	10	1	10	1	5	1	10	Vente (viande)	système mixte agriculture-élevage	Ras	Ras	5	5	3	KON-5-3
2023-03-14	Nord	TEMA BOKIN	KONTELE	5	KON-5	45	10	8	27	1	18	KON-5	1	10	1	0		1	Courante (robinet)		1	Réseau propre (ex :solaire, batteries)	1	18	0	1	1	0	1	Bois		1	10	1	10	1	10	1	5	1	10	Vente (viande)	système mixte agriculture-élevage	Ras	Ras	5	5	4	KON-5-4
2023-03-14	Nord	TEMA BOKIN	KONTELE	5	KON-5	45	10	8	27	1	18	KON-5	1	10	1	0		1	Courante (robinet)		1	Réseau propre (ex :solaire, batteries)	1	18	0	1	1	0	1	Bois		1	10	1	10	1	10	1	5	1	10	Vente (viande)	système mixte agriculture-élevage	Ras	Ras	5	5	5	KON-5-5
2023-03-14	Nord	TEMA BOKIN	KONTELE	5	KON-5	45	10	8	27	1	18	KON-5	1	10	1	0		1	Courante (robinet)		1	Réseau propre (ex :solaire, batteries)	1	18	0	1	1	0	1	Bois		1	10	1	10	1	10	1	5	1	10	Vente (viande)	système mixte agriculture-élevage	Ras	Ras	5	5	6	KON-5-6
2023-03-14	Nord	TEMA BOKIN	KONTELE_R	6	KON-6	37	5	12	20	2	15	KON-6	1	12	1	0		1	Courante (robinet)		1	Réseau propre (ex :solaire, batteries)	1	18	0	1	1	0	1	Bois		1	10	1	15	1	10	1	2	1	20	Vente (viande)	système mixte agriculture-élevage	RAS	RAS	6	6	1	KON-6-1
2023-03-14	Nord	TEMA BOKIN	KONTELE_R	6	KON-6	37	5	12	20	2	15	KON-6	1	12	1	0		1	Courante (robinet)		1	Réseau propre (ex :solaire, batteries)	1	18	0	1	1	0	1	Bois		1	10	1	15	1	10	1	2	1	20	Vente (viande)	système mixte agriculture-élevage	RAS	RAS	6	6	2	KON-6-2
2023-03-14	Nord	TEMA BOKIN	KONTELE_R	6	KON-6	37	5	12	20	2	15	KON-6	1	12	1	0		1	Courante (robinet)		1	Réseau propre (ex :solaire, batteries)	1	18	0	1	1	0	1	Bois		1	10	1	15	1	10	1	2	1	20	Vente (viande)	système mixte agriculture-élevage	RAS	RAS	6	6	3	KON-6-3
2023-03-14	Nord	TEMA BOKIN	KONTELE_R	6	KON-6	37	5	12	20	2	15	KON-6	1	12	1	0		1	Courante (robinet)		1	Réseau propre (ex :solaire, batteries)	1	18	0	1	1	0	1	Bois		1	10	1	15	1	10	1	2	1	20	Vente (viande)	système mixte agriculture-élevage	RAS	RAS	6	6	4	KON-6-4
2023-03-14	Nord	TEMA BOKIN	KONTELE_R	6	KON-6	37	5	12	20	2	15	KON-6	1	12	1	0		1	Courante (robinet)		1	Réseau propre (ex :solaire, batteries)	1	18	0	1	1	0	1	Bois		1	10	1	15	1	10	1	2	1	20	Vente (viande)	système mixte agriculture-élevage	RAS	RAS	6	6	5	KON-6-5
2023-03-14	Nord	TEMA BOKIN	KONTELE_R	7	KON-7	105	50	30	25	3	100	KON-7	1	20	1	0		1	Courante (robinet)		0		1	58	0	1	1	0	1	Bois		1	30	1	200	1	100	1	5	1	50	Vente (viande)	système mixte agriculture-élevage	RAS	RAS	7	7	1	KON-7-1
2023-03-14	Nord	TEMA BOKIN	KONTELE_R	7	KON-7	105	50	30	25	3	100	KON-7	1	20	1	0		1	Courante (robinet)		0		1	58	0	1	1	0	1	Bois		1	30	1	200	1	100	1	5	1	50	Vente (viande)	système mixte agriculture-élevage	RAS	RAS	7	7	2	KON-7-2
2023-03-14	Nord	TEMA BOKIN	KONTELE_R	7	KON-7	105	50	30	25	3	100	KON-7	1	20	1	0		1	Courante (robinet)		0		1	58	0	1	1	0	1	Bois		1	30	1	200	1	100	1	5	1	50	Vente (viande)	système mixte agriculture-élevage	RAS	RAS	7	7	3	KON-7-3
2023-03-14	Nord	TEMA BOKIN	KONTELE_R	7	KON-7	105	50	30	25	3	100	KON-7	1	20	1	0		1	Courante (robinet)		0		1	58	0	1	1	0	1	Bois		1	30	1	200	1	100	1	5	1	50	Vente (viande)	système mixte agriculture-élevage	RAS	RAS	7	7	4	KON-7-4
2023-03-14	Nord	TEMA BOKIN	KONTELE_R	7	KON-7	105	50	30	25	3	100	KON-7	1	20	1	0		1	Courante (robinet)		0		1	58	0	1	1	0	1	Bois		1	30	1	200	1	100	1	5	1	50	Vente (viande)	système mixte agriculture-élevage	RAS	RAS	7	7	5	KON-7-5
2023-03-14	Nord	TEMA BOKIN	KONTELE_R	8	KON-8	27	5	10	12	1	20	KON-8	1	10	1	0		0	Forage commun		1	Réseau propre (ex :solaire, batteries)	1	25	0	1	0	0	0	Charbon de bois		1	34	1	9	1	28	1	5	1	25	Vente (viande)	système mixte agriculture-élevage	Ras	RAS	8	8	1	KON-8-1
2023-03-14	Nord	TEMA BOKIN	KONTELE_R	8	KON-8	27	5	10	12	1	20	KON-8	1	10	1	0		0	Forage commun		1	Réseau propre (ex :solaire, batteries)	1	25	0	1	0	0	0	Charbon de bois		1	34	1	9	1	28	1	5	1	25	Vente (viande)	système mixte agriculture-élevage	Ras	RAS	8	8	2	KON-8-2
2023-03-14	Nord	TEMA BOKIN	KONTELE_R	8	KON-8	27	5	10	12	1	20	KON-8	1	10	1	0		0	Forage commun		1	Réseau propre (ex :solaire, batteries)	1	25	0	1	0	0	0	Charbon de bois		1	34	1	9	1	28	1	5	1	25	Vente (viande)	système mixte agriculture-élevage	Ras	RAS	8	8	3	KON-8-3
2023-03-14	Nord	TEMA BOKIN	KONTELE_R	8	KON-8	27	5	10	12	1	20	KON-8	1	10	1	0		0	Forage commun		1	Réseau propre (ex :solaire, batteries)	1	25	0	1	0	0	0	Charbon de bois		1	34	1	9	1	28	1	5	1	25	Vente (viande)	système mixte agriculture-élevage	Ras	RAS	8	8	4	KON-8-4
2023-03-14	Nord	TEMA BOKIN	KONTELE_R	8	KON-8	27	5	10	12	1	20	KON-8	1	10	1	0		0	Forage commun		1	Réseau propre (ex :solaire, batteries)	1	25	0	1	0	0	0	Charbon de bois		1	34	1	9	1	28	1	5	1	25	Vente (viande)	système mixte agriculture-élevage	Ras	RAS	8	8	5	KON-8-5
2023-03-14	Nord	TEMA BOKIN	KONTELE_R	9	KON-9	32	10	7	15	1	6	KON-9	1	6	1	0		1	Courante (robinet)		1	Réseau propre (ex :solaire, batteries)	1	10	1	1	1	0	1	Bois		1	20	1	20	1	20	1	2	1	30	Vente (viande)	système mixte agriculture-élevage	RAS	RAS	9	9	1	KON-9-1
2023-03-14	Nord	TEMA BOKIN	KONTELE_R	9	KON-9	32	10	7	15	1	6	KON-9	1	6	1	0		1	Courante (robinet)		1	Réseau propre (ex :solaire, batteries)	1	10	1	1	1	0	1	Bois		1	20	1	20	1	20	1	2	1	30	Vente (viande)	système mixte agriculture-élevage	RAS	RAS	9	9	2	KON-9-2
2023-03-14	Nord	TEMA BOKIN	KONTELE_R	9	KON-9	32	10	7	15	1	6	KON-9	1	6	1	0		1	Courante (robinet)		1	Réseau propre (ex :solaire, batteries)	1	10	1	1	1	0	1	Bois		1	20	1	20	1	20	1	2	1	30	Vente (viande)	système mixte agriculture-élevage	RAS	RAS	9	9	3	KON-9-3
2023-03-14	Nord	TEMA BOKIN	KONTELE_R	9	KON-9	32	10	7	15	1	6	KON-9	1	6	1	0		1	Courante (robinet)		1	Réseau propre (ex :solaire, batteries)	1	10	1	1	1	0	1	Bois		1	20	1	20	1	20	1	2	1	30	Vente (viande)	système mixte agriculture-élevage	RAS	RAS	9	9	4	KON-9-4
2023-03-14	Nord	TEMA BOKIN	KONTELE_R	9	KON-9	32	10	7	15	1	6	KON-9	1	6	1	0		1	Courante (robinet)		1	Réseau propre (ex :solaire, batteries)	1	10	1	1	1	0	1	Bois		1	20	1	20	1	20	1	2	1	30	Vente (viande)	système mixte agriculture-élevage	RAS	RAS	9	9	5	KON-9-5
2023-03-15	Nord	TEMA BOKIN	MACEONO	1	MAC-1	68	18	10	40	0	30	MAC-1	1	40	1	0		1	Forage commun		1	Réseau propre (ex :solaire, batteries)	1	40	0	1	1	0	1	Bois		1	17	1	20	1	250	1	13	1	200	Vente (viande)	système mixte agriculture-élevage	Ras	Ras	1	1	1	MAC-1-1
2023-03-15	Nord	TEMA BOKIN	MACEONO	1	MAC-1	68	18	10	40	0	30	MAC-1	1	40	1	0		1	Forage commun		1	Réseau propre (ex :solaire, batteries)	1	40	0	1	1	0	1	Bois		1	17	1	20	1	250	1	13	1	200	Vente (viande)	système mixte agriculture-élevage	Ras	Ras	1	1	2	MAC-1-2
2023-03-15	Nord	TEMA BOKIN	MACEONO	1	MAC-1	68	18	10	40	0	30	MAC-1	1	40	1	0		1	Forage commun		1	Réseau propre (ex :solaire, batteries)	1	40	0	1	1	0	1	Bois		1	17	1	20	1	250	1	13	1	200	Vente (viande)	système mixte agriculture-élevage	Ras	Ras	1	1	3	MAC-1-3
2023-03-15	Nord	TEMA BOKIN	MACEONO	1	MAC-1	68	18	10	40	0	30	MAC-1	1	40	1	0		1	Forage commun		1	Réseau propre (ex :solaire, batteries)	1	40	0	1	1	0	1	Bois		1	17	1	20	1	250	1	13	1	200	Vente (viande)	système mixte agriculture-élevage	Ras	Ras	1	1	4	MAC-1-4
2023-03-15	Nord	TEMA BOKIN	MACEONO	1	MAC-1	68	18	10	40	0	30	MAC-1	1	40	1	0		1	Forage commun		1	Réseau propre (ex :solaire, batteries)	1	40	0	1	1	0	1	Bois		1	17	1	20	1	250	1	13	1	200	Vente (viande)	système mixte agriculture-élevage	Ras	Ras	1	1	5	MAC-1-5
2023-03-15	Nord	TEMA BOKIN	MACEONO	10	MAC-10	24	4	6	14		10	MAC-10	1	5	1	0		1	Forage commun		1	Réseau propre (ex :solaire, batteries)	1	15	0	1	1	0	1	Bois		1	6	1	12	1	20	1	3	1	50	Vente (viande)	système mixte agriculture-élevage	RAS	Ras	10	10	1	MAC-10-1
2023-03-15	Nord	TEMA BOKIN	MACEONO	10	MAC-10	24	4	6	14		10	MAC-10	1	5	1	0		1	Forage commun		1	Réseau propre (ex :solaire, batteries)	1	15	0	1	1	0	1	Bois		1	6	1	12	1	20	1	3	1	50	Vente (viande)	système mixte agriculture-élevage	RAS	Ras	10	10	2	MAC-10-2
2023-03-15	Nord	TEMA BOKIN	MACEONO	10	MAC-10	24	4	6	14		10	MAC-10	1	5	1	0		1	Forage commun		1	Réseau propre (ex :solaire, batteries)	1	15	0	1	1	0	1	Bois		1	6	1	12	1	20	1	3	1	50	Vente (viande)	système mixte agriculture-élevage	RAS	Ras	10	10	3	MAC-10-3
2023-03-15	Nord	TEMA BOKIN	MACEONO	10	MAC-10	24	4	6	14		10	MAC-10	1	5	1	0		1	Forage commun		1	Réseau propre (ex :solaire, batteries)	1	15	0	1	1	0	1	Bois		1	6	1	12	1	20	1	3	1	50	Vente (viande)	système mixte agriculture-élevage	RAS	Ras	10	10	4	MAC-10-4
2023-03-15	Nord	TEMA BOKIN	MACEONO	10	MAC-10	24	4	6	14		10	MAC-10	1	5	1	0		1	Forage commun		1	Réseau propre (ex :solaire, batteries)	1	15	0	1	1	0	1	Bois		1	6	1	12	1	20	1	3	1	50	Vente (viande)	système mixte agriculture-élevage	RAS	Ras	10	10	5	MAC-10-5
2023-03-22	Nord	TEMA BOKIN	BOORE	10	MAC-10	14	3	3	8	0	6	MAC-10	1	3	1	0		1	Forage commun		1	Réseau propre (ex :solaire, batteries)	1	5	0	1	0	0	1	Bois		1	5	1	10	1	17	1	1	1	20	Vente (viande)	système mixte agriculture-élevage	Ras	Ras	10	10	5	MAC-10-5
2023-03-15	Nord	TEMA BOKIN	MACEONO	2	MAC-2	46	12	9	25	0	12	MAC-2	1	4	1	0		1	Forage commun		1	Réseau propre (ex :solaire, batteries)	1	12	1	1	1	0	1	Bois		1	70	1	80	1	120	1	4	1	100	Vente (viande)	système mixte agriculture-élevage	Ras	RAS	2	2	1	MAC-2-1
2023-03-15	Nord	TEMA BOKIN	MACEONO	2	MAC-2	46	12	9	25	0	12	MAC-2	1	4	1	0		1	Forage commun		1	Réseau propre (ex :solaire, batteries)	1	12	1	1	1	0	1	Bois		1	70	1	80	1	120	1	4	1	100	Vente (viande)	système mixte agriculture-élevage	Ras	RAS	2	2	2	MAC-2-2
2023-03-15	Nord	TEMA BOKIN	MACEONO	2	MAC-2	46	12	9	25	0	12	MAC-2	1	4	1	0		1	Forage commun		1	Réseau propre (ex :solaire, batteries)	1	12	1	1	1	0	1	Bois		1	70	1	80	1	120	1	4	1	100	Vente (viande)	système mixte agriculture-élevage	Ras	RAS	2	2	3	MAC-2-3
2023-03-15	Nord	TEMA BOKIN	MACEONO	2	MAC-2	46	12	9	25	0	12	MAC-2	1	4	1	0		1	Forage commun		1	Réseau propre (ex :solaire, batteries)	1	12	1	1	1	0	1	Bois		1	70	1	80	1	120	1	4	1	100	Vente (viande)	système mixte agriculture-élevage	Ras	RAS	2	2	4	MAC-2-4
2023-03-15	Nord	TEMA BOKIN	MACEONO	2	MAC-2	46	12	9	25	0	12	MAC-2	1	4	1	0		1	Forage commun		1	Réseau propre (ex :solaire, batteries)	1	12	1	1	1	0	1	Bois		1	70	1	80	1	120	1	4	1	100	Vente (viande)	système mixte agriculture-élevage	Ras	RAS	2	2	5	MAC-2-5
2023-03-15	Nord	TEMA BOKIN	MACEONO	3	MAC-3	36	7	4	25	0	9	MAC-3	1	4	1	0		1	Forage commun		1	Réseau national	1	18	0	1	1	0	1	Bois		1	60	1	50	1	40	1	4	1	30	Vente (viande)	système mixte agriculture-élevage	Ras	Ras	3	3	1	MAC-3-1
2023-03-15	Nord	TEMA BOKIN	MACEONO	3	MAC-3	36	7	4	25	0	9	MAC-3	1	4	1	0		1	Forage commun		1	Réseau national	1	18	0	1	1	0	1	Bois		1	60	1	50	1	40	1	4	1	30	Vente (viande)	système mixte agriculture-élevage	Ras	Ras	3	3	2	MAC-3-2
2023-03-15	Nord	TEMA BOKIN	MACEONO	3	MAC-3	36	7	4	25	0	9	MAC-3	1	4	1	0		1	Forage commun		1	Réseau national	1	18	0	1	1	0	1	Bois		1	60	1	50	1	40	1	4	1	30	Vente (viande)	système mixte agriculture-élevage	Ras	Ras	3	3	3	MAC-3-3
2023-03-15	Nord	TEMA BOKIN	MACEONO	3	MAC-3	36	7	4	25	0	9	MAC-3	1	4	1	0		1	Forage commun		1	Réseau national	1	18	0	1	1	0	1	Bois		1	60	1	50	1	40	1	4	1	30	Vente (viande)	système mixte agriculture-élevage	Ras	Ras	3	3	4	MAC-3-4
2023-03-15	Nord	TEMA BOKIN	MACEONO	3	MAC-3	36	7	4	25	0	9	MAC-3	1	4	1	0		1	Forage commun		1	Réseau national	1	18	0	1	1	0	1	Bois		1	60	1	50	1	40	1	4	1	30	Vente (viande)	système mixte agriculture-élevage	Ras	Ras	3	3	5	MAC-3-5
2023-03-15	Nord	TEMA BOKIN	MACEONO_R	4	MAC-4	27	10	5	12	0	30	MAC-4	1	10	1	0		1	Puits	Puits	1	Réseau propre (ex :solaire, batteries)	1	12	0	0	0	0	1	Bois		1	5	1	35	1	40	1	1	1	45	Vente (viande)	système mixte agriculture-élevage	RAS	RAS	4	4	1	MAC-4-1
2023-03-15	Nord	TEMA BOKIN	MACEONO_R	4	MAC-4	27	10	5	12	0	30	MAC-4	1	10	1	0		1	Puits	Puits	1	Réseau propre (ex :solaire, batteries)	1	12	0	0	0	0	1	Bois		1	5	1	35	1	40	1	1	1	45	Vente (viande)	système mixte agriculture-élevage	RAS	RAS	4	4	2	MAC-4-2
2023-03-15	Nord	TEMA BOKIN	MACEONO_R	4	MAC-4	27	10	5	12	0	30	MAC-4	1	10	1	0		1	Puits	Puits	1	Réseau propre (ex :solaire, batteries)	1	12	0	0	0	0	1	Bois		1	5	1	35	1	40	1	1	1	45	Vente (viande)	système mixte agriculture-élevage	RAS	RAS	4	4	3	MAC-4-3
2023-03-15	Nord	TEMA BOKIN	MACEONO_R	4	MAC-4	27	10	5	12	0	30	MAC-4	1	10	1	0		1	Puits	Puits	1	Réseau propre (ex :solaire, batteries)	1	12	0	0	0	0	1	Bois		1	5	1	35	1	40	1	1	1	45	Vente (viande)	système mixte agriculture-élevage	RAS	RAS	4	4	4	MAC-4-4
2023-03-15	Nord	TEMA BOKIN	MACEONO_R	4	MAC-4	27	10	5	12	0	30	MAC-4	1	10	1	0		1	Puits	Puits	1	Réseau propre (ex :solaire, batteries)	1	12	0	0	0	0	1	Bois		1	5	1	35	1	40	1	1	1	45	Vente (viande)	système mixte agriculture-élevage	RAS	RAS	4	4	5	MAC-4-5
2023-03-15	Nord	TEMA BOKIN	MACEONO_R	5	MAC-5	55	20	20	15	0	25	MAC-5	1	10	1	0		1	Puits	Puits, marre	1	Réseau propre (ex :solaire, batteries)	1	18	0	1	1	0	1	Bois		1	5	1	20	1	20	1	6	1	60	Vente (viande)	système mixte agriculture-élevage	RAS	RAS	5	5	1	MAC-5-1
2023-03-15	Nord	TEMA BOKIN	MACEONO_R	5	MAC-5	55	20	20	15	0	25	MAC-5	1	10	1	0		1	Puits	Puits, marre	1	Réseau propre (ex :solaire, batteries)	1	18	0	1	1	0	1	Bois		1	5	1	20	1	20	1	6	1	60	Vente (viande)	système mixte agriculture-élevage	RAS	RAS	5	5	2	MAC-5-2
2023-03-15	Nord	TEMA BOKIN	MACEONO_R	5	MAC-5	55	20	20	15	0	25	MAC-5	1	10	1	0		1	Puits	Puits, marre	1	Réseau propre (ex :solaire, batteries)	1	18	0	1	1	0	1	Bois		1	5	1	20	1	20	1	6	1	60	Vente (viande)	système mixte agriculture-élevage	RAS	RAS	5	5	3	MAC-5-3
2023-03-15	Nord	TEMA BOKIN	MACEONO_R	5	MAC-5	55	20	20	15	0	25	MAC-5	1	10	1	0		1	Puits	Puits, marre	1	Réseau propre (ex :solaire, batteries)	1	18	0	1	1	0	1	Bois		1	5	1	20	1	20	1	6	1	60	Vente (viande)	système mixte agriculture-élevage	RAS	RAS	5	5	4	MAC-5-4
2023-03-15	Nord	TEMA BOKIN	MACEONO_R	5	MAC-5	55	20	20	15	0	25	MAC-5	1	10	1	0		1	Puits	Puits, marre	1	Réseau propre (ex :solaire, batteries)	1	18	0	1	1	0	1	Bois		1	5	1	20	1	20	1	6	1	60	Vente (viande)	système mixte agriculture-élevage	RAS	RAS	5	5	5	MAC-5-5
2023-03-15	Nord	TEMA BOKIN	MACEONO_R	6	MAC-6	31	15	7	9	0	10	MAC-6	1	3	1	0		0	Forage commun		1	Réseau propre (ex :solaire, batteries)	1	12	0	1	1	0	1	Bois		1	9	1	10	1	8	1	3	1	30	Vente (viande)	système mixte agriculture-élevage	RAS	RAS	6	6	1	MAC-6-1
2023-03-15	Nord	TEMA BOKIN	MACEONO_R	6	MAC-6	31	15	7	9	0	10	MAC-6	1	3	1	0		0	Forage commun		1	Réseau propre (ex :solaire, batteries)	1	12	0	1	1	0	1	Bois		1	9	1	10	1	8	1	3	1	30	Vente (viande)	système mixte agriculture-élevage	RAS	RAS	6	6	2	MAC-6-2
2023-03-15	Nord	TEMA BOKIN	MACEONO_R	6	MAC-6	31	15	7	9	0	10	MAC-6	1	3	1	0		0	Forage commun		1	Réseau propre (ex :solaire, batteries)	1	12	0	1	1	0	1	Bois		1	9	1	10	1	8	1	3	1	30	Vente (viande)	système mixte agriculture-élevage	RAS	RAS	6	6	3	MAC-6-3
2023-03-15	Nord	TEMA BOKIN	MACEONO_R	6	MAC-6	31	15	7	9	0	10	MAC-6	1	3	1	0		0	Forage commun		1	Réseau propre (ex :solaire, batteries)	1	12	0	1	1	0	1	Bois		1	9	1	10	1	8	1	3	1	30	Vente (viande)	système mixte agriculture-élevage	RAS	RAS	6	6	4	MAC-6-4
2023-03-15	Nord	TEMA BOKIN	MACEONO_R	6	MAC-6	31	15	7	9	0	10	MAC-6	1	3	1	0		0	Forage commun		1	Réseau propre (ex :solaire, batteries)	1	12	0	1	1	0	1	Bois		1	9	1	10	1	8	1	3	1	30	Vente (viande)	système mixte agriculture-élevage	RAS	RAS	6	6	5	MAC-6-5
2023-03-15	Nord	TEMA BOKIN	MACEONO	7	MAC-7	52	20	15	17	0	15	MAC-7	1	3	1	0		1	Puits	Puits	1	Réseau propre (ex :solaire, batteries)	1	12	0	1	1	0	1	Bois		1	6	1	11	1	10	1	2	1	25	Vente (viande)	système mixte agriculture-élevage	RAS	RAS	7	7	1	MAC-7-1
2023-03-15	Nord	TEMA BOKIN	MACEONO	7	MAC-7	52	20	15	17	0	15	MAC-7	1	3	1	0		1	Puits	Puits	1	Réseau propre (ex :solaire, batteries)	1	12	0	1	1	0	1	Bois		1	6	1	11	1	10	1	2	1	25	Vente (viande)	système mixte agriculture-élevage	RAS	RAS	7	7	2	MAC-7-2
2023-03-15	Nord	TEMA BOKIN	MACEONO	7	MAC-7	52	20	15	17	0	15	MAC-7	1	3	1	0		1	Puits	Puits	1	Réseau propre (ex :solaire, batteries)	1	12	0	1	1	0	1	Bois		1	6	1	11	1	10	1	2	1	25	Vente (viande)	système mixte agriculture-élevage	RAS	RAS	7	7	3	MAC-7-3
2023-03-15	Nord	TEMA BOKIN	MACEONO	7	MAC-7	52	20	15	17	0	15	MAC-7	1	3	1	0		1	Puits	Puits	1	Réseau propre (ex :solaire, batteries)	1	12	0	1	1	0	1	Bois		1	6	1	11	1	10	1	2	1	25	Vente (viande)	système mixte agriculture-élevage	RAS	RAS	7	7	4	MAC-7-4
2023-03-15	Nord	TEMA BOKIN	MACEONO	7	MAC-7	52	20	15	17	0	15	MAC-7	1	3	1	0		1	Puits	Puits	1	Réseau propre (ex :solaire, batteries)	1	12	0	1	1	0	1	Bois		1	6	1	11	1	10	1	2	1	25	Vente (viande)	système mixte agriculture-élevage	RAS	RAS	7	7	5	MAC-7-5
2023-03-15	Nord	TEMA BOKIN	MACEONO	8	MAC-8	20	6	5	9	0	15	MAC-8	1	7	1	0		1	Puits	Puits	1	Réseau propre (ex :solaire, batteries)	1	12	0	0	1	0	1	Bois		1	10	1	5	1	10	1	1	1	24	Vente (viande)	système mixte agriculture-élevage	RAS	RAS	8	8	1	MAC-8-1
2023-03-15	Nord	TEMA BOKIN	MACEONO	8	MAC-8	20	6	5	9	0	15	MAC-8	1	7	1	0		1	Puits	Puits	1	Réseau propre (ex :solaire, batteries)	1	12	0	0	1	0	1	Bois		1	10	1	5	1	10	1	1	1	24	Vente (viande)	système mixte agriculture-élevage	RAS	RAS	8	8	2	MAC-8-2
2023-03-15	Nord	TEMA BOKIN	MACEONO	8	MAC-8	20	6	5	9	0	15	MAC-8	1	7	1	0		1	Puits	Puits	1	Réseau propre (ex :solaire, batteries)	1	12	0	0	1	0	1	Bois		1	10	1	5	1	10	1	1	1	24	Vente (viande)	système mixte agriculture-élevage	RAS	RAS	8	8	3	MAC-8-3
2023-03-15	Nord	TEMA BOKIN	MACEONO	8	MAC-8	20	6	5	9	0	15	MAC-8	1	7	1	0		1	Puits	Puits	1	Réseau propre (ex :solaire, batteries)	1	12	0	0	1	0	1	Bois		1	10	1	5	1	10	1	1	1	24	Vente (viande)	système mixte agriculture-élevage	RAS	RAS	8	8	8	MAC-8-8
2023-03-15	Nord	TEMA BOKIN	MACEONO	8	MAC-8	20	6	5	9	0	15	MAC-8	1	7	1	0		1	Puits	Puits	1	Réseau propre (ex :solaire, batteries)	1	12	0	0	1	0	1	Bois		1	10	1	5	1	10	1	1	1	24	Vente (viande)	système mixte agriculture-élevage	RAS	RAS	8	8	5	MAC-8-5
2023-03-15	Nord	TEMA BOKIN	MACEONO	9	MAC-9	37	16	7	14	0	20	MAC-9	1	6	1	0		1	Puits	Puits	1	Réseau propre (ex :solaire, batteries)	0		0	1	1	0	0	Bois		1	5	1	10	1	10	1	3	1	19	Vente (viande)	système mixte agriculture-élevage	Ras	RAS	9	9	1	MAC-9-1
2023-03-15	Nord	TEMA BOKIN	MACEONO	9	MAC-9	37	16	7	14	0	20	MAC-9	1	6	1	0		1	Puits	Puits	1	Réseau propre (ex :solaire, batteries)	0		0	1	1	0	0	Bois		1	5	1	10	1	10	1	3	1	19	Vente (viande)	système mixte agriculture-élevage	Ras	RAS	9	9	2	MAC-9-2
2023-02-13	Hauts-Bassins	SATIRI	MOLOKADOUN	1	MOL-1	17	2	5	10	0	8	MOL-1	1	3	1	1	100	1	Puits	Puits11	0		1	1	0	0	1	0	0	Bois		1	5			1	7	0	0	1	5	Vente (viande)	système mixte agriculture-élevage	Ras	Ras	1	1	1	MOL-1-1
2023-02-13	Hauts-Bassins	SATIRI	MOLOKADOUN	1	MOL-1	17	2	5	10	0	8	MOL-1	1	3	1	1	100	1	Puits	Puits11	0		1	1	0	0	1	0	0	Bois		1	5			1	7	0	0	1	5	Vente (viande)	système mixte agriculture-élevage	Ras	Ras	1	1	2	MOL-1-2
2023-02-13	Hauts-Bassins	SATIRI	MOLOKADOUN	1	MOL-1	17	2	5	10	0	8	MOL-1	1	3	1	1	100	1	Puits	Puits11	0		1	1	0	0	1	0	0	Bois		1	5			1	7	0	0	1	5	Vente (viande)	système mixte agriculture-élevage	Ras	Ras	1	1	3	MOL-1-3
2023-02-13	Hauts-Bassins	SATIRI	MOLOKADOUN	1	MOL-1	17	2	5	10	0	8	MOL-1	1	3	1	1	100	1	Puits	Puits11	0		1	1	0	0	1	0	0	Bois		1	5			1	7	0	0	1	5	Vente (viande)	système mixte agriculture-élevage	Ras	Ras	1	1	4	MOL-1-4
2023-02-13	Hauts-Bassins	SATIRI	MOLOKADOUN	1	MOL-1	17	2	5	10	0	8	MOL-1	1	3	1	1	100	1	Puits	Puits11	0		1	1	0	0	1	0	0	Bois		1	5			1	7	0	0	1	5	Vente (viande)	système mixte agriculture-élevage	Ras	Ras	1	1	5	MOL-1-5
2023-02-13	Hauts-Bassins	SATIRI	MOLOKADOUN	10	MOL-10	18	7	11	2	0	6	MOL-10	1	4	1	0		1	Forage commun		0		0		0	1	0	0	1	Bois		1	10			0	0	1	1	1	6	Vente (viande)	système mixte agriculture-élevage	RAS	RAS	10	10	1	MOL-10-1
2023-02-13	Hauts-Bassins	SATIRI	MOLOKADOUN	10	MOL-10	18	7	11	2	0	6	MOL-10	1	4	1	0		1	Forage commun		0		0		0	1	0	0	1	Bois		1	10			0	0	1	1	1	6	Vente (viande)	système mixte agriculture-élevage	RAS	RAS	10	10	2	MOL-10-2
2023-02-13	Hauts-Bassins	SATIRI	MOLOKADOUN	10	MOL-10	18	7	11	2	0	6	MOL-10	1	4	1	0		1	Forage commun		0		0		0	1	0	0	1	Bois		1	10			0	0	1	1	1	6	Vente (viande)	système mixte agriculture-élevage	RAS	RAS	10	10	3	MOL-10-3
2023-02-13	Hauts-Bassins	SATIRI	MOLOKADOUN	10	MOL-10	18	7	11	2	0	6	MOL-10	1	4	1	0		1	Forage commun		0		0		0	1	0	0	1	Bois		1	10			0	0	1	1	1	6	Vente (viande)	système mixte agriculture-élevage	RAS	RAS	10	10	5	MOL-10-5
2023-02-13	Hauts-Bassins	SATIRI	MOLOKADOUN	11	MOL-11	16	4	4	8	0	8	MOL-11	1	5	1	1	25	1	Puits	Puits familial	1	Réseau propre (ex :solaire, batteries)	1	3	0	1	1	1	1	Bois		1	50			1	30	1	2	1	30	Vente (viande)	système mixte agriculture-élevage	Ras	Ras	1	1	1	MOL-11-1
2023-02-13	Hauts-Bassins	SATIRI	MOLOKADOUN	11	MOL-11	16	4	4	8	0	8	MOL-11	1	5	1	1	25	1	Puits	Puits familial	1	Réseau propre (ex :solaire, batteries)	1	3	0	1	1	1	1	Bois		1	50			1	30	1	2	1	30	Vente (viande)	système mixte agriculture-élevage	Ras	Ras	1	1	2	MOL-11-2
2023-02-13	Hauts-Bassins	SATIRI	MOLOKADOUN	11	MOL-11	16	4	4	8	0	8	MOL-11	1	5	1	1	25	1	Puits	Puits familial	1	Réseau propre (ex :solaire, batteries)	1	3	0	1	1	1	1	Bois		1	50			1	30	1	2	1	30	Vente (viande)	système mixte agriculture-élevage	Ras	Ras	1	1	3	MOL-11-3
2023-02-13	Hauts-Bassins	SATIRI	MOLOKADOUN	11	MOL-11	16	4	4	8	0	8	MOL-11	1	5	1	1	25	1	Puits	Puits familial	1	Réseau propre (ex :solaire, batteries)	1	3	0	1	1	1	1	Bois		1	50			1	30	1	2	1	30	Vente (viande)	système mixte agriculture-élevage	Ras	Ras	1	1	4	MOL-11-4
2023-02-13	Hauts-Bassins	SATIRI	MOLOKADOUN	11	MOL-11	16	4	4	8	0	8	MOL-11	1	5	1	1	25	1	Puits	Puits familial	1	Réseau propre (ex :solaire, batteries)	1	3	0	1	1	1	1	Bois		1	50			1	30	1	2	1	30	Vente (viande)	système mixte agriculture-élevage	Ras	Ras	1	1	5	MOL-11-5
2023-02-13	Hauts-Bassins	SATIRI	MOLOKADOUN	11	MOL-11	16	4	4	8	0	8	MOL-11	1	5	1	1	25	1	Puits	Puits familial	1	Réseau propre (ex :solaire, batteries)	1	3	0	1	1	1	1	Bois		1	50			1	30	1	2	1	30	Vente (viande)	système mixte agriculture-élevage	Ras	Ras	1	1	5	MOL-11-5
2023-02-13	Hauts-Bassins	SATIRI	MOLOKADOUN	2	MOL-2	7	1	1	5	0	5	MOL-2	1	1.5	0	1	100	1	Puits	Puits familiale	1	Réseau propre (ex :solaire, batteries)	1	4	0	1	0	0	1	Bois		1	27			1	30	0	0	1	10	Vente (viande)	système mixte agriculture-élevage	Ras	Ras	1	1	1	MOL-2-1
2023-02-13	Hauts-Bassins	SATIRI	MOLOKADOUN	2	MOL-2	7	1	1	5	0	5	MOL-2	1	1.5	0	1	100	1	Puits	Puits familiale	1	Réseau propre (ex :solaire, batteries)	1	4	0	1	0	0	1	Bois		1	27			1	30	0	0	1	10	Vente (viande)	système mixte agriculture-élevage	Ras	Ras	1	1	2	MOL-2-2
2023-02-13	Hauts-Bassins	SATIRI	MOLOKADOUN	2	MOL-2	7	1	1	5	0	5	MOL-2	1	1.5	0	1	100	1	Puits	Puits familiale	1	Réseau propre (ex :solaire, batteries)	1	4	0	1	0	0	1	Bois		1	27			1	30	0	0	1	10	Vente (viande)	système mixte agriculture-élevage	Ras	Ras	1	1	3	MOL-2-3
2023-02-13	Hauts-Bassins	SATIRI	MOLOKADOUN	2	MOL-2	7	1	1	5	0	5	MOL-2	1	1.5	0	1	100	1	Puits	Puits familiale	1	Réseau propre (ex :solaire, batteries)	1	4	0	1	0	0	1	Bois		1	27			1	30	0	0	1	10	Vente (viande)	système mixte agriculture-élevage	Ras	Ras	1	1	4	MOL-2-4
2023-02-13	Hauts-Bassins	SATIRI	MOLOKADOUN	2	MOL-2	7	1	1	5	0	5	MOL-2	1	1.5	0	1	100	1	Puits	Puits familiale	1	Réseau propre (ex :solaire, batteries)	1	4	0	1	0	0	1	Bois		1	27			1	30	0	0	1	10	Vente (viande)	système mixte agriculture-élevage	Ras	Ras	1	1	5	MOL-2-5
2023-02-13	Hauts-Bassins	SATIRI	MOLOKADOUN	4	MOL-4	9	2	3	4	0	4	MOL-4	1	3	1	1	50	1	Puits	Puits commun	0		1	2	0	0	1	0	0	Bois		1	7			1	13	0	0	1	6	Vente (viande)	système mixte agriculture-élevage	Ras	Ras	1	1	1	MOL-4-1
2023-02-13	Hauts-Bassins	SATIRI	MOLOKADOUN	4	MOL-4	9	2	3	4	0	4	MOL-4	1	3	1	1	50	1	Puits	Puits commun	0		1	2	0	0	1	0	0	Bois		1	7			1	13	0	0	1	6	Vente (viande)	système mixte agriculture-élevage	Ras	Ras	1	1	2	MOL-4-2
2023-02-13	Hauts-Bassins	SATIRI	MOLOKADOUN	4	MOL-4	9	2	3	4	0	4	MOL-4	1	3	1	1	50	1	Puits	Puits commun	0		1	2	0	0	1	0	0	Bois		1	7			1	13	0	0	1	6	Vente (viande)	système mixte agriculture-élevage	Ras	Ras	1	1	3	MOL-4-3
2023-02-13	Hauts-Bassins	SATIRI	MOLOKADOUN	4	MOL-4	9	2	3	4	0	4	MOL-4	1	3	1	1	50	1	Puits	Puits commun	0		1	2	0	0	1	0	0	Bois		1	7			1	13	0	0	1	6	Vente (viande)	système mixte agriculture-élevage	Ras	Ras	1	1	4	MOL-4-4
2023-02-13	Hauts-Bassins	SATIRI	MOLOKADOUN	4	MOL-4	9	2	3	4	0	4	MOL-4	1	3	1	1	50	1	Puits	Puits commun	0		1	2	0	0	1	0	0	Bois		1	7			1	13	0	0	1	6	Vente (viande)	système mixte agriculture-élevage	Ras	Ras	1	1	1	MOL-4-1
2023-02-13	Hauts-Bassins	SATIRI	MOLOKADOUN	5	MOL-5	17	6	6	3	0	7	MOL-5	1	6	1	1	25	1	Puits	Puits	1	Réseau propre (ex :solaire, batteries)	1	3	1	1	1	0	1	Bois		1	20			1	35	0	0	1	10	Vente (viande)	système mixte agriculture-élevage	Ras	Ras	1	1	1	MOL-5-1
2023-02-13	Hauts-Bassins	SATIRI	MOLOKADOUN	5	MOL-5	17	6	6	3	0	7	MOL-5	1	6	1	1	25	1	Puits	Puits	1	Réseau propre (ex :solaire, batteries)	1	3	1	1	1	0	1	Bois		1	20			1	35	0	0	1	10	Vente (viande)	système mixte agriculture-élevage	Ras	Ras	1	1	2	MOL-5-2
2023-02-13	Hauts-Bassins	SATIRI	MOLOKADOUN	5	MOL-5	17	6	6	3	0	7	MOL-5	1	6	1	1	25	1	Puits	Puits	1	Réseau propre (ex :solaire, batteries)	1	3	1	1	1	0	1	Bois		1	20			1	35	0	0	1	10	Vente (viande)	système mixte agriculture-élevage	Ras	Ras	1	1	1	MOL-5-1
2023-02-13	Hauts-Bassins	SATIRI	MOLOKADOUN	5	MOL-5	17	6	6	3	0	7	MOL-5	1	6	1	1	25	1	Puits	Puits	1	Réseau propre (ex :solaire, batteries)	1	3	1	1	1	0	1	Bois		1	20			1	35	0	0	1	10	Vente (viande)	système mixte agriculture-élevage	Ras	Ras	1	1	4	MOL-5-4
2023-02-13	Hauts-Bassins	SATIRI	MOLOKADOUN	6	MOL-6	25	7	18	8	2	5	MOL-6	1	26	1	0		1	Forage commun		1	Réseau propre (ex :solaire, batteries)	1	12	0	1	1	1	1	Bois		1	30			1	3	1	1	1	60	Vente (viande)	système mixte agriculture-élevage	RAS	RAS	6	6	6	MOL-6-6
2023-02-13	Hauts-Bassins	SATIRI	MOLOKADOUN	6	MOL-6	25	7	18	8	2	5	MOL-6	1	26	1	0		1	Forage commun		1	Réseau propre (ex :solaire, batteries)	1	12	0	1	1	1	1	Bois		1	30			1	3	1	1	1	60	Vente (viande)	système mixte agriculture-élevage	RAS	RAS	6	6	2	MOL-6-2
2023-02-13	Hauts-Bassins	SATIRI	MOLOKADOUN	6	MOL-6	25	7	18	8	2	5	MOL-6	1	26	1	0		1	Forage commun		1	Réseau propre (ex :solaire, batteries)	1	12	0	1	1	1	1	Bois		1	30			1	3	1	1	1	60	Vente (viande)	système mixte agriculture-élevage	RAS	RAS	6	6	3	MOL-6-3
2023-02-13	Hauts-Bassins	SATIRI	MOLOKADOUN	6	MOL-6	25	7	18	8	2	5	MOL-6	1	26	1	0		1	Forage commun		1	Réseau propre (ex :solaire, batteries)	1	12	0	1	1	1	1	Bois		1	30			1	3	1	1	1	60	Vente (viande)	système mixte agriculture-élevage	RAS	RAS	6	6	4	MOL-6-4
2023-02-13	Hauts-Bassins	SATIRI	MOLOKADOUN	6	MOL-6	25	7	18	8	2	5	MOL-6	1	26	1	0		1	Forage commun		1	Réseau propre (ex :solaire, batteries)	1	12	0	1	1	1	1	Bois		1	30			1	3	1	1	1	60	Vente (viande)	système mixte agriculture-élevage	RAS	RAS	6	6	5	MOL-6-5
2023-02-13	Hauts-Bassins	SATIRI	MOLOKADOUN	8	MOL-8	15	4	11	2	6	0	MOL-8	1	10	1	0		1	Forage commun		1	Réseau propre (ex :solaire, batteries)	1	5	0	1	1	0	1	Bois		1	15			1	15	1	1	1	30	Vente (viande)	système mixte agriculture-élevage	Ras	RAS	8	1	1	MOL-8-1
2023-02-13	Hauts-Bassins	SATIRI	MOLOKADOUN	8	MOL-8	15	4	11	2	6	0	MOL-8	1	10	1	0		1	Forage commun		1	Réseau propre (ex :solaire, batteries)	1	5	0	1	1	0	1	Bois		1	15			1	15	1	1	1	30	Vente (viande)	système mixte agriculture-élevage	Ras	RAS	2	2	2	MOL-8-2
2023-02-13	Hauts-Bassins	SATIRI	MOLOKADOUN	8	MOL-8	15	4	11	2	6	0	MOL-8	1	10	1	0		1	Forage commun		1	Réseau propre (ex :solaire, batteries)	1	5	0	1	1	0	1	Bois		1	15			1	15	1	1	1	30	Vente (viande)	système mixte agriculture-élevage	Ras	RAS	3	3	3	MOL-8-3
2023-02-13	Hauts-Bassins	SATIRI	MOLOKADOUN	8	MOL-8	15	4	11	2	6	0	MOL-8	1	10	1	0		1	Forage commun		1	Réseau propre (ex :solaire, batteries)	1	5	0	1	1	0	1	Bois		1	15			1	15	1	1	1	30	Vente (viande)	système mixte agriculture-élevage	Ras	RAS	4	4	4	MOL-8-4
2023-02-13	Hauts-Bassins	SATIRI	MOLOKADOUN	8	MOL-8	15	4	11	2	6	0	MOL-8	1	10	1	0		1	Forage commun		1	Réseau propre (ex :solaire, batteries)	1	5	0	1	1	0	1	Bois		1	15			1	15	1	1	1	30	Vente (viande)	système mixte agriculture-élevage	Ras	RAS	5	1	5	MOL-8-5
2023-02-13	Hauts-Bassins	SATIRI	MOLOKADOUN	9	MOL-9	25	13	12	4	2	5	MOL-9	1	30	1	0		1	Forage commun		1	Réseau propre (ex :solaire, batteries)	1	15	0	1	1	0	1	Bois		1	12			1	6	1	2	1	52	Vente (viande)	système mixte agriculture-élevage	RAS	RAS	9	9	1	MOL-9-1
2023-02-13	Hauts-Bassins	SATIRI	MOLOKADOUN	9	MOL-9	25	13	12	4	2	5	MOL-9	1	30	1	0		1	Forage commun		1	Réseau propre (ex :solaire, batteries)	1	15	0	1	1	0	1	Bois		1	12			1	6	1	2	1	52	Vente (viande)	système mixte agriculture-élevage	RAS	RAS	9	9	2	MOL-9-2
2023-02-13	Hauts-Bassins	SATIRI	MOLOKADOUN	9	MOL-9	25	13	12	4	2	5	MOL-9	1	30	1	0		1	Forage commun		1	Réseau propre (ex :solaire, batteries)	1	15	0	1	1	0	1	Bois		1	12			1	6	1	2	1	52	Vente (viande)	système mixte agriculture-élevage	RAS	RAS	9	9	3	MOL-9-3
2023-02-13	Hauts-Bassins	SATIRI	MOLOKADOUN	9	MOL-9	25	13	12	4	2	5	MOL-9	1	30	1	0		1	Forage commun		1	Réseau propre (ex :solaire, batteries)	1	15	0	1	1	0	1	Bois		1	12			1	6	1	2	1	52	Vente (viande)	système mixte agriculture-élevage	RAS	RAS	9	9	4	MOL-9-4
2023-02-13	Hauts-Bassins	SATIRI	MOLOKADOUN	9	MOL-9	25	13	12	4	2	5	MOL-9	1	30	1	0		1	Forage commun		1	Réseau propre (ex :solaire, batteries)	1	15	0	1	1	0	1	Bois		1	12			1	6	1	2	1	52	Vente (viande)	système mixte agriculture-élevage	RAS	RAS	9	9	5	MOL-9-5
2023-03-13	Nord	TEMA BOKIN	PEPIN	1	PEP-1	24	6	4	14	0	8	PEP-1	1	6	1	0		1	Forage commun		1	Réseau propre (ex :solaire, batteries)	1	6	0	1	1	0	1	Bois		1	12			1	22	1	3	1	72	Vente (viande)	système mixte agriculture-élevage	Ras	Ras	1	1	1	PEP-1-1
2023-03-13	Nord	TEMA BOKIN	PEPIN	1	PEP-1	24	6	4	14	0	8	PEP-1	1	6	1	0		1	Forage commun		1	Réseau propre (ex :solaire, batteries)	1	6	0	1	1	0	1	Bois		1	12			1	22	1	3	1	72	Vente (viande)	système mixte agriculture-élevage	Ras	Ras	1	1	2	PEP-1-2
2023-03-13	Nord	TEMA BOKIN	PEPIN	1	PEP-1	24	6	4	14	0	8	PEP-1	1	6	1	0		1	Forage commun		1	Réseau propre (ex :solaire, batteries)	1	6	0	1	1	0	1	Bois		1	12			1	22	1	3	1	72	Vente (viande)	système mixte agriculture-élevage	Ras	Ras	1	1	3	PEP-1-3
2023-03-13	Nord	TEMA BOKIN	PEPIN	1	PEP-1	24	6	4	14	0	8	PEP-1	1	6	1	0		1	Forage commun		1	Réseau propre (ex :solaire, batteries)	1	6	0	1	1	0	1	Bois		1	12			1	22	1	3	1	72	Vente (viande)	système mixte agriculture-élevage	Ras	Ras	1	1	4	PEP-1-4
2023-03-13	Nord	TEMA BOKIN	PEPIN	1	PEP-1	24	6	4	14	0	8	PEP-1	1	6	1	0		1	Forage commun		1	Réseau propre (ex :solaire, batteries)	1	6	0	1	1	0	1	Bois		1	12			1	22	1	3	1	72	Vente (viande)	système mixte agriculture-élevage	Ras	Ras	1	1	5	PEP-1-5
2023-03-13	Nord	TEMA BOKIN	PEPIN_R	10	PEP-10	19	7	3	9	0	7	PEP-10	1	5	1	0		1	Forage commun		0		1	6	0	1	1	0	1	Bois		1	8			1	15	1	2	1	30	Vente (viande)	système mixte agriculture-élevage	RAS	RAS	10	10	1	PEP-10-1
2023-03-13	Nord	TEMA BOKIN	PEPIN_R	10	PEP-10	19	7	3	9	0	7	PEP-10	1	5	1	0		1	Forage commun		0		1	6	0	1	1	0	1	Bois		1	8			1	15	1	2	1	30	Vente (viande)	système mixte agriculture-élevage	RAS	RAS	10	10	2	PEP-10-2
2023-03-13	Nord	TEMA BOKIN	PEPIN_R	10	PEP-10	19	7	3	9	0	7	PEP-10	1	5	1	0		1	Forage commun		0		1	6	0	1	1	0	1	Bois		1	8			1	15	1	2	1	30	Vente (viande)	système mixte agriculture-élevage	RAS	RAS	10	10	3	PEP-10-3
2023-03-13	Nord	TEMA BOKIN	PEPIN_R	10	PEP-10	19	7	3	9	0	7	PEP-10	1	5	1	0		1	Forage commun		0		1	6	0	1	1	0	1	Bois		1	8			1	15	1	2	1	30	Vente (viande)	système mixte agriculture-élevage	RAS	RAS	10	10	4	PEP-10-4
2023-03-13	Nord	TEMA BOKIN	PEPIN_R	10	PEP-10	19	7	3	9	0	7	PEP-10	1	5	1	0		1	Forage commun		0		1	6	0	1	1	0	1	Bois		1	8			1	15	1	2	1	30	Vente (viande)	système mixte agriculture-élevage	RAS	RAS	10	10	5	PEP-10-5
2023-03-13	Nord	TEMA BOKIN	PEPIN	2	PEP-2	18	4	3	11	0	5	PEP-2	1	6	1	1		1	Forage commun		1	Réseau propre (ex :solaire, batteries)	1	6	1	1	0	1	1	Bois		1	6			1	25	1	3	1	72	Vente (viande)	système mixte agriculture-élevage	Ras	Ras	2	2	1	PEP-2-1
2023-03-13	Nord	TEMA BOKIN	PEPIN	2	PEP-2	18	4	3	11	0	5	PEP-2	1	6	1	1		1	Forage commun		1	Réseau propre (ex :solaire, batteries)	1	6	1	1	0	1	1	Bois		1	6			1	25	1	3	1	72	Vente (viande)	système mixte agriculture-élevage	Ras	Ras	2	2	2	PEP-2-2
2023-03-13	Nord	TEMA BOKIN	PEPIN	2	PEP-2	18	4	3	11	0	5	PEP-2	1	6	1	1		1	Forage commun		1	Réseau propre (ex :solaire, batteries)	1	6	1	1	0	1	1	Bois		1	6			1	25	1	3	1	72	Vente (viande)	système mixte agriculture-élevage	Ras	Ras	2	2	3	PEP-2-3
2023-03-13	Nord	TEMA BOKIN	PEPIN	2	PEP-2	18	4	3	11	0	5	PEP-2	1	6	1	1		1	Forage commun		1	Réseau propre (ex :solaire, batteries)	1	6	1	1	0	1	1	Bois		1	6			1	25	1	3	1	72	Vente (viande)	système mixte agriculture-élevage	Ras	Ras	2	2	4	PEP-2-4
2023-03-13	Nord	TEMA BOKIN	PEPIN	2	PEP-2	18	4	3	11	0	5	PEP-2	1	6	1	1		1	Forage commun		1	Réseau propre (ex :solaire, batteries)	1	6	1	1	0	1	1	Bois		1	6			1	25	1	3	1	72	Vente (viande)	système mixte agriculture-élevage	Ras	Ras	1	1	5	PEP-2-5
2023-03-13	Nord	TEMA BOKIN	PEPIN	3	PEP-3	96	18	8	30	1	40	PEP-3	1	20	1	0		1	Puits	Puits familial	1	Réseau national	1	50	0	1	1	1	1	Bois		1	25			1	60	1	10	1	100	Vente (viande)	système mixte agriculture-élevage	Ras	Ras	3	3	1	PEP-3-1
2023-03-13	Nord	TEMA BOKIN	PEPIN	3	PEP-3	96	18	8	30	1	40	PEP-3	1	20	1	0		1	Puits	Puits familial	1	Réseau national	1	50	0	1	1	1	1	Bois		1	25			1	60	1	10	1	100	Vente (viande)	système mixte agriculture-élevage	Ras	Ras	3	3	2	PEP-3-2
2023-03-13	Nord	TEMA BOKIN	PEPIN	3	PEP-3	96	18	8	30	1	40	PEP-3	1	20	1	0		1	Puits	Puits familial	1	Réseau national	1	50	0	1	1	1	1	Bois		1	25			1	60	1	10	1	100	Vente (viande)	système mixte agriculture-élevage	Ras	Ras	3	3	3	PEP-3-3
2023-03-13	Nord	TEMA BOKIN	PEPIN	3	PEP-3	96	18	8	30	1	40	PEP-3	1	20	1	0		1	Puits	Puits familial	1	Réseau national	1	50	0	1	1	1	1	Bois		1	25			1	60	1	10	1	100	Vente (viande)	système mixte agriculture-élevage	Ras	Ras	3	3	4	PEP-3-4
2023-03-13	Nord	TEMA BOKIN	PEPIN	3	PEP-3	96	18	8	30	1	40	PEP-3	1	20	1	0		1	Puits	Puits familial	1	Réseau national	1	50	0	1	1	1	1	Bois		1	25			1	60	1	10	1	100	Vente (viande)	système mixte agriculture-élevage	Ras	Ras	3	3	5	PEP-3-5
2023-03-13	Nord	TEMA BOKIN	PEPIN_R	4	PEP-4	13	5	4	4	0	6	PEP-4	1	4	1	0		1	Forage commun		1	Réseau propre (ex :solaire, batteries)	1	3	0	1	1	0	1	Bois		1	5			1	20	1	1	1	10	Vente (viande)	système mixte agriculture-élevage	Ras	RAS	4	4	1	PEP-4-1
2023-03-13	Nord	TEMA BOKIN	PEPIN_R	4	PEP-4	13	5	4	4	0	6	PEP-4	1	4	1	0		1	Forage commun		1	Réseau propre (ex :solaire, batteries)	1	3	0	1	1	0	1	Bois		1	5			1	20	1	1	1	10	Vente (viande)	système mixte agriculture-élevage	Ras	RAS	4	4	2	PEP-4-2
2023-03-13	Nord	TEMA BOKIN	PEPIN_R	4	PEP-4	13	5	4	4	0	6	PEP-4	1	4	1	0		1	Forage commun		1	Réseau propre (ex :solaire, batteries)	1	3	0	1	1	0	1	Bois		1	5			1	20	1	1	1	10	Vente (viande)	système mixte agriculture-élevage	Ras	RAS	4	4	3	PEP-4-3
2023-03-13	Nord	TEMA BOKIN	PEPIN_R	4	PEP-4	13	5	4	4	0	6	PEP-4	1	4	1	0		1	Forage commun		1	Réseau propre (ex :solaire, batteries)	1	3	0	1	1	0	1	Bois		1	5			1	20	1	1	1	10	Vente (viande)	système mixte agriculture-élevage	Ras	RAS	4	4	5	PEP-4-5
2023-03-13	Nord	TEMA BOKIN	PEPIN_R	4	PEP-4	13	5	4	4	0	6	PEP-4	1	4	1	0		1	Forage commun		1	Réseau propre (ex :solaire, batteries)	1	3	0	1	1	0	1	Bois		1	5			1	20	1	1	1	10	Vente (viande)	système mixte agriculture-élevage	Ras	RAS	4	4	4	PEP-4-4
2023-03-13	Nord	TEMA BOKIN	PEPIN_R	5	PEP-5	74	30	20	24	0	30	PEP-5	1	6	1	0		1	Forage commun		1	Réseau propre (ex :solaire, batteries)	1	15	0	1	1	1	1	Bois		1	6			1	15	1	1	1	30	Vente (viande)	système mixte agriculture-élevage	RAS	RAS	5	5	1	PEP-5-1
2023-03-13	Nord	TEMA BOKIN	PEPIN_R	5	PEP-5	74	30	20	24	0	30	PEP-5	1	6	1	0		1	Forage commun		1	Réseau propre (ex :solaire, batteries)	1	15	0	1	1	1	1	Bois		1	6			1	15	1	1	1	30	Vente (viande)	système mixte agriculture-élevage	RAS	RAS	5	5	2	PEP-5-2
2023-03-13	Nord	TEMA BOKIN	PEPIN_R	5	PEP-5	74	30	20	24	0	30	PEP-5	1	6	1	0		1	Forage commun		1	Réseau propre (ex :solaire, batteries)	1	15	0	1	1	1	1	Bois		1	6			1	15	1	1	1	30	Vente (viande)	système mixte agriculture-élevage	RAS	RAS	5	5	2	PEP-5-2
2023-03-13	Nord	TEMA BOKIN	PEPIN_R	5	PEP-5	74	30	20	24	0	30	PEP-5	1	6	1	0		1	Forage commun		1	Réseau propre (ex :solaire, batteries)	1	15	0	1	1	1	1	Bois		1	6			1	15	1	1	1	30	Vente (viande)	système mixte agriculture-élevage	RAS	RAS	5	5	4	PEP-5-4
2023-03-13	Nord	TEMA BOKIN	PEPIN_R	5	PEP-5	74	30	20	24	0	30	PEP-5	1	6	1	0		1	Forage commun		1	Réseau propre (ex :solaire, batteries)	1	15	0	1	1	1	1	Bois		1	6			1	15	1	1	1	30	Vente (viande)	système mixte agriculture-élevage	RAS	RAS	5	5	5	PEP-5-5
2023-03-13	Nord	TEMA BOKIN	PEPIN_R	6	PEP-6	41	5	16	20	0	20	PEP-6	1	17	1	0		1	Forage commun		1	Réseau propre (ex :solaire, batteries)	1	12	0	0	1	0	0	Charbon de bois		1	10			1	9	1	5	1	25	Vente (viande)	système mixte agriculture-élevage	Ras	Ras	6	6	1	PEP-6-1
2023-03-13	Nord	TEMA BOKIN	PEPIN_R	6	PEP-6	41	5	16	20	0	20	PEP-6	1	17	1	0		1	Forage commun		1	Réseau propre (ex :solaire, batteries)	1	12	0	0	1	0	0	Charbon de bois		1	10			1	9	1	5	1	25	Vente (viande)	système mixte agriculture-élevage	Ras	Ras	6	6	2	PEP-6-2
2023-03-13	Nord	TEMA BOKIN	PEPIN_R	6	PEP-6	41	5	16	20	0	20	PEP-6	1	17	1	0		1	Forage commun		1	Réseau propre (ex :solaire, batteries)	1	12	0	0	1	0	0	Charbon de bois		1	10			1	9	1	5	1	25	Vente (viande)	système mixte agriculture-élevage	Ras	Ras	6	6	3	PEP-6-3
2023-03-13	Nord	TEMA BOKIN	PEPIN_R	6	PEP-6	41	5	16	20	0	20	PEP-6	1	17	1	0		1	Forage commun		1	Réseau propre (ex :solaire, batteries)	1	12	0	0	1	0	0	Charbon de bois		1	10			1	9	1	5	1	25	Vente (viande)	système mixte agriculture-élevage	Ras	Ras	6	6	4	PEP-6-4
2023-03-13	Nord	TEMA BOKIN	PEPIN_R	6	PEP-6	41	5	16	20	0	20	PEP-6	1	17	1	0		1	Forage commun		1	Réseau propre (ex :solaire, batteries)	1	12	0	0	1	0	0	Charbon de bois		1	10			1	9	1	5	1	25	Vente (viande)	système mixte agriculture-élevage	Ras	Ras	6	6	5	PEP-6-5
2023-03-13	Nord	TEMA BOKIN	PEPIN	7	PEP-7	42	8	12	22	0	3	PEP-7	1	10	1	0		1	Forage commun		1	Réseau propre (ex :solaire, batteries)	1	20	0	1	0	0	1	Bois		1	5			1	10	1	5	1	3	Vente (viande)	système mixte agriculture-élevage	Ras	Ras	7	7	1	PEP-7-1
2023-03-13	Nord	TEMA BOKIN	PEPIN	7	PEP-7	42	8	12	22	0	3	PEP-7	1	10	1	0		1	Forage commun		1	Réseau propre (ex :solaire, batteries)	1	20	0	1	0	0	1	Bois		1	5			1	10	1	5	1	3	Vente (viande)	système mixte agriculture-élevage	Ras	Ras	7	7	2	PEP-7-2
2023-03-13	Nord	TEMA BOKIN	PEPIN	7	PEP-7	42	8	12	22	0	3	PEP-7	1	10	1	0		1	Forage commun		1	Réseau propre (ex :solaire, batteries)	1	20	0	1	0	0	1	Bois		1	5			1	10	1	5	1	3	Vente (viande)	système mixte agriculture-élevage	Ras	Ras	7	7	3	PEP-7-3
2023-03-13	Nord	TEMA BOKIN	PEPIN	7	PEP-7	42	8	12	22	0	3	PEP-7	1	10	1	0		1	Forage commun		1	Réseau propre (ex :solaire, batteries)	1	20	0	1	0	0	1	Bois		1	5			1	10	1	5	1	3	Vente (viande)	système mixte agriculture-élevage	Ras	Ras	7	7	4	PEP-7-4
2023-03-13	Nord	TEMA BOKIN	PEPIN	7	PEP-7	42	8	12	22	0	3	PEP-7	1	10	1	0		1	Forage commun		1	Réseau propre (ex :solaire, batteries)	1	20	0	1	0	0	1	Bois		1	5			1	10	1	5	1	3	Vente (viande)	système mixte agriculture-élevage	Ras	Ras	7	7	5	PEP-7-5
2023-03-11	Nord	TEMA BOKIN	PEPIN_R	8	PEP-8	5	2	2	1	0	6	PEP-8	1	4	1	0		1	Forage commun		1		1	5	0	1	1	0	1	Charbon de bois		1	5			1	30	1	2	1	10	Vente (viande)	système mixte agriculture-élevage	Accueillant w		8	8	1	PEP-8-1
2023-03-11	Nord	TEMA BOKIN	PEPIN_R	8	PEP-8	5	2	2	1	0	6	PEP-8	1	4	1	0		1	Forage commun		1		1	5	0	1	1	0	1	Charbon de bois		1	5			1	30	1	2	1	10	Vente (viande)	système mixte agriculture-élevage	Accueillant w		8	8	2	PEP-8-2
2023-03-11	Nord	TEMA BOKIN	PEPIN_R	8	PEP-8	5	2	2	1	0	6	PEP-8	1	4	1	0		1	Forage commun		1		1	5	0	1	1	0	1	Charbon de bois		1	5			1	30	1	2	1	10	Vente (viande)	système mixte agriculture-élevage	Accueillant w		8	8	3	PEP-8-3
2023-03-11	Nord	TEMA BOKIN	PEPIN_R	8	PEP-8	5	2	2	1	0	6	PEP-8	1	4	1	0		1	Forage commun		1		1	5	0	1	1	0	1	Charbon de bois		1	5			1	30	1	2	1	10	Vente (viande)	système mixte agriculture-élevage	Accueillant w		8	8	4	PEP-8-4
2023-03-13	Nord	TEMA BOKIN	PEPIN_R	9	PEP-9	15	5	3	7	0	3	PEP-9	1	5	1	0		1	Puits	Puits	0		1		0	0	1	0	1	Bois		1	10			1	60	0	0	0	0	Vente (viande)	système mixte agriculture-élevage	RAS	RAS	9	9	1	PEP-9-1
2023-03-13	Nord	TEMA BOKIN	PEPIN_R	9	PEP-9	15	5	3	7	0	3	PEP-9	1	5	1	0		1	Puits	Puits	0		1		0	0	1	0	1	Bois		1	10			1	60	0	0	0	0	Vente (viande)	système mixte agriculture-élevage	RAS	RAS	9	9	2	PEP-9-2
2023-03-13	Nord	TEMA BOKIN	PEPIN_R	9	PEP-9	15	5	3	7	0	3	PEP-9	1	5	1	0		1	Puits	Puits	0		1		0	0	1	0	1	Bois		1	10			1	60	0	0	0	0	Vente (viande)	système mixte agriculture-élevage	RAS	RAS	9	9	3	PEP-9-3
2023-03-13	Nord	TEMA BOKIN	PEPIN_R	9	PEP-9	15	5	3	7	0	3	PEP-9	1	5	1	0		1	Puits	Puits	0		1		0	0	1	0	1	Bois		1	10			1	60	0	0	0	0	Vente (viande)	système mixte agriculture-élevage	RAS	RAS	9	9	4	PEP-9-4
2023-03-13	Nord	TEMA BOKIN	PEPIN_R	9	PEP-9	15	5	3	7	0	3	PEP-9	1	5	1	0		1	Puits	Puits	0		1		0	0	1	0	1	Bois		1	10			1	60	0	0	0	0	Vente (viande)	système mixte agriculture-élevage	RAS	RAS	9	9	5	PEP-9-5
2023-02-12	Hauts-Bassins	SATIRI	RAMATOULAYE	1	RAM-1	22	6	7	9	0	7	RAM-1	1	8	1	0		1	Puits	Puits	1	Réseau propre (ex :solaire, batteries)	1	5	1	1	1	0	1	Bois		1	28			1	7	1	1	1	28	Vente (viande)	système mixte agriculture-élevage	RAS		1	1	1	RAM-1-1
2023-02-12	Hauts-Bassins	SATIRI	RAMATOULAYE	1	RAM-1	22	6	7	9	0	7	RAM-1	1	8	1	0		1	Puits	Puits	1	Réseau propre (ex :solaire, batteries)	1	5	1	1	1	0	1	Bois		1	28			1	7	1	1	1	28	Vente (viande)	système mixte agriculture-élevage	RAS		1	1	2	RAM-1-2
2023-02-12	Hauts-Bassins	SATIRI	RAMATOULAYE	10	RAM-10	35	9	6	20	0	10	RAM-10	1	9	1	1	3	1	Forage commun		1	Réseau propre (ex :solaire, batteries)	1	15	1	1	1	0	1	Bois		1	10			1	20	1	1	1	30	Vente (viande)	système mixte agriculture-élevage	Ras	Ras	1	1	1	RAM-10-1
2023-02-12	Hauts-Bassins	SATIRI	RAMATOULAYE	10	RAM-10	35	9	6	20	0	10	RAM-10	1	9	1	1	3	1	Forage commun		1	Réseau propre (ex :solaire, batteries)	1	15	1	1	1	0	1	Bois		1	10			1	20	1	1	1	30	Vente (viande)	système mixte agriculture-élevage	Ras	Ras	1	1	2	RAM-10-2
2023-02-12	Hauts-Bassins	SATIRI	RAMATOULAYE	10	RAM-10	35	9	6	20	0	10	RAM-10	1	9	1	1	3	1	Forage commun		1	Réseau propre (ex :solaire, batteries)	1	15	1	1	1	0	1	Bois		1	10			1	20	1	1	1	30	Vente (viande)	système mixte agriculture-élevage	Ras	Ras	1	1	3	RAM-10-3
2023-02-12	Hauts-Bassins	SATIRI	RAMATOULAYE	10	RAM-10	35	9	6	20	0	10	RAM-10	1	9	1	1	3	1	Forage commun		1	Réseau propre (ex :solaire, batteries)	1	15	1	1	1	0	1	Bois		1	10			1	20	1	1	1	30	Vente (viande)	système mixte agriculture-élevage	Ras	Ras	1	1	4	RAM-10-4
2023-02-12	Hauts-Bassins	SATIRI	RAMATOULAYE	10	RAM-10	35	9	6	20	0	10	RAM-10	1	9	1	1	3	1	Forage commun		1	Réseau propre (ex :solaire, batteries)	1	15	1	1	1	0	1	Bois		1	10			1	20	1	1	1	30	Vente (viande)	système mixte agriculture-élevage	Ras	Ras	1	1	5	RAM-10-5
2023-02-12	Hauts-Bassins	SATIRI	RAMATOULAYE	2	RAM-2	11	3	1	7	0	4	RAM-2	1	10	1	0		1	Forage commun		1	Réseau propre (ex :solaire, batteries)	1	4	1	0	1	0	1	Bois		1	6			1	20	0	0	1	12	Vente (viande)	système mixte agriculture-élevage	RAS	RAS	2	2	1	RAM-2-1
2023-02-12	Hauts-Bassins	SATIRI	RAMATOULAYE	2	RAM-2	11	3	1	7	0	4	RAM-2	1	10	1	0		1	Forage commun		1	Réseau propre (ex :solaire, batteries)	1	4	1	0	1	0	1	Bois		1	6			1	20	0	0	1	12	Vente (viande)	système mixte agriculture-élevage	RAS	RAS	2	2	2	RAM-2-2
2023-02-12	Hauts-Bassins	SATIRI	RAMATOULAYE	2	RAM-2	11	3	1	7	0	4	RAM-2	1	10	1	0		1	Forage commun		1	Réseau propre (ex :solaire, batteries)	1	4	1	0	1	0	1	Bois		1	6			1	20	0	0	1	12	Vente (viande)	système mixte agriculture-élevage	RAS	RAS	2	2	3	RAM-2-3
2023-02-12	Hauts-Bassins	SATIRI	RAMATOULAYE	2	RAM-2	11	3	1	7	0	4	RAM-2	1	10	1	0		1	Forage commun		1	Réseau propre (ex :solaire, batteries)	1	4	1	0	1	0	1	Bois		1	6			1	20	0	0	1	12	Vente (viande)	système mixte agriculture-élevage	RAS	RAS	2	2	4	RAM-2-4
2023-02-12	Hauts-Bassins	SATIRI	RAMATOULAYE	2	RAM-2	11	3	1	7	0	4	RAM-2	1	10	1	0		1	Forage commun		1	Réseau propre (ex :solaire, batteries)	1	4	1	0	1	0	1	Bois		1	6			1	20	0	0	1	12	Vente (viande)	système mixte agriculture-élevage	RAS	RAS		2	5	RAM-2-5
2023-02-12	Hauts-Bassins	SATIRI	RAMATOULAYE	3	RAM-3	15	5	2	8	0	7	RAM-3	1	5	0	0		1	Forage commun		1	Réseau propre (ex :solaire, batteries)	1	5	1	1	1	0	1	Bois		1	5			1	10	1	1	0	0	Vente (viande)	système mixte agriculture-élevage	RAS	RAS	3	3	1	RAM-3-1
2023-02-12	Hauts-Bassins	SATIRI	RAMATOULAYE	3	RAM-3	15	5	2	8	0	7	RAM-3	1	5	0	0		1	Forage commun		1	Réseau propre (ex :solaire, batteries)	1	5	1	1	1	0	1	Bois		1	5			1	10	1	1	0	0	Vente (viande)	système mixte agriculture-élevage	RAS	RAS	3	3	2	RAM-3-2
2023-02-12	Hauts-Bassins	SATIRI	RAMATOULAYE	3	RAM-3	15	5	2	8	0	7	RAM-3	1	5	0	0		1	Forage commun		1	Réseau propre (ex :solaire, batteries)	1	5	1	1	1	0	1	Bois		1	5			1	10	1	1	0	0	Vente (viande)	système mixte agriculture-élevage	RAS	RAS	5	5	3	RAM-3-3
2023-02-12	Hauts-Bassins	SATIRI	RAMATOULAYE	3	RAM-3	15	5	2	8	0	7	RAM-3	1	5	0	0		1	Forage commun		1	Réseau propre (ex :solaire, batteries)	1	5	1	1	1	0	1	Bois		1	5			1	10	1	1	0	0	Vente (viande)	système mixte agriculture-élevage	RAS	RAS	3	3	4	RAM-3-4
2023-02-12	Hauts-Bassins	SATIRI	RAMATOULAYE	3	RAM-3	15	5	2	8	0	7	RAM-3	1	5	0	0		1	Forage commun		1	Réseau propre (ex :solaire, batteries)	1	5	1	1	1	0	1	Bois		1	5			1	10	1	1	0	0	Vente (viande)	système mixte agriculture-élevage	RAS	RAS	3	3	5	RAM-3-5
2023-02-13	Hauts-Bassins	SATIRI	RAMATOULAYE	3	RAM-3	55	7	7	40	0	8	RAM-3	1	7	0	1	200	1	Puits	Puits	1	Réseau propre (ex :solaire, batteries)	1	6	0	1	1	0	1	Bois		1	40			1	30	1	2	1	20	Vente (viande)	système mixte agriculture-élevage	Ras	Ras	1	1	1	RAM-3-1
2023-02-13	Hauts-Bassins	SATIRI	RAMATOULAYE	3	RAM-3	55	7	7	40	0	8	RAM-3	1	7	0	1	200	1	Puits	Puits	1	Réseau propre (ex :solaire, batteries)	1	6	0	1	1	0	1	Bois		1	40			1	30	1	2	1	20	Vente (viande)	système mixte agriculture-élevage	Ras	Ras	1	1	2	RAM-3-2
2023-02-12	Hauts-Bassins	SATIRI	RAMATOULAYE	4	RAM-4	17	3	6	8		7	RAM-4	1	8	1	1	36	1	Forage commun		1	Réseau propre (ex :solaire, batteries)	1	6	1	1	1	1	1	Bois		1	17			1	20	0	0	1	10	Vente (viande)	système mixte agriculture-élevage	Ras	Ras	1	1	1	RAM-4-1
2023-02-12	Hauts-Bassins	SATIRI	RAMATOULAYE	4	RAM-4	17	3	6	8		7	RAM-4	1	8	1	1	36	1	Forage commun		1	Réseau propre (ex :solaire, batteries)	1	6	1	1	1	1	1	Bois		1	17			1	20	0	0	1	10	Vente (viande)	système mixte agriculture-élevage	Ras	Ras	1	1	2	RAM-4-2
2023-02-12	Hauts-Bassins	SATIRI	RAMATOULAYE	4	RAM-4	17	3	6	8		7	RAM-4	1	8	1	1	36	1	Forage commun		1	Réseau propre (ex :solaire, batteries)	1	6	1	1	1	1	1	Bois		1	17			1	20	0	0	1	10	Vente (viande)	système mixte agriculture-élevage	Ras	Ras	1	1	3	RAM-4-3
2023-02-12	Hauts-Bassins	SATIRI	RAMATOULAYE	4	RAM-4	17	3	6	8		7	RAM-4	1	8	1	1	36	1	Forage commun		1	Réseau propre (ex :solaire, batteries)	1	6	1	1	1	1	1	Bois		1	17			1	20	0	0	1	10	Vente (viande)	système mixte agriculture-élevage	Ras	Ras	1	1	4	RAM-4-4
2023-02-12	Hauts-Bassins	SATIRI	RAMATOULAYE	4	RAM-4	17	3	6	8		7	RAM-4	1	8	1	1	36	1	Forage commun		1	Réseau propre (ex :solaire, batteries)	1	6	1	1	1	1	1	Bois		1	17			1	20	0	0	1	10	Vente (viande)	système mixte agriculture-élevage	Ras	Ras	1	1	5	RAM-4-5
2023-02-12	Hauts-Bassins	SATIRI	RAMATOULAYE	5	RAM-5	20	5	2	13	0	7	RAM-5	1	7	1	0		1	Forage commun		1	Réseau propre (ex :solaire, batteries)	1	5	0	1	1	0	1	Bois		1	7			1	12	1	1	1	15	Vente (viande)	système mixte agriculture-élevage	RAS	RAS	5	5	1	RAM-5-1
2023-02-12	Hauts-Bassins	SATIRI	RAMATOULAYE	5	RAM-5	20	5	2	13	0	7	RAM-5	1	7	1	0		1	Forage commun		1	Réseau propre (ex :solaire, batteries)	1	5	0	1	1	0	1	Bois		1	7			1	12	1	1	1	15	Vente (viande)	système mixte agriculture-élevage	RAS	RAS	5	5	2	RAM-5-2
2023-02-12	Hauts-Bassins	SATIRI	RAMATOULAYE	5	RAM-5	20	5	2	13	0	7	RAM-5	1	7	1	0		1	Forage commun		1	Réseau propre (ex :solaire, batteries)	1	5	0	1	1	0	1	Bois		1	7			1	12	1	1	1	15	Vente (viande)	système mixte agriculture-élevage	RAS	RAS	5	5	3	RAM-5-3
2023-02-12	Hauts-Bassins	SATIRI	RAMATOULAYE	5	RAM-5	20	5	2	13	0	7	RAM-5	1	7	1	0		1	Forage commun		1	Réseau propre (ex :solaire, batteries)	1	5	0	1	1	0	1	Bois		1	7			1	12	1	1	1	15	Vente (viande)	système mixte agriculture-élevage	RAS	RAS	5	5	4	RAM-5-4
2023-02-12	Hauts-Bassins	SATIRI	RAMATOULAYE	5	RAM-5	20	5	2	13	0	7	RAM-5	1	7	1	0		1	Forage commun		1	Réseau propre (ex :solaire, batteries)	1	5	0	1	1	0	1	Bois		1	7			1	12	1	1	1	15	Vente (viande)	système mixte agriculture-élevage	RAS	RAS	5	5	5	RAM-5-5
2023-02-12	Hauts-Bassins	SATIRI	RAMATOULAYE	6	RAM-6	24	4	10	10	0	10	RAM-6	1	6	1	0		1	Puits	Puits	1	Réseau propre (ex :solaire, batteries)	1	12	0	1	1	0	1	Bois		1	6			1	20	0	0	1	10	Vente (viande)	système mixte agriculture-élevage	RAS	Ras	6	6	1	RAM-6-1
2023-02-12	Hauts-Bassins	SATIRI	RAMATOULAYE	6	RAM-6	24	4	10	10	0	10	RAM-6	1	6	1	0		1	Puits	Puits	1	Réseau propre (ex :solaire, batteries)	1	12	0	1	1	0	1	Bois		1	6			1	20	0	0	1	10	Vente (viande)	système mixte agriculture-élevage	RAS	Ras	6	6	2	RAM-6-2
2023-02-12	Hauts-Bassins	SATIRI	RAMATOULAYE	6	RAM-6	24	4	10	10	0	10	RAM-6	1	6	1	0		1	Puits	Puits	1	Réseau propre (ex :solaire, batteries)	1	12	0	1	1	0	1	Bois		1	6			1	20	0	0	1	10	Vente (viande)	système mixte agriculture-élevage	RAS	Ras	6	6	3	RAM-6-3
2023-02-12	Hauts-Bassins	SATIRI	RAMATOULAYE	6	RAM-6	24	4	10	10	0	10	RAM-6	1	6	1	0		1	Puits	Puits	1	Réseau propre (ex :solaire, batteries)	1	12	0	1	1	0	1	Bois		1	6			1	20	0	0	1	10	Vente (viande)	système mixte agriculture-élevage	RAS	Ras	6	6	4	RAM-6-4
2023-02-12	Hauts-Bassins	SATIRI	RAMATOULAYE	6	RAM-6	24	4	10	10	0	10	RAM-6	1	6	1	0		1	Puits	Puits	1	Réseau propre (ex :solaire, batteries)	1	12	0	1	1	0	1	Bois		1	6			1	20	0	0	1	10	Vente (viande)	système mixte agriculture-élevage	RAS	Ras	6	6	5	RAM-6-5
2023-02-12	Hauts-Bassins	SATIRI	RAMATOULAYE	7	RAM-7	9	1	3	5	0	3	RAM-7	1	4	1	1	22	1	Forage commun		1	Réseau propre (ex :solaire, batteries)	1	2	1	1	1	1	1	Bois		1	20			1	45	1	1	1	20	Vente (viande)	système mixte agriculture-élevage	Ras	Ras	1	1	1	RAM-7-1
2023-02-12	Hauts-Bassins	SATIRI	RAMATOULAYE	7	RAM-7	9	1	3	5	0	3	RAM-7	1	4	1	1	22	1	Forage commun		1	Réseau propre (ex :solaire, batteries)	1	2	1	1	1	1	1	Bois		1	20			1	45	1	1	1	20	Vente (viande)	système mixte agriculture-élevage	Ras	Ras	1	1	2	RAM-7-2
2023-02-12	Hauts-Bassins	SATIRI	RAMATOULAYE	7	RAM-7	9	1	3	5	0	3	RAM-7	1	4	1	1	22	1	Forage commun		1	Réseau propre (ex :solaire, batteries)	1	2	1	1	1	1	1	Bois		1	20			1	45	1	1	1	20	Vente (viande)	système mixte agriculture-élevage	Ras	Ras	1	1	3	RAM-7-3
2023-02-12	Hauts-Bassins	SATIRI	RAMATOULAYE	7	RAM-7	9	1	3	5	0	3	RAM-7	1	4	1	1	22	1	Forage commun		1	Réseau propre (ex :solaire, batteries)	1	2	1	1	1	1	1	Bois		1	20			1	45	1	1	1	20	Vente (viande)	système mixte agriculture-élevage	Ras	Ras	1	1	4	RAM-7-4
2023-02-12	Hauts-Bassins	SATIRI	RAMATOULAYE	7	RAM-7	9	1	3	5	0	3	RAM-7	1	4	1	1	22	1	Forage commun		1	Réseau propre (ex :solaire, batteries)	1	2	1	1	1	1	1	Bois		1	20			1	45	1	1	1	20	Vente (viande)	système mixte agriculture-élevage	Ras	Ras	1	1	5	RAM-7-5
2023-02-12	Hauts-Bassins	SATIRI	RAMATOULAYE	9	RAM-9	19	6	4	9	0	3	RAM-9	1	6	1	1	1	1	Puits	Puits individuel	1	Réseau propre (ex :solaire, batteries)	1	4	1	1	1	1	1	Bois		1	15			1	25	0	0	1	15	Vente (viande)	système mixte agriculture-élevage	Ras	Ras	1	1	1	RAM-9-1
2023-02-12	Hauts-Bassins	SATIRI	RAMATOULAYE	9	RAM-9	19	6	4	9	0	3	RAM-9	1	6	1	1	1	1	Puits	Puits individuel	1	Réseau propre (ex :solaire, batteries)	1	4	1	1	1	1	1	Bois		1	15			1	25	0	0	1	15	Vente (viande)	système mixte agriculture-élevage	Ras	Ras	1	1	2	RAM-9-2
2023-02-12	Hauts-Bassins	SATIRI	RAMATOULAYE	9	RAM-9	19	6	4	9	0	3	RAM-9	1	6	1	1	1	1	Puits	Puits individuel	1	Réseau propre (ex :solaire, batteries)	1	4	1	1	1	1	1	Bois		1	15			1	25	0	0	1	15	Vente (viande)	système mixte agriculture-élevage	Ras	Ras	1	1	3	RAM-9-3
2023-02-12	Hauts-Bassins	SATIRI	RAMATOULAYE	9	RAM-9	19	6	4	9	0	3	RAM-9	1	6	1	1	1	1	Puits	Puits individuel	1	Réseau propre (ex :solaire, batteries)	1	4	1	1	1	1	1	Bois		1	15			1	25	0	0	1	15	Vente (viande)	système mixte agriculture-élevage	Ras	Ras	1	1	4	RAM-9-4
2023-02-12	Hauts-Bassins	SATIRI	RAMATOULAYE	9	RAM-9	19	6	4	9	0	3	RAM-9	1	6	1	1	1	1	Puits	Puits individuel	1	Réseau propre (ex :solaire, batteries)	1	4	1	1	1	1	1	Bois		1	15			1	25	0	0	1	15	Vente (viande)	système mixte agriculture-élevage	Ras	Ras	1	1	5	RAM-9-5
2023-02-16	Hauts-Bassins	K.VIGUE	SEYE	3	SEY-3	8	5	3	3	0	6	SEY-3	1	5	1	0		1	Puits	Puits	0		1	5	0	0	0	0	1	Bois		1	6			1	12	1	2	1	35	Vente (viande)	système mixte agriculture-élevage	RAS	RAS	3	3	1	SEY-3-1
2023-02-16	Hauts-Bassins	K.VIGUE	SEYE	3	SEY-3	8	5	3	3	0	6	SEY-3	1	5	1	0		1	Puits	Puits	0		1	5	0	0	0	0	1	Bois		1	6			1	12	1	2	1	35	Vente (viande)	système mixte agriculture-élevage	RAS	RAS	3	3	3	SEY-3-3
2023-02-16	Hauts-Bassins	K.VIGUE	SEYE	3	SEY-3	8	5	3	3	0	6	SEY-3	1	5	1	0		1	Puits	Puits	0		1	5	0	0	0	0	1	Bois		1	6			1	12	1	2	1	35	Vente (viande)	système mixte agriculture-élevage	RAS	RAS	3	3	4	SEY-3-4
2023-02-16	Hauts-Bassins	K.VIGUE	SEYE	3	SEY-3	8	5	3	3	0	6	SEY-3	1	5	1	0		1	Puits	Puits	0		1	5	0	0	0	0	1	Bois		1	6			1	12	1	2	1	35	Vente (viande)	système mixte agriculture-élevage	RAS	RAS	3	3	5	SEY-3-5
2023-02-16	Hauts-Bassins	K.VIGUE	SEYE	3	SEY-3	8	5	3	3	0	6	SEY-3	1	5	1	0		1	Puits	Puits	0		1	5	0	0	0	0	1	Bois		1	6			1	12	1	2	1	35	Vente (viande)	système mixte agriculture-élevage	RAS	RAS	3	3	6	SEY-3-6
2023-02-16	Hauts-Bassins	K.VIGUE	SEYE	3	SEY-3	8	5	3	3	0	6	SEY-3	1	5	1	0		1	Puits	Puits	0		1	5	0	0	0	0	1	Bois		1	6			1	12	1	2	1	35	Vente (viande)	système mixte agriculture-élevage	RAS	RAS	3	3	1	SEY-3-1
2023-02-16	Hauts-Bassins	K.VIGUE	SEYE	4	SEY-4	68	16	12	40	1	15	SEY-4	1	20	1	1	1	1	Forage individuel		1	Réseau propre (ex :solaire, batteries)	1	40	1	1	1	1	1	Bois		1	20			1	100	0	0	1	100	Vente (viande)	système mixte agriculture-élevage	Ras		1	1	1	SEY-4-1
2023-02-16	Hauts-Bassins	K.VIGUE	SEYE	4	SEY-4	68	16	12	40	1	15	SEY-4	1	20	1	1	1	1	Forage individuel		1	Réseau propre (ex :solaire, batteries)	1	40	1	1	1	1	1	Bois		1	20			1	100	0	0	1	100	Vente (viande)	système mixte agriculture-élevage	Ras		1	1	4	SEY-4-4
2023-02-16	Hauts-Bassins	K.VIGUE	SEYE	4	SEY-4	68	16	12	40	1	15	SEY-4	1	20	1	1	1	1	Forage individuel		1	Réseau propre (ex :solaire, batteries)	1	40	1	1	1	1	1	Bois		1	20			1	100	0	0	1	100	Vente (viande)	système mixte agriculture-élevage	Ras		1	1	5	SEY-4-5
2023-02-16	Hauts-Bassins	K.VIGUE	SEYE	4	SEY-4	68	16	12	40	1	15	SEY-4	1	20	1	1	1	1	Forage individuel		1	Réseau propre (ex :solaire, batteries)	1	40	1	1	1	1	1	Bois		1	20			1	100	0	0	1	100	Vente (viande)	système mixte agriculture-élevage	Ras		1	1	2	SEY-4-2
2023-02-16	Hauts-Bassins	K.VIGUE	SEYE	4	SEY-4	68	16	12	40	1	15	SEY-4	1	20	1	1	1	1	Forage individuel		1	Réseau propre (ex :solaire, batteries)	1	40	1	1	1	1	1	Bois		1	20			1	100	0	0	1	100	Vente (viande)	système mixte agriculture-élevage	Ras		1	1	3	SEY-4-3
2023-02-16	Hauts-Bassins	K.VIGUE	SEYE	5	SEY-5	15	5	6	4	0	8	SEY-5	1	10	0	0		1	Forage commun		1	Réseau propre (ex :solaire, batteries)	1	8	1	1	1	0	1	Charbon de bois		1	5			1	42	1	1	1	50	Vente (viande)	système mixte agriculture-élevage	RAS	Ras	5	5	2	SEY-5-2
2023-02-16	Hauts-Bassins	K.VIGUE	SEYE	5	SEY-5	15	5	6	4	0	8	SEY-5	1	10	0	0		1	Forage commun		1	Réseau propre (ex :solaire, batteries)	1	8	1	1	1	0	1	Charbon de bois		1	5			1	42	1	1	1	50	Vente (viande)	système mixte agriculture-élevage	RAS	Ras	5	5	3	SEY-5-3
2023-02-16	Hauts-Bassins	K.VIGUE	SEYE	5	SEY-5	15	5	6	4	0	8	SEY-5	1	10	0	0		1	Forage commun		1	Réseau propre (ex :solaire, batteries)	1	8	1	1	1	0	1	Charbon de bois		1	5			1	42	1	1	1	50	Vente (viande)	système mixte agriculture-élevage	RAS	Ras	5	5	4	SEY-5-4
2023-02-16	Hauts-Bassins	K.VIGUE	SEYE	5	SEY-5	15	5	6	4	0	8	SEY-5	1	10	0	0		1	Forage commun		1	Réseau propre (ex :solaire, batteries)	1	8	1	1	1	0	1	Charbon de bois		1	5			1	42	1	1	1	50	Vente (viande)	système mixte agriculture-élevage	RAS	Ras	5	5	5	SEY-5-5
2023-02-16	Hauts-Bassins	K.VIGUE	SEYE	5	SEY-5	15	5	6	4	0	8	SEY-5	1	10	0	0		1	Forage commun		1	Réseau propre (ex :solaire, batteries)	1	8	1	1	1	0	1	Charbon de bois		1	5			1	42	1	1	1	50	Vente (viande)	système mixte agriculture-élevage	RAS	Ras	5	5	1	SEY-5-1
2023-02-16	Hauts-Bassins	K.VIGUE	SEYE	6	SEY-6	12	4	6	2	0	10	SEY-6	1	7	1	0		1	Forage commun		1	Réseau propre (ex :solaire, batteries)	1	6	0	1	1	0	1	Charbon de bois		1	10			1	25	1	0	1	100	Vente (viande)	système mixte agriculture-élevage	RAS	RAS	6	6	1	SEY-6-1
2023-02-16	Hauts-Bassins	K.VIGUE	SEYE	6	SEY-6	12	4	6	2	0	10	SEY-6	1	7	1	0		1	Forage commun		1	Réseau propre (ex :solaire, batteries)	1	6	0	1	1	0	1	Charbon de bois		1	10			1	25	1	0	1	100	Vente (viande)	système mixte agriculture-élevage	RAS	RAS	6	6	2	SEY-6-2
2023-02-16	Hauts-Bassins	K.VIGUE	SEYE	6	SEY-6	12	4	6	2	0	10	SEY-6	1	7	1	0		1	Forage commun		1	Réseau propre (ex :solaire, batteries)	1	6	0	1	1	0	1	Charbon de bois		1	10			1	25	1	0	1	100	Vente (viande)	système mixte agriculture-élevage	RAS	RAS	6	6	3	SEY-6-3
2023-02-16	Hauts-Bassins	K.VIGUE	SEYE	6	SEY-6	12	4	6	2	0	10	SEY-6	1	7	1	0		1	Forage commun		1	Réseau propre (ex :solaire, batteries)	1	6	0	1	1	0	1	Charbon de bois		1	10			1	25	1	0	1	100	Vente (viande)	système mixte agriculture-élevage	RAS	RAS	6	6	4	SEY-6-4
2023-02-16	Hauts-Bassins	K.VIGUE	SEYE	6	SEY-6	12	4	6	2	0	10	SEY-6	1	7	1	0		1	Forage commun		1	Réseau propre (ex :solaire, batteries)	1	6	0	1	1	0	1	Charbon de bois		1	10			1	25	1	0	1	100	Vente (viande)	système mixte agriculture-élevage	RAS	RAS	6	6	5	SEY-6-5
2023-02-16	Hauts-Bassins	K.VIGUE	SEYE	7	SEY-7	14	5	3	6	0	4	SEY-7	1	4	1	1	15	1	Forage commun		1	Réseau propre (ex :solaire, batteries)	1	5	0	0	0	0	0	Bois		1	3			1	25	0	0	1	25	Vente (viande)	système mixte agriculture-élevage	Ras	Ras	1	1	1	SEY-7-1
2023-02-16	Hauts-Bassins	K.VIGUE	SEYE	7	SEY-7	14	5	3	6	0	4	SEY-7	1	4	1	1	15	1	Forage commun		1	Réseau propre (ex :solaire, batteries)	1	5	0	0	0	0	0	Bois		1	3			1	25	0	0	1	25	Vente (viande)	système mixte agriculture-élevage	Ras	Ras	1	1	5	SEY-7-5
2023-02-16	Hauts-Bassins	K.VIGUE	SEYE	7	SEY-7	14	5	3	6	0	4	SEY-7	1	4	1	1	15	1	Forage commun		1	Réseau propre (ex :solaire, batteries)	1	5	0	0	0	0	0	Bois		1	3			1	25	0	0	1	25	Vente (viande)	système mixte agriculture-élevage	Ras	Ras	1	1	2	SEY-7-2
2023-02-16	Hauts-Bassins	K.VIGUE	SEYE	7	SEY-7	14	5	3	6	0	4	SEY-7	1	4	1	1	15	1	Forage commun		1	Réseau propre (ex :solaire, batteries)	1	5	0	0	0	0	0	Bois		1	3			1	25	0	0	1	25	Vente (viande)	système mixte agriculture-élevage	Ras	Ras	1	1	3	SEY-7-3
2023-02-16	Hauts-Bassins	K.VIGUE	SEYE	7	SEY-7	14	5	3	6	0	4	SEY-7	1	4	1	1	15	1	Forage commun		1	Réseau propre (ex :solaire, batteries)	1	5	0	0	0	0	0	Bois		1	3			1	25	0	0	1	25	Vente (viande)	système mixte agriculture-élevage	Ras	Ras	7	7	4	SEY-7-4
2023-02-16	Hauts-Bassins	K.VIGUE	SEYE	8	SEY-8	10	4	1	5	0	6	SEY-8	1	10	1	1	1	1	Forage commun		1	Réseau propre (ex :solaire, batteries)	1	3	1	1	1	1	1	Bois		1	4			1	12	1	2	1	20	Vente (viande)	système mixte agriculture-élevage	Ras	Ras	1	1	1	SEY-8-1
2023-02-16	Hauts-Bassins	K.VIGUE	SEYE	8	SEY-8	10	4	1	5	0	6	SEY-8	1	10	1	1	1	1	Forage commun		1	Réseau propre (ex :solaire, batteries)	1	3	1	1	1	1	1	Bois		1	4			1	12	1	2	1	20	Vente (viande)	système mixte agriculture-élevage	Ras	Ras	1	1	2	SEY-8-2
2023-02-16	Hauts-Bassins	K.VIGUE	SEYE	8	SEY-8	10	4	1	5	0	6	SEY-8	1	10	1	1	1	1	Forage commun		1	Réseau propre (ex :solaire, batteries)	1	3	1	1	1	1	1	Bois		1	4			1	12	1	2	1	20	Vente (viande)	système mixte agriculture-élevage	Ras	Ras	1	1	3	SEY-8-3
2023-02-16	Hauts-Bassins	K.VIGUE	SEYE	8	SEY-8	10	4	1	5	0	6	SEY-8	1	10	1	1	1	1	Forage commun		1	Réseau propre (ex :solaire, batteries)	1	3	1	1	1	1	1	Bois		1	4			1	12	1	2	1	20	Vente (viande)	système mixte agriculture-élevage	Ras	Ras	1	1	4	SEY-8-4
2023-02-16	Hauts-Bassins	K.VIGUE	SEYE	9	SEY-9	25	10	5	20	0	8	SEY-9	1	10	1	0		1	Forage commun		1	Réseau propre (ex :solaire, batteries)	1	20	1	1	1	0	1	Charbon de bois		1	10			1	30	1	5	1	100	Vente (viande)	système mixte agriculture-élevage	RAS	RAS	9	9	1	SEY-9-1
2023-02-16	Hauts-Bassins	K.VIGUE	SEYE	9	SEY-9	25	10	5	20	0	8	SEY-9	1	10	1	0		1	Forage commun		1	Réseau propre (ex :solaire, batteries)	1	20	1	1	1	0	1	Charbon de bois		1	10			1	30	1	5	1	100	Vente (viande)	système mixte agriculture-élevage	RAS	RAS	9	9	3	SEY-9-3
2023-02-16	Hauts-Bassins	K.VIGUE	SEYE	9	SEY-9	25	10	5	20	0	8	SEY-9	1	10	1	0		1	Forage commun		1	Réseau propre (ex :solaire, batteries)	1	20	1	1	1	0	1	Charbon de bois		1	10			1	30	1	5	1	100	Vente (viande)	système mixte agriculture-élevage	RAS	RAS	9	9	4	SEY-9-4
2023-02-16	Hauts-Bassins	K.VIGUE	SEYE	9	SEY-9	25	10	5	20	0	8	SEY-9	1	10	1	0		1	Forage commun		1	Réseau propre (ex :solaire, batteries)	1	20	1	1	1	0	1	Charbon de bois		1	10			1	30	1	5	1	100	Vente (viande)	système mixte agriculture-élevage	RAS	RAS	9	9	5	SEY-9-5
2023-02-16	Hauts-Bassins	K.VIGUE	SEYE	9	SEY-9	25	10	5	20	0	8	SEY-9	1	10	1	0		1	Forage commun		1	Réseau propre (ex :solaire, batteries)	1	20	1	1	1	0	1	Charbon de bois		1	10			1	30	1	5	1	100	Vente (viande)	système mixte agriculture-élevage	RAS	RAS	9	9	2	SEY-9-2
2023-02-11	Hauts-Bassins	SATIRI	SOKOURANI	1	SOK-1	22	4	14	4	3	2	SOK-1	1	4	0	1	10	1	Forage commun		1	Réseau propre (ex :solaire, batteries)	1	10	0	1	1	0	1	Bois		1	100			1	50	1	2	1	50	Vente (lait)	système mixte agriculture-élevage	Ras	Ras	1	1	1	SOK-1-1
2023-02-11	Hauts-Bassins	SATIRI	SOKOURANI	1	SOK-1	22	4	14	4	3	2	SOK-1	1	4	0	1	10	1	Forage commun		1	Réseau propre (ex :solaire, batteries)	1	10	0	1	1	0	1	Bois		1	100			1	50	1	2	1	50	Vente (lait)	système mixte agriculture-élevage	Ras	Ras	1	1	2	SOK-1-2
2023-02-11	Hauts-Bassins	SATIRI	SOKOURANI	1	SOK-1	22	4	14	4	3	2	SOK-1	1	4	0	1	10	1	Forage commun		1	Réseau propre (ex :solaire, batteries)	1	10	0	1	1	0	1	Bois		1	100			1	50	1	2	1	50	Vente (lait)	système mixte agriculture-élevage	Ras	Ras	1	1	3	SOK-1-3
2023-02-11	Hauts-Bassins	SATIRI	SOKOURANI	1	SOK-1	22	4	14	4	3	2	SOK-1	1	4	0	1	10	1	Forage commun		1	Réseau propre (ex :solaire, batteries)	1	10	0	1	1	0	1	Bois		1	100			1	50	1	2	1	50	Vente (lait)	système mixte agriculture-élevage	Ras	Ras	1	1	4	SOK-1-4
2023-02-11	Hauts-Bassins	SATIRI	SOKOURANI	1	SOK-1	22	4	14	4	3	2	SOK-1	1	4	0	1	10	1	Forage commun		1	Réseau propre (ex :solaire, batteries)	1	10	0	1	1	0	1	Bois		1	100			1	50	1	2	1	50	Vente (lait)	système mixte agriculture-élevage	Ras	Ras	1	1	5	SOK-1-5
2023-02-11	Hauts-Bassins	SATIRI	SOKOURANI	10	SOK-10	32	12	13	7	0	11	SOK-10	1	20	1	0		1	Forage commun		1	Réseau propre (ex :solaire, batteries)	1	15	0	1	1	0	1	Bois		1	8			1	8	1	3	1	60	Vente (viande)	système mixte agriculture-élevage	RAS	RAS	10	10	1	SOK-10-1
2023-02-11	Hauts-Bassins	SATIRI	SOKOURANI	10	SOK-10	32	12	13	7	0	11	SOK-10	1	20	1	0		1	Forage commun		1	Réseau propre (ex :solaire, batteries)	1	15	0	1	1	0	1	Bois		1	8			1	8	1	3	1	60	Vente (viande)	système mixte agriculture-élevage	RAS	RAS	10	10	2	SOK-10-2
2023-02-11	Hauts-Bassins	SATIRI	SOKOURANI	10	SOK-10	32	12	13	7	0	11	SOK-10	1	20	1	0		1	Forage commun		1	Réseau propre (ex :solaire, batteries)	1	15	0	1	1	0	1	Bois		1	8			1	8	1	3	1	60	Vente (viande)	système mixte agriculture-élevage	RAS	RAS	10	10	3	SOK-10-3
2023-02-11	Hauts-Bassins	SATIRI	SOKOURANI	10	SOK-10	32	12	13	7	0	11	SOK-10	1	20	1	0		1	Forage commun		1	Réseau propre (ex :solaire, batteries)	1	15	0	1	1	0	1	Bois		1	8			1	8	1	3	1	60	Vente (viande)	système mixte agriculture-élevage	RAS	RAS	10	10	4	SOK-10-4
2023-02-11	Hauts-Bassins	SATIRI	SOKOURANI	10	SOK-10	32	12	13	7	0	11	SOK-10	1	20	1	0		1	Forage commun		1	Réseau propre (ex :solaire, batteries)	1	15	0	1	1	0	1	Bois		1	8			1	8	1	3	1	60	Vente (viande)	système mixte agriculture-élevage	RAS	RAS	10	10	5	SOK-10-5
2023-02-11	Hauts-Bassins	SATIRI	SOKOURANI	2	SOK-2	56	6	10	40	0	20	SOK-2	1	2	1	0		1	Forage commun		1		1	10	0	0	0	0	1	Bois		1	40			1	2	0	0	1	20	Vente (viande)	système mixte agriculture-élevage	RAS	RAS	1	1	1	SOK-2-1
2023-02-11	Hauts-Bassins	SATIRI	SOKOURANI	2	SOK-2	56	6	10	40	0	20	SOK-2	1	2	1	0		1	Forage commun		1		1	10	0	0	0	0	1	Bois		1	40			1	2	0	0	1	20	Vente (viande)	système mixte agriculture-élevage	RAS	RAS	1	1	2	SOK-2-2
2023-02-11	Hauts-Bassins	SATIRI	SOKOURANI	2	SOK-2	56	6	10	40	0	20	SOK-2	1	2	1	0		1	Forage commun		1		1	10	0	0	0	0	1	Bois		1	40			1	2	0	0	1	20	Vente (viande)	système mixte agriculture-élevage	RAS	RAS	1	1	3	SOK-2-3
2023-02-11	Hauts-Bassins	SATIRI	SOKOURANI	2	SOK-2	56	6	10	40	0	20	SOK-2	1	2	1	0		1	Forage commun		1		1	10	0	0	0	0	1	Bois		1	40			1	2	0	0	1	20	Vente (viande)	système mixte agriculture-élevage	RAS	RAS	1	1	4	SOK-2-4
2023-02-11	Hauts-Bassins	SATIRI	SOKOURANI	2	SOK-2	56	6	10	40	0	20	SOK-2	1	2	1	0		1	Forage commun		1		1	10	0	0	0	0	1	Bois		1	40			1	2	0	0	1	20	Vente (viande)	système mixte agriculture-élevage	RAS	RAS	1	1	5	SOK-2-5
2023-02-11	Hauts-Bassins	SATIRI	SOKOURANI	3	SOK-3	9	1	4	4	1	4	SOK-3	1	8	1	0		1	Puits	Puits d'eau	1	Réseau propre (ex :solaire, batteries)	1	15	0	0	1	1	1	Bois		1	15			1	25	0	0	1	36	Vente (viande)	système mixte agriculture-élevage	RAS	RAS	3	3	1	SOK-3-1
2023-02-11	Hauts-Bassins	SATIRI	SOKOURANI	3	SOK-3	9	1	4	4	1	4	SOK-3	1	8	1	0		1	Puits	Puits d'eau	1	Réseau propre (ex :solaire, batteries)	1	15	0	0	1	1	1	Bois		1	15			1	25	0	0	1	36	Vente (viande)	système mixte agriculture-élevage	RAS	RAS	3	3	2	SOK-3-2
2023-02-11	Hauts-Bassins	SATIRI	SOKOURANI	3	SOK-3	9	1	4	4	1	4	SOK-3	1	8	1	0		1	Puits	Puits d'eau	1	Réseau propre (ex :solaire, batteries)	1	15	0	0	1	1	1	Bois		1	15			1	25	0	0	1	36	Vente (viande)	système mixte agriculture-élevage	RAS	RAS	3	3	3	SOK-3-3
2023-02-11	Hauts-Bassins	SATIRI	SOKOURANI	4	SOK-4	12	5	3	4	1	4	SOK-4	1	3	1	0		1	Forage commun		1	Réseau propre (ex :solaire, batteries)	1	5	0	0	1	0	1	Bois		1	35			1	5	0	0	1	65	Vente (viande)	système mixte agriculture-élevage	RAS	RAS	4	4	1	SOK-4-1
2023-02-11	Hauts-Bassins	SATIRI	SOKOURANI	4	SOK-4	12	5	3	4	1	4	SOK-4	1	3	1	0		1	Forage commun		1	Réseau propre (ex :solaire, batteries)	1	5	0	0	1	0	1	Bois		1	35			1	5	0	0	1	65	Vente (viande)	système mixte agriculture-élevage	RAS	RAS	4	4	2	SOK-4-2
2023-02-11	Hauts-Bassins	SATIRI	SOKOURANI	4	SOK-4	12	5	3	4	1	4	SOK-4	1	3	1	0		1	Forage commun		1	Réseau propre (ex :solaire, batteries)	1	5	0	0	1	0	1	Bois		1	35			1	5	0	0	1	65	Vente (viande)	système mixte agriculture-élevage	RAS	RAS	4	4	3	SOK-4-3
2023-02-11	Hauts-Bassins	SATIRI	SOKOURANI	4	SOK-4	12	5	3	4	1	4	SOK-4	1	3	1	0		1	Forage commun		1	Réseau propre (ex :solaire, batteries)	1	5	0	0	1	0	1	Bois		1	35			1	5	0	0	1	65	Vente (viande)	système mixte agriculture-élevage	RAS	RAS	4	4	4	SOK-4-4
2023-02-11	Hauts-Bassins	SATIRI	SOKOURANI	4	SOK-4	12	5	3	4	1	4	SOK-4	1	3	1	0		1	Forage commun		1	Réseau propre (ex :solaire, batteries)	1	5	0	0	1	0	1	Bois		1	35			1	5	0	0	1	65	Vente (viande)	système mixte agriculture-élevage	RAS	RAS	4	4	5	SOK-4-5
2023-02-11	Hauts-Bassins	SATIRI	SOKOURANI	5	SOK-5	16	1	3	11	2	3	SOK-5	1	8	1	1	3	1	Forage commun		1	Réseau propre (ex :solaire, batteries)	1	4	1	0	1	1	1	Bois		1	12			1	6	1	1	1	20	Vente (viande)	système mixte agriculture-élevage	RAS	RAS	1	1	1	SOK-5-1
2023-02-11	Hauts-Bassins	SATIRI	SOKOURANI	5	SOK-5	16	1	3	11	2	3	SOK-5	1	8	1	1	3	1	Forage commun		1	Réseau propre (ex :solaire, batteries)	1	4	1	0	1	1	1	Bois		1	12			1	6	1	1	1	20	Vente (viande)	système mixte agriculture-élevage	RAS	RAS	1	1	2	SOK-5-2
2023-02-11	Hauts-Bassins	SATIRI	SOKOURANI	5	SOK-5	16	1	3	11	2	3	SOK-5	1	8	1	1	3	1	Forage commun		1	Réseau propre (ex :solaire, batteries)	1	4	1	0	1	1	1	Bois		1	12			1	6	1	1	1	20	Vente (viande)	système mixte agriculture-élevage	RAS	RAS	1	1	3	SOK-5-3
2023-02-11	Hauts-Bassins	SATIRI	SOKOURANI	5	SOK-5	16	1	3	11	2	3	SOK-5	1	8	1	1	3	1	Forage commun		1	Réseau propre (ex :solaire, batteries)	1	4	1	0	1	1	1	Bois		1	12			1	6	1	1	1	20	Vente (viande)	système mixte agriculture-élevage	RAS	RAS	1	1	4	SOK-5-4
2023-02-11	Hauts-Bassins	SATIRI	SOKOURANI	6	SOK-6	12	4	5	4	2	6	SOK-6	1	7	1	0		1	Forage commun		1	Réseau propre (ex :solaire, batteries)	1	5	1	0	1	0	1	Bois		1	30			1	10	1	1	1	20	Vente (viande)	système mixte agriculture-élevage	RAS	RAS	6	6	1	SOK-6-1
2023-02-11	Hauts-Bassins	SATIRI	SOKOURANI	6	SOK-6	12	4	5	4	2	6	SOK-6	1	7	1	0		1	Forage commun		1	Réseau propre (ex :solaire, batteries)	1	5	1	0	1	0	1	Bois		1	30			1	10	1	1	1	20	Vente (viande)	système mixte agriculture-élevage	RAS	RAS	6	6	2	SOK-6-2
2023-02-11	Hauts-Bassins	SATIRI	SOKOURANI	6	SOK-6	12	4	5	4	2	6	SOK-6	1	7	1	0		1	Forage commun		1	Réseau propre (ex :solaire, batteries)	1	5	1	0	1	0	1	Bois		1	30			1	10	1	1	1	20	Vente (viande)	système mixte agriculture-élevage	RAS	RAS	6	6	3	SOK-6-3
2023-02-11	Hauts-Bassins	SATIRI	SOKOURANI	6	SOK-6	12	4	5	4	2	6	SOK-6	1	7	1	0		1	Forage commun		1	Réseau propre (ex :solaire, batteries)	1	5	1	0	1	0	1	Bois		1	30			1	10	1	1	1	20	Vente (viande)	système mixte agriculture-élevage	RAS	RAS	6	6	4	SOK-6-4
2023-02-11	Hauts-Bassins	SATIRI	SOKOURANI	6	SOK-6	12	4	5	4	2	6	SOK-6	1	7	1	0		1	Forage commun		1	Réseau propre (ex :solaire, batteries)	1	5	1	0	1	0	1	Bois		1	30			1	10	1	1	1	20	Vente (viande)	système mixte agriculture-élevage	RAS	RAS	6	6	5	SOK-6-5
2023-02-11	Hauts-Bassins	SATIRI	SOKOURANI	7	SOK-7	55	15	25	15	3	12	SOK-7	1	25	1	1	12	1	Forage commun		1	Réseau propre (ex :solaire, batteries)	1	40	1	1	1	0	1	Bois		1	50			1	110	1	2	1	100	Vente (viande)	système mixte agriculture-élevage	Ras	RAS	1	1	1	SOK-7-1
2023-02-11	Hauts-Bassins	SATIRI	SOKOURANI	7	SOK-7	55	15	25	15	3	12	SOK-7	1	25	1	1	12	1	Forage commun		1	Réseau propre (ex :solaire, batteries)	1	40	1	1	1	0	1	Bois		1	50			1	110	1	2	1	100	Vente (viande)	système mixte agriculture-élevage	Ras	RAS	1	1	2	SOK-7-2
2023-02-11	Hauts-Bassins	SATIRI	SOKOURANI	7	SOK-7	55	15	25	15	3	12	SOK-7	1	25	1	1	12	1	Forage commun		1	Réseau propre (ex :solaire, batteries)	1	40	1	1	1	0	1	Bois		1	50			1	110	1	2	1	100	Vente (viande)	système mixte agriculture-élevage	Ras	RAS	1	1	3	SOK-7-3
2023-02-11	Hauts-Bassins	SATIRI	SOKOURANI	7	SOK-7	55	15	25	15	3	12	SOK-7	1	25	1	1	12	1	Forage commun		1	Réseau propre (ex :solaire, batteries)	1	40	1	1	1	0	1	Bois		1	50			1	110	1	2	1	100	Vente (viande)	système mixte agriculture-élevage	Ras	RAS	1	1	4	SOK-7-4
2023-02-11	Hauts-Bassins	SATIRI	SOKOURANI	7	SOK-7	55	15	25	15	3	12	SOK-7	1	25	1	1	12	1	Forage commun		1	Réseau propre (ex :solaire, batteries)	1	40	1	1	1	0	1	Bois		1	50			1	110	1	2	1	100	Vente (viande)	système mixte agriculture-élevage	Ras	RAS	1	1	5	SOK-7-5
2023-02-11	Hauts-Bassins	SATIRI	SOKOURANI	8	SOK-8	15	4	5	6	1	3	SOK-8	1	14	1	0		1	Forage commun		1	Réseau propre (ex :solaire, batteries)	1	3	1	1	1	0	1	Bois		1	10			1	6	0	0	1	40	Vente (viande)	système mixte agriculture-élevage	Ras		8	8	1	SOK-8-1
2023-02-11	Hauts-Bassins	SATIRI	SOKOURANI	8	SOK-8	15	4	5	6	1	3	SOK-8	1	14	1	0		1	Forage commun		1	Réseau propre (ex :solaire, batteries)	1	3	1	1	1	0	1	Bois		1	10			1	6	0	0	1	40	Vente (viande)	système mixte agriculture-élevage	Ras		8	8	2	SOK-8-2
2023-02-11	Hauts-Bassins	SATIRI	SOKOURANI	8	SOK-8	15	4	5	6	1	3	SOK-8	1	14	1	0		1	Forage commun		1	Réseau propre (ex :solaire, batteries)	1	3	1	1	1	0	1	Bois		1	10			1	6	0	0	1	40	Vente (viande)	système mixte agriculture-élevage	Ras		8	8	3	SOK-8-3
2023-02-11	Hauts-Bassins	SATIRI	SOKOURANI	8	SOK-8	15	4	5	6	1	3	SOK-8	1	14	1	0		1	Forage commun		1	Réseau propre (ex :solaire, batteries)	1	3	1	1	1	0	1	Bois		1	10			1	6	0	0	1	40	Vente (viande)	système mixte agriculture-élevage	Ras		8	8	4	SOK-8-4
2023-02-11	Hauts-Bassins	SATIRI	SOKOURANI	8	SOK-8	15	4	5	6	1	3	SOK-8	1	14	1	0		1	Forage commun		1	Réseau propre (ex :solaire, batteries)	1	3	1	1	1	0	1	Bois		1	10			1	6	0	0	1	40	Vente (viande)	système mixte agriculture-élevage	Ras		8	8	5	SOK-8-5
2023-02-17	Hauts-Bassins	K.VIGUE	SOMANGUIMA	10	SOM-10	19	5	5	9	0	10	SOM-10	1	11	1	0		1	Puits	Puits	1	Réseau propre (ex :solaire, batteries)	1	5	0	0	1	0	0	Charbon de bois		1	20			1	22	1	1	1	28	Vente (viande)	système mixte agriculture-élevage	Ras	RAS	10	10	1	SOM-10-1
2023-02-17	Hauts-Bassins	K.VIGUE	SOMANGUIMA	10	SOM-10	19	5	5	9	0	10	SOM-10	1	11	1	0		1	Puits	Puits	1	Réseau propre (ex :solaire, batteries)	1	5	0	0	1	0	0	Charbon de bois		1	20			1	22	1	1	1	28	Vente (viande)	système mixte agriculture-élevage	Ras	RAS	10	10	2	SOM-10-2
2023-02-17	Hauts-Bassins	K.VIGUE	SOMANGUIMA	10	SOM-10	19	5	5	9	0	10	SOM-10	1	11	1	0		1	Puits	Puits	1	Réseau propre (ex :solaire, batteries)	1	5	0	0	1	0	0	Charbon de bois		1	20			1	22	1	1	1	28	Vente (viande)	système mixte agriculture-élevage	Ras	RAS	10	10	3	SOM-10-3
2023-02-17	Hauts-Bassins	K.VIGUE	SOMANGUIMA	10	SOM-10	19	5	5	9	0	10	SOM-10	1	11	1	0		1	Puits	Puits	1	Réseau propre (ex :solaire, batteries)	1	5	0	0	1	0	0	Charbon de bois		1	20			1	22	1	1	1	28	Vente (viande)	système mixte agriculture-élevage	Ras	RAS	10	10	4	SOM-10-4
2023-02-17	Hauts-Bassins	K.VIGUE	SOMANGUIMA	10	SOM-10	19	5	5	9	0	10	SOM-10	1	11	1	0		1	Puits	Puits	1	Réseau propre (ex :solaire, batteries)	1	5	0	0	1	0	0	Charbon de bois		1	20			1	22	1	1	1	28	Vente (viande)	système mixte agriculture-élevage	Ras	RAS	10	10	5	SOM-10-5
2023-02-17	Hauts-Bassins	K.VIGUE	SOMANGUIMA	2	SOM-2	27	9	6	12	5	10	SOM-2	1	35	1	1	1	1	Forage commun		1	Réseau propre (ex :solaire, batteries)	1	10	1	1	1	0	1	Bois		1	32			1	20	1	1	1	20	Vente (viande)	système mixte agriculture-élevage	Ras		1	1	1	SOM-2-1
2023-02-17	Hauts-Bassins	K.VIGUE	SOMANGUIMA	2	SOM-2	27	9	6	12	5	10	SOM-2	1	35	1	1	1	1	Forage commun		1	Réseau propre (ex :solaire, batteries)	1	10	1	1	1	0	1	Bois		1	32			1	20	1	1	1	20	Vente (viande)	système mixte agriculture-élevage	Ras		1	1	2	SOM-2-2
2023-02-17	Hauts-Bassins	K.VIGUE	SOMANGUIMA	2	SOM-2	27	9	6	12	5	10	SOM-2	1	35	1	1	1	1	Forage commun		1	Réseau propre (ex :solaire, batteries)	1	10	1	1	1	0	1	Bois		1	32			1	20	1	1	1	20	Vente (viande)	système mixte agriculture-élevage	Ras		1	1	3	SOM-2-3
2023-02-17	Hauts-Bassins	K.VIGUE	SOMANGUIMA	2	SOM-2	27	9	6	12	5	10	SOM-2	1	35	1	1	1	1	Forage commun		1	Réseau propre (ex :solaire, batteries)	1	10	1	1	1	0	1	Bois		1	32			1	20	1	1	1	20	Vente (viande)	système mixte agriculture-élevage	Ras		4	4	4	SOM-2-4
2023-02-17	Hauts-Bassins	K.VIGUE	SOMANGUIMA	2	SOM-2	27	9	6	12	5	10	SOM-2	1	35	1	1	1	1	Forage commun		1	Réseau propre (ex :solaire, batteries)	1	10	1	1	1	0	1	Bois		1	32			1	20	1	1	1	20	Vente (viande)	système mixte agriculture-élevage	Ras		1	1	5	SOM-2-5
2023-02-17	Hauts-Bassins	K.VIGUE	SOMANGUIMA	3	SOM-3	12	3	2	7	1	8	SOM-3	1	13	1	1	1	1	Forage commun		1	Réseau propre (ex :solaire, batteries)	1	3	1	1	1	1	1	Bois		1	7			1	30	1	1	1	40	Vente (viande)	système mixte agriculture-élevage	Ras	Ras	1	1	1	SOM-3-1
2023-02-17	Hauts-Bassins	K.VIGUE	SOMANGUIMA	3	SOM-3	12	3	2	7	1	8	SOM-3	1	13	1	1	1	1	Forage commun		1	Réseau propre (ex :solaire, batteries)	1	3	1	1	1	1	1	Bois		1	7			1	30	1	1	1	40	Vente (viande)	système mixte agriculture-élevage	Ras	Ras	1	1	2	SOM-3-2
2023-02-17	Hauts-Bassins	K.VIGUE	SOMANGUIMA	3	SOM-3	12	3	2	7	1	8	SOM-3	1	13	1	1	1	1	Forage commun		1	Réseau propre (ex :solaire, batteries)	1	3	1	1	1	1	1	Bois		1	7			1	30	1	1	1	40	Vente (viande)	système mixte agriculture-élevage	Ras	Ras	1	1	3	SOM-3-3
2023-02-17	Hauts-Bassins	K.VIGUE	SOMANGUIMA	3	SOM-3	12	3	2	7	1	8	SOM-3	1	13	1	1	1	1	Forage commun		1	Réseau propre (ex :solaire, batteries)	1	3	1	1	1	1	1	Bois		1	7			1	30	1	1	1	40	Vente (viande)	système mixte agriculture-élevage	Ras	Ras	1	1	4	SOM-3-4
2023-02-17	Hauts-Bassins	K.VIGUE	SOMANGUIMA	3	SOM-3	12	3	2	7	1	8	SOM-3	1	13	1	1	1	1	Forage commun		1	Réseau propre (ex :solaire, batteries)	1	3	1	1	1	1	1	Bois		1	7			1	30	1	1	1	40	Vente (viande)	système mixte agriculture-élevage	Ras	Ras	1	1	5	SOM-3-5
2023-02-17	Hauts-Bassins	K.VIGUE	SOMANGUIMA	4	SOM-4	20	9	5	7	4	10	SOM-4	1	50	1	1	2	1	Forage commun		1	Réseau propre (ex :solaire, batteries)	1	10	1	1	1	1	1	Bois		1	10			1	23	1	2	0	0	Vente (viande)	système mixte agriculture-élevage	Ras	Ras	1	1	1	SOM-4-1
2023-02-17	Hauts-Bassins	K.VIGUE	SOMANGUIMA	4	SOM-4	20	9	5	7	4	10	SOM-4	1	50	1	1	2	1	Forage commun		1	Réseau propre (ex :solaire, batteries)	1	10	1	1	1	1	1	Bois		1	10			1	23	1	2	0	0	Vente (viande)	système mixte agriculture-élevage	Ras	Ras	1	1	2	SOM-4-2
2023-02-17	Hauts-Bassins	K.VIGUE	SOMANGUIMA	4	SOM-4	20	9	5	7	4	10	SOM-4	1	50	1	1	2	1	Forage commun		1	Réseau propre (ex :solaire, batteries)	1	10	1	1	1	1	1	Bois		1	10			1	23	1	2	0	0	Vente (viande)	système mixte agriculture-élevage	Ras	Ras	1	1	3	SOM-4-3
2023-02-17	Hauts-Bassins	K.VIGUE	SOMANGUIMA	4	SOM-4	20	9	5	7	4	10	SOM-4	1	50	1	1	2	1	Forage commun		1	Réseau propre (ex :solaire, batteries)	1	10	1	1	1	1	1	Bois		1	10			1	23	1	2	0	0	Vente (viande)	système mixte agriculture-élevage	Ras	Ras	1	1	4	SOM-4-4
2023-02-17	Hauts-Bassins	K.VIGUE	SOMANGUIMA	5	SOM-5	19	6	10	2	1	10	SOM-5	1	5	1	0		1	Forage commun		1	Réseau propre (ex :solaire, batteries)	1	5	1	1	1	0	0	Charbon de bois		1	10			1	15	1	1	1	52	Vente (viande)	système mixte agriculture-élevage	RAS	RAS	5	5	1	SOM-5-1
2023-02-17	Hauts-Bassins	K.VIGUE	SOMANGUIMA	5	SOM-5	19	6	10	2	1	10	SOM-5	1	5	1	0		1	Forage commun		1	Réseau propre (ex :solaire, batteries)	1	5	1	1	1	0	0	Charbon de bois		1	10			1	15	1	1	1	52	Vente (viande)	système mixte agriculture-élevage	RAS	RAS	5	5	3	SOM-5-3
2023-02-17	Hauts-Bassins	K.VIGUE	SOMANGUIMA	5	SOM-5	19	6	10	2	1	10	SOM-5	1	5	1	0		1	Forage commun		1	Réseau propre (ex :solaire, batteries)	1	5	1	1	1	0	0	Charbon de bois		1	10			1	15	1	1	1	52	Vente (viande)	système mixte agriculture-élevage	RAS	RAS	5	5	4	SOM-5-4
2023-02-17	Hauts-Bassins	K.VIGUE	SOMANGUIMA	5	SOM-5	19	6	10	2	1	10	SOM-5	1	5	1	0		1	Forage commun		1	Réseau propre (ex :solaire, batteries)	1	5	1	1	1	0	0	Charbon de bois		1	10			1	15	1	1	1	52	Vente (viande)	système mixte agriculture-élevage	RAS	RAS	5	5	5	SOM-5-5
2023-02-17	Hauts-Bassins	K.VIGUE	SOMANGUIMA	5	SOM-5	19	6	10	2	1	10	SOM-5	1	5	1	0		1	Forage commun		1	Réseau propre (ex :solaire, batteries)	1	5	1	1	1	0	0	Charbon de bois		1	10			1	15	1	1	1	52	Vente (viande)	système mixte agriculture-élevage	RAS	RAS	5	5	2	SOM-5-2
2023-02-17	Hauts-Bassins	K.VIGUE	SOMANGUIMA	7	SOM-7	16	3	2	11	0	8	SOM-7	1	10	1	0		1	Forage commun		1	Réseau propre (ex :solaire, batteries)	1	6	0	1	0	0	1	Charbon de bois		1	12			1	20	1	2	1	52	Vente (viande)	système mixte agriculture-élevage	Ras	RAS	7	7	1	SOM-7-1
2023-02-17	Hauts-Bassins	K.VIGUE	SOMANGUIMA	7	SOM-7	16	3	2	11	0	8	SOM-7	1	10	1	0		1	Forage commun		1	Réseau propre (ex :solaire, batteries)	1	6	0	1	0	0	1	Charbon de bois		1	12			1	20	1	2	1	52	Vente (viande)	système mixte agriculture-élevage	Ras	RAS	7	7	2	SOM-7-2
2023-02-17	Hauts-Bassins	K.VIGUE	SOMANGUIMA	7	SOM-7	16	3	2	11	0	8	SOM-7	1	10	1	0		1	Forage commun		1	Réseau propre (ex :solaire, batteries)	1	6	0	1	0	0	1	Charbon de bois		1	12			1	20	1	2	1	52	Vente (viande)	système mixte agriculture-élevage	Ras	RAS	7	7	3	SOM-7-3
2023-02-17	Hauts-Bassins	K.VIGUE	SOMANGUIMA	7	SOM-7	16	3	2	11	0	8	SOM-7	1	10	1	0		1	Forage commun		1	Réseau propre (ex :solaire, batteries)	1	6	0	1	0	0	1	Charbon de bois		1	12			1	20	1	2	1	52	Vente (viande)	système mixte agriculture-élevage	Ras	RAS	7	7	4	SOM-7-4
2023-02-17	Hauts-Bassins	K.VIGUE	SOMANGUIMA	7	SOM-7	16	3	2	11	0	8	SOM-7	1	10	1	0		1	Forage commun		1	Réseau propre (ex :solaire, batteries)	1	6	0	1	0	0	1	Charbon de bois		1	12			1	20	1	2	1	52	Vente (viande)	système mixte agriculture-élevage	Ras	RAS	7	7	5	SOM-7-5
2023-02-17	Hauts-Bassins	K.VIGUE	SOMANGUIMA	8	SOM-8	9	2	4	3	1	3	SOM-8	1	3	1	0		1	Forage commun		1	Réseau propre (ex :solaire, batteries)	1	2	0	0	1	0	1	Charbon de bois		1	10			1	80	0	0	1	25	Vente (viande)	système mixte agriculture-élevage	RAS	RAS	8	8	1	SOM-8-1
2023-02-17	Hauts-Bassins	K.VIGUE	SOMANGUIMA	8	SOM-8	9	2	4	3	1	3	SOM-8	1	3	1	0		1	Forage commun		1	Réseau propre (ex :solaire, batteries)	1	2	0	0	1	0	1	Charbon de bois		1	10			1	80	0	0	1	25	Vente (viande)	système mixte agriculture-élevage	RAS	RAS	8	8	2	SOM-8-2
2023-02-17	Hauts-Bassins	K.VIGUE	SOMANGUIMA	8	SOM-8	9	2	4	3	1	3	SOM-8	1	3	1	0		1	Forage commun		1	Réseau propre (ex :solaire, batteries)	1	2	0	0	1	0	1	Charbon de bois		1	10			1	80	0	0	1	25	Vente (viande)	système mixte agriculture-élevage	RAS	RAS	8	8	3	SOM-8-3
2023-02-17	Hauts-Bassins	K.VIGUE	SOMANGUIMA	8	SOM-8	9	2	4	3	1	3	SOM-8	1	3	1	0		1	Forage commun		1	Réseau propre (ex :solaire, batteries)	1	2	0	0	1	0	1	Charbon de bois		1	10			1	80	0	0	1	25	Vente (viande)	système mixte agriculture-élevage	RAS	RAS	8	8	4	SOM-8-4
2023-02-17	Hauts-Bassins	K.VIGUE	SOMANGUIMA	9	SOM-9	42	10	6	26	0	13	SOM-9	1	10	1	0		1	Forage commun		1	Réseau propre (ex :solaire, batteries)	1	25	1	1	1	0	1	Charbon de bois		1	30			1	30	1	1	1	35	Vente (viande)	système mixte agriculture-élevage	RAS	RAS	9	9	1	SOM-9-1
2023-02-17	Hauts-Bassins	K.VIGUE	SOMANGUIMA	9	SOM-9	42	10	6	26	0	13	SOM-9	1	10	1	0		1	Forage commun		1	Réseau propre (ex :solaire, batteries)	1	25	1	1	1	0	1	Charbon de bois		1	30			1	30	1	1	1	35	Vente (viande)	système mixte agriculture-élevage	RAS	RAS	9	9	3	SOM-9-3
2023-02-17	Hauts-Bassins	K.VIGUE	SOMANGUIMA	9	SOM-9	42	10	6	26	0	13	SOM-9	1	10	1	0		1	Forage commun		1	Réseau propre (ex :solaire, batteries)	1	25	1	1	1	0	1	Charbon de bois		1	30			1	30	1	1	1	35	Vente (viande)	système mixte agriculture-élevage	RAS	RAS	9	9	4	SOM-9-4
2023-02-17	Hauts-Bassins	K.VIGUE	SOMANGUIMA	9	SOM-9	42	10	6	26	0	13	SOM-9	1	10	1	0		1	Forage commun		1	Réseau propre (ex :solaire, batteries)	1	25	1	1	1	0	1	Charbon de bois		1	30			1	30	1	1	1	35	Vente (viande)	système mixte agriculture-élevage	RAS	RAS	9	9	5	SOM-9-5
2023-02-17	Hauts-Bassins	K.VIGUE	SOMANGUIMA	9	SOM-9	42	10	6	26	0	13	SOM-9	1	10	1	0		1	Forage commun		1	Réseau propre (ex :solaire, batteries)	1	25	1	1	1	0	1	Charbon de bois		1	30			1	30	1	1	1	35	Vente (viande)	système mixte agriculture-élevage	RAS	RAS	9	9	2	SOM-9-2
2023-02-08	Hauts-Bassins	SATIRI	TIARAKO	1	TIA-1	30	6	16	14	1	2	TIA-1	1	36	1	1	36	1	Forage commun		1	Réseau propre (ex :solaire, batteries)	1	16	1	1	1	1	1	Bois		1	61			1	10	1	1	1	40	Vente (viande)	système mixte agriculture-élevage	RAS	RAS	1	1	1	TIA-1-1
2023-02-08	Hauts-Bassins	SATIRI	TIARAKO	1	TIA-1	30	6	16	14	1	2	TIA-1	1	36	1	1	36	1	Forage commun		1	Réseau propre (ex :solaire, batteries)	1	16	1	1	1	1	1	Bois		1	61			1	10	1	1	1	40	Vente (viande)	système mixte agriculture-élevage	RAS	RAS	1	1	2	TIA-1-2
2023-02-08	Hauts-Bassins	SATIRI	TIARAKO	1	TIA-1	30	6	16	14	1	2	TIA-1	1	36	1	1	36	1	Forage commun		1	Réseau propre (ex :solaire, batteries)	1	16	1	1	1	1	1	Bois		1	61			1	10	1	1	1	40	Vente (viande)	système mixte agriculture-élevage	RAS	RAS	1	1	1	TIA-1-1
2023-02-08	Hauts-Bassins	SATIRI	TIARAKO	1	TIA-1	30	6	16	14	1	2	TIA-1	1	36	1	1	36	1	Forage commun		1	Réseau propre (ex :solaire, batteries)	1	16	1	1	1	1	1	Bois		1	61			1	10	1	1	1	40	Vente (viande)	système mixte agriculture-élevage	RAS	RAS	1	1	4	TIA-1-4
2023-02-08	Hauts-Bassins	SATIRI	TIARAKO	1	TIA-1	30	6	16	14	1	2	TIA-1	1	36	1	1	36	1	Forage commun		1	Réseau propre (ex :solaire, batteries)	1	16	1	1	1	1	1	Bois		1	61			1	10	1	1	1	40	Vente (viande)	système mixte agriculture-élevage	RAS	RAS	1	1	5	TIA-1-5
2023-02-10	Hauts-Bassins	SATIRI	TIARAKO	10	TIA-10	10	3	5	2	4	2	TIA-10	1	15	1	0		1	Forage commun		1	Réseau propre (ex :solaire, batteries)	1	5	1	1	1	0	1	Bois		1	10			1	10	0	0	1	61	Vente (viande)	système mixte agriculture-élevage	RAS	Ras	10	10	1	TIA-10-1
2023-02-10	Hauts-Bassins	SATIRI	TIARAKO	10	TIA-10	10	3	5	2	4	2	TIA-10	1	15	1	0		1	Forage commun		1	Réseau propre (ex :solaire, batteries)	1	5	1	1	1	0	1	Bois		1	10			1	10	0	0	1	61	Vente (viande)	système mixte agriculture-élevage	RAS	Ras	10	10	2	TIA-10-2
2023-02-10	Hauts-Bassins	SATIRI	TIARAKO	10	TIA-10	10	3	5	2	4	2	TIA-10	1	15	1	0		1	Forage commun		1	Réseau propre (ex :solaire, batteries)	1	5	1	1	1	0	1	Bois		1	10			1	10	0	0	1	61	Vente (viande)	système mixte agriculture-élevage	RAS	Ras	10	10	3	TIA-10-3
2023-02-10	Hauts-Bassins	SATIRI	TIARAKO	10	TIA-10	10	3	5	2	4	2	TIA-10	1	15	1	0		1	Forage commun		1	Réseau propre (ex :solaire, batteries)	1	5	1	1	1	0	1	Bois		1	10			1	10	0	0	1	61	Vente (viande)	système mixte agriculture-élevage	RAS	Ras	10	10	4	TIA-10-4
2023-02-10	Hauts-Bassins	SATIRI	TIARAKO	10	TIA-10	10	3	5	2	4	2	TIA-10	1	15	1	0		1	Forage commun		1	Réseau propre (ex :solaire, batteries)	1	5	1	1	1	0	1	Bois		1	10			1	10	0	0	1	61	Vente (viande)	système mixte agriculture-élevage	RAS	Ras	10	10	5	TIA-10-5
2023-02-10	Hauts-Bassins	SATIRI	TIARAKO	2	TIA-2	9	4	4	1	2	1	TIA-2	1	15	1	0		1	Puits	Puits	1	Réseau propre (ex :solaire, batteries)	1	3	1	1	1	0	1	Bois		1	14			0	0	1	3	1	20	Vente (viande)	système mixte agriculture-élevage	Ras	RAS	1	1	1	TIA-2-1
2023-02-10	Hauts-Bassins	SATIRI	TIARAKO	2	TIA-2	9	4	4	1	2	1	TIA-2	1	15	1	0		1	Puits	Puits	1	Réseau propre (ex :solaire, batteries)	1	3	1	1	1	0	1	Bois		1	14			0	0	1	3	1	20	Vente (viande)	système mixte agriculture-élevage	Ras	RAS	1	1	2	TIA-2-2
2023-02-10	Hauts-Bassins	SATIRI	TIARAKO	2	TIA-2	9	4	4	1	2	1	TIA-2	1	15	1	0		1	Puits	Puits	1	Réseau propre (ex :solaire, batteries)	1	3	1	1	1	0	1	Bois		1	14			0	0	1	3	1	20	Vente (viande)	système mixte agriculture-élevage	Ras	RAS	1	1	3	TIA-2-3
2023-02-10	Hauts-Bassins	SATIRI	TIARAKO	2	TIA-2	9	4	4	1	2	1	TIA-2	1	15	1	0		1	Puits	Puits	1	Réseau propre (ex :solaire, batteries)	1	3	1	1	1	0	1	Bois		1	14			0	0	1	3	1	20	Vente (viande)	système mixte agriculture-élevage	Ras	RAS	1	1	4	TIA-2-4
2023-02-10	Hauts-Bassins	SATIRI	TIARAKO	2	TIA-2	9	4	4	1	2	1	TIA-2	1	15	1	0		1	Puits	Puits	1	Réseau propre (ex :solaire, batteries)	1	3	1	1	1	0	1	Bois		1	14			0	0	1	3	1	20	Vente (viande)	système mixte agriculture-élevage	Ras	RAS	1	1	5	TIA-2-5
2023-02-10	Hauts-Bassins	SATIRI	TIARAKO	3	TIA-3	14	3	2	5	1	4	TIA-3	1	5	1	0		1	Puits	Puit personel	1	Réseau propre (ex :solaire, batteries)	1	6	1	1	1	0	1	Bois		1	10			1	6	1	2	1	40	Vente (viande)	système semi-intensif	RAS	RA	3		1	TIA-3-1
2023-02-10	Hauts-Bassins	SATIRI	TIARAKO	3	TIA-3	14	3	2	5	1	4	TIA-3	1	5	1	0		1	Puits	Puit personel	1	Réseau propre (ex :solaire, batteries)	1	6	1	1	1	0	1	Bois		1	10			1	6	1	2	1	40	Vente (viande)	système semi-intensif	RAS	RA	3		2	TIA-3-2
2023-02-10	Hauts-Bassins	SATIRI	TIARAKO	3	TIA-3	14	3	2	5	1	4	TIA-3	1	5	1	0		1	Puits	Puit personel	1	Réseau propre (ex :solaire, batteries)	1	6	1	1	1	0	1	Bois		1	10			1	6	1	2	1	40	Vente (viande)	système semi-intensif	RAS	RA	3		3	TIA-3-3
2023-02-10	Hauts-Bassins	SATIRI	TIARAKO	4	TIA-4	20	5	6	9	7	1	TIA-4	1	6	0	0		1	Forage commun		1	Réseau propre (ex :solaire, batteries)	1	20	1	1	1	0	1	Bois		1	20			1	20	1	1	1	30	Vente (viande)	système mixte agriculture-élevage	RAS	RAS	4	4	1	TIA-4-1
2023-02-10	Hauts-Bassins	SATIRI	TIARAKO	4	TIA-4	20	5	6	9	7	1	TIA-4	1	6	0	0		1	Forage commun		1	Réseau propre (ex :solaire, batteries)	1	20	1	1	1	0	1	Bois		1	20			1	20	1	1	1	30	Vente (viande)	système mixte agriculture-élevage	RAS	RAS	4	4	2	TIA-4-2
2023-02-10	Hauts-Bassins	SATIRI	TIARAKO	4	TIA-4	20	5	6	9	7	1	TIA-4	1	6	0	0		1	Forage commun		1	Réseau propre (ex :solaire, batteries)	1	20	1	1	1	0	1	Bois		1	20			1	20	1	1	1	30	Vente (viande)	système mixte agriculture-élevage	RAS	RAS	4	4	3	TIA-4-3
2023-02-10	Hauts-Bassins	SATIRI	TIARAKO	4	TIA-4	20	5	6	9	7	1	TIA-4	1	6	0	0		1	Forage commun		1	Réseau propre (ex :solaire, batteries)	1	20	1	1	1	0	1	Bois		1	20			1	20	1	1	1	30	Vente (viande)	système mixte agriculture-élevage	RAS	RAS	4	4	4	TIA-4-4
2023-02-10	Hauts-Bassins	SATIRI	TIARAKO	5	TIA-5	8	1	1	6	2	3	TIA-5	1	8	0	0		1	Forage commun		1	Réseau propre (ex :solaire, batteries)	1	2	1	1	1	0	1	Bois		1	14			0	0	1	1	1	6	Vente (viande)	système semi-intensif	RAS		5		1	TIA-5-1
2023-02-10	Hauts-Bassins	SATIRI	TIARAKO	5	TIA-5	8	1	1	6	2	3	TIA-5	1	8	0	0		1	Forage commun		1	Réseau propre (ex :solaire, batteries)	1	2	1	1	1	0	1	Bois		1	14			0	0	1	1	1	6	Vente (viande)	système semi-intensif	RAS		5		2	TIA-5-2
2023-02-10	Hauts-Bassins	SATIRI	TIARAKO	5	TIA-5	8	1	1	6	2	3	TIA-5	1	8	0	0		1	Forage commun		1	Réseau propre (ex :solaire, batteries)	1	2	1	1	1	0	1	Bois		1	14			0	0	1	1	1	6	Vente (viande)	système semi-intensif	RAS		5		3	TIA-5-3
2023-02-10	Hauts-Bassins	SATIRI	TIARAKO	5	TIA-5	8	1	1	6	2	3	TIA-5	1	8	0	0		1	Forage commun		1	Réseau propre (ex :solaire, batteries)	1	2	1	1	1	0	1	Bois		1	14			0	0	1	1	1	6	Vente (viande)	système semi-intensif	RAS		5		4	TIA-5-4
2023-02-10	Hauts-Bassins	SATIRI	TIARAKO	6	TIA-6	30	5	6	19	8	8	TIA-6	1	30	1	0		1	Forage commun		1	Réseau propre (ex :solaire, batteries)	1	8	0	1	1	0	1	Bois		1	18			1	18	1	1	1	30	Vente (viande)	système mixte agriculture-élevage		Ras	1	1	1	TIA-6-1
2023-02-10	Hauts-Bassins	SATIRI	TIARAKO	6	TIA-6	30	5	6	19	8	8	TIA-6	1	30	1	0		1	Forage commun		1	Réseau propre (ex :solaire, batteries)	1	8	0	1	1	0	1	Bois		1	18			1	18	1	1	1	30	Vente (viande)	système mixte agriculture-élevage		Ras		1	2	TIA-6-2
2023-02-10	Hauts-Bassins	SATIRI	TIARAKO	6	TIA-6	30	5	6	19	8	8	TIA-6	1	30	1	0		1	Forage commun		1	Réseau propre (ex :solaire, batteries)	1	8	0	1	1	0	1	Bois		1	18			1	18	1	1	1	30	Vente (viande)	système mixte agriculture-élevage		Ras	1	1	3	TIA-6-3
2023-02-10	Hauts-Bassins	SATIRI	TIARAKO	6	TIA-6	30	5	6	19	8	8	TIA-6	1	30	1	0		1	Forage commun		1	Réseau propre (ex :solaire, batteries)	1	8	0	1	1	0	1	Bois		1	18			1	18	1	1	1	30	Vente (viande)	système mixte agriculture-élevage		Ras	6	6	4	TIA-6-4
2023-02-10	Hauts-Bassins	SATIRI	TIARAKO	6	TIA-6	30	5	6	19	8	8	TIA-6	1	30	1	0		1	Forage commun		1	Réseau propre (ex :solaire, batteries)	1	8	0	1	1	0	1	Bois		1	18			1	18	1	1	1	30	Vente (viande)	système mixte agriculture-élevage		Ras	6	6	6	TIA-6-6
2023-02-10	Hauts-Bassins	SATIRI	TIARAKO	7	TIA-7	6	1	2	3	2	1	TIA-7	1	4	0	0		1	Puits	Puit	1	Réseau propre (ex :solaire, batteries)	1	6	1	1	1	0	1	Bois		1	4			1	3	1	1	1	40	Vente (viande)	système semi-intensif	RAS	RAS	7		1	TIA-7-1
2023-02-10	Hauts-Bassins	SATIRI	TIARAKO	7	TIA-7	6	1	2	3	2	1	TIA-7	1	4	0	0		1	Puits	Puit	1	Réseau propre (ex :solaire, batteries)	1	6	1	1	1	0	1	Bois		1	4			1	3	1	1	1	40	Vente (viande)	système semi-intensif	RAS	RAS	7		2	TIA-7-2
2023-02-10	Hauts-Bassins	SATIRI	TIARAKO	7	TIA-7	6	1	2	3	2	1	TIA-7	1	4	0	0		1	Puits	Puit	1	Réseau propre (ex :solaire, batteries)	1	6	1	1	1	0	1	Bois		1	4			1	3	1	1	1	40	Vente (viande)	système semi-intensif	RAS	RAS	7		3	TIA-7-3
2023-02-10	Hauts-Bassins	SATIRI	TIARAKO	7	TIA-7	6	1	2	3	2	1	TIA-7	1	4	0	0		1	Puits	Puit	1	Réseau propre (ex :solaire, batteries)	1	6	1	1	1	0	1	Bois		1	4			1	3	1	1	1	40	Vente (viande)	système semi-intensif	RAS	RAS	7		4	TIA-7-4
2023-02-10	Hauts-Bassins	SATIRI	TIARAKO	8	TIA-8	8	3	5	4	0	5	TIA-8	1	3	1	0		1	Forage commun		1	Réseau propre (ex :solaire, batteries)	1	4	1	1	1	0	1	Bois		1	60			1	6	0	0	1	60	Vente (viande)	système mixte agriculture-élevage	RAS	RAS	8	8	1	TIA-8-1
2023-02-10	Hauts-Bassins	SATIRI	TIARAKO	8	TIA-8	8	3	5	4	0	5	TIA-8	1	3	1	0		1	Forage commun		1	Réseau propre (ex :solaire, batteries)	1	4	1	1	1	0	1	Bois		1	60			1	6	0	0	1	60	Vente (viande)	système mixte agriculture-élevage	RAS	RAS	8	8	3	TIA-8-3
2023-02-10	Hauts-Bassins	SATIRI	TIARAKO	8	TIA-8	8	3	5	4	0	5	TIA-8	1	3	1	0		1	Forage commun		1	Réseau propre (ex :solaire, batteries)	1	4	1	1	1	0	1	Bois		1	60			1	6	0	0	1	60	Vente (viande)	système mixte agriculture-élevage	RAS	RAS	8	8	2	TIA-8-2
2023-02-10	Hauts-Bassins	SATIRI	TIARAKO	8	TIA-8	8	3	5	4	0	5	TIA-8	1	3	1	0		1	Forage commun		1	Réseau propre (ex :solaire, batteries)	1	4	1	1	1	0	1	Bois		1	60			1	6	0	0	1	60	Vente (viande)	système mixte agriculture-élevage	RAS	RAS	8	8	4	TIA-8-4
2023-02-10	Hauts-Bassins	SATIRI	TIARAKO	8	TIA-8	8	3	5	4	0	5	TIA-8	1	3	1	0		1	Forage commun		1	Réseau propre (ex :solaire, batteries)	1	4	1	1	1	0	1	Bois		1	60			1	6	0	0	1	60	Vente (viande)	système mixte agriculture-élevage	RAS	RAS	8	8	5	TIA-8-5
2023-02-10	Hauts-Bassins	SATIRI	TIARAKO	9	TIA-9	8	2	2	4	1	5	TIA-9	1	8	1	0		1	Forage commun		1	Réseau propre (ex :solaire, batteries)	1	3	0	1	1	0	1	Bois		1	14			1	35	0	0	1	52	Vente (viande)	système mixte agriculture-élevage	RAS	Ras	9	9	1	TIA-9-1
2023-02-10	Hauts-Bassins	SATIRI	TIARAKO	9	TIA-9	8	2	2	4	1	5	TIA-9	1	8	1	0		1	Forage commun		1	Réseau propre (ex :solaire, batteries)	1	3	0	1	1	0	1	Bois		1	14			1	35	0	0	1	52	Vente (viande)	système mixte agriculture-élevage	RAS	Ras	9	9	2	TIA-9-2
2023-02-10	Hauts-Bassins	SATIRI	TIARAKO	9	TIA-9	8	2	2	4	1	5	TIA-9	1	8	1	0		1	Forage commun		1	Réseau propre (ex :solaire, batteries)	1	3	0	1	1	0	1	Bois		1	14			1	35	0	0	1	52	Vente (viande)	système mixte agriculture-élevage	RAS	Ras	9	9	3	TIA-9-3
2023-02-10	Hauts-Bassins	SATIRI	TIARAKO	9	TIA-9	8	2	2	4	1	5	TIA-9	1	8	1	0		1	Forage commun		1	Réseau propre (ex :solaire, batteries)	1	3	0	1	1	0	1	Bois		1	14			1	35	0	0	1	52	Vente (viande)	système mixte agriculture-élevage	RAS	Ras	9	9	4	TIA-9-4
2023-02-10	Hauts-Bassins	SATIRI	TIARAKO	9	TIA-9	8	2	2	4	1	5	TIA-9	1	8	1	0		1	Forage commun		1	Réseau propre (ex :solaire, batteries)	1	3	0	1	1	0	1	Bois		1	14			1	35	0	0	1	52	Vente (viande)	système mixte agriculture-élevage	RAS	Ras	9	9	5	TIA-9-5
2023-02-15	Hauts-Bassins	K.VIGUE	TIEBADIALOFASO	1	TIE-1	18	6	5	7	0	11	TIE-1	1	14	1	0		1	Forage commun		1	Réseau propre (ex :solaire, batteries)	1	6	0	1	1	0	1	Bois		1	5			1	40	1	1	1	45	Vente (viande)	système mixte agriculture-élevage	RAS	RAS	1	1	1	TIE-1-1
2023-02-15	Hauts-Bassins	K.VIGUE	TIEBADIALOFASO	1	TIE-1	18	6	5	7	0	11	TIE-1	1	14	1	0		1	Forage commun		1	Réseau propre (ex :solaire, batteries)	1	6	0	1	1	0	1	Bois		1	5			1	40	1	1	1	45	Vente (viande)	système mixte agriculture-élevage	RAS	RAS	1	1	2	TIE-1-2
2023-02-15	Hauts-Bassins	K.VIGUE	TIEBADIALOFASO	1	TIE-1	18	6	5	7	0	11	TIE-1	1	14	1	0		1	Forage commun		1	Réseau propre (ex :solaire, batteries)	1	6	0	1	1	0	1	Bois		1	5			1	40	1	1	1	45	Vente (viande)	système mixte agriculture-élevage	RAS	RAS	1	1	3	TIE-1-3
2023-02-15	Hauts-Bassins	K.VIGUE	TIEBADIALOFASO	1	TIE-1	18	6	5	7	0	11	TIE-1	1	14	1	0		1	Forage commun		1	Réseau propre (ex :solaire, batteries)	1	6	0	1	1	0	1	Bois		1	5			1	40	1	1	1	45	Vente (viande)	système mixte agriculture-élevage	RAS	RAS	1	1	4	TIE-1-4
2023-02-15	Hauts-Bassins	K.VIGUE	TIEBADIALOFASO	1	TIE-1	18	6	5	7	0	11	TIE-1	1	14	1	0		1	Forage commun		1	Réseau propre (ex :solaire, batteries)	1	6	0	1	1	0	1	Bois		1	5			1	40	1	1	1	45	Vente (viande)	système mixte agriculture-élevage	RAS	RAS	1	1	5	TIE-1-5
2023-02-15	Hauts-Bassins	K.VIGUE	TIEBADIALOFASO	10	TIE-10	27	9	7	13	1	11	TIE-10	1	15	1	0		1	Forage commun		1	Réseau propre (ex :solaire, batteries)	1	16	1	1	0	0	1	Charbon de bois		1	30			1	39	1	2	1	20	Vente (viande)	système mixte agriculture-élevage	RAS	Ras	10	10	1	TIE-10-1
2023-02-15	Hauts-Bassins	K.VIGUE	TIEBADIALOFASO	10	TIE-10	27	9	7	13	1	11	TIE-10	1	15	1	0		1	Forage commun		1	Réseau propre (ex :solaire, batteries)	1	16	1	1	0	0	1	Charbon de bois		1	30			1	39	1	2	1	20	Vente (viande)	système mixte agriculture-élevage	RAS	Ras	10	10	2	TIE-10-2
2023-02-15	Hauts-Bassins	K.VIGUE	TIEBADIALOFASO	10	TIE-10	27	9	7	13	1	11	TIE-10	1	15	1	0		1	Forage commun		1	Réseau propre (ex :solaire, batteries)	1	16	1	1	0	0	1	Charbon de bois		1	30			1	39	1	2	1	20	Vente (viande)	système mixte agriculture-élevage	RAS	Ras	10	10	3	TIE-10-3
2023-02-15	Hauts-Bassins	K.VIGUE	TIEBADIALOFASO	10	TIE-10	27	9	7	13	1	11	TIE-10	1	15	1	0		1	Forage commun		1	Réseau propre (ex :solaire, batteries)	1	16	1	1	0	0	1	Charbon de bois		1	30			1	39	1	2	1	20	Vente (viande)	système mixte agriculture-élevage	RAS	Ras	10	10	4	TIE-10-4
2023-02-15	Hauts-Bassins	K.VIGUE	TIEBADIALOFASO	10	TIE-10	27	9	7	13	1	11	TIE-10	1	15	1	0		1	Forage commun		1	Réseau propre (ex :solaire, batteries)	1	16	1	1	0	0	1	Charbon de bois		1	30			1	39	1	2	1	20	Vente (viande)	système mixte agriculture-élevage	RAS	Ras	10	10	5	TIE-10-5
2023-02-15	Hauts-Bassins	K.VIGUE	TIEBADIALOFASO	2	TIE-2	30	8	12	10	1	18	TIE-2	1	20	1	0		1	Forage commun		1	Réseau propre (ex :solaire, batteries)	1	15	0	1	1	0	1	Charbon de bois		1	15			1	14	0	0	1	12	Vente (viande)	système mixte agriculture-élevage	RAS	RAS	2	2	1	TIE-2-1
2023-02-15	Hauts-Bassins	K.VIGUE	TIEBADIALOFASO	2	TIE-2	30	8	12	10	1	18	TIE-2	1	20	1	0		1	Forage commun		1	Réseau propre (ex :solaire, batteries)	1	15	0	1	1	0	1	Charbon de bois		1	15			1	14	0	0	1	12	Vente (viande)	système mixte agriculture-élevage	RAS	RAS	2	2	2	TIE-2-2
2023-02-15	Hauts-Bassins	K.VIGUE	TIEBADIALOFASO	2	TIE-2	30	8	12	10	1	18	TIE-2	1	20	1	0		1	Forage commun		1	Réseau propre (ex :solaire, batteries)	1	15	0	1	1	0	1	Charbon de bois		1	15			1	14	0	0	1	12	Vente (viande)	système mixte agriculture-élevage	RAS	RAS	2	2	3	TIE-2-3
2023-02-15	Hauts-Bassins	K.VIGUE	TIEBADIALOFASO	2	TIE-2	30	8	12	10	1	18	TIE-2	1	20	1	0		1	Forage commun		1	Réseau propre (ex :solaire, batteries)	1	15	0	1	1	0	1	Charbon de bois		1	15			1	14	0	0	1	12	Vente (viande)	système mixte agriculture-élevage	RAS	RAS	2	2	4	TIE-2-4
2023-02-15	Hauts-Bassins	K.VIGUE	TIEBADIALOFASO	2	TIE-2	30	8	12	10	1	18	TIE-2	1	20	1	0		1	Forage commun		1	Réseau propre (ex :solaire, batteries)	1	15	0	1	1	0	1	Charbon de bois		1	15			1	14	0	0	1	12	Vente (viande)	système mixte agriculture-élevage	RAS	RAS	2	2	5	TIE-2-5
2023-02-15	Hauts-Bassins	K.VIGUE	TIEBADIALOFASO	3	TIE-3	20	7	3	10	1	8	TIE-3	1	10	1	1	7	1	Forage commun		1	Réseau propre (ex :solaire, batteries)	1	10	1	1	1	0	1	Bois		1	100			1	5	0	0	1	2000	Vente (viande)	système mixte agriculture-élevage	Ras	Ras	1	1	1	TIE-3-1
2023-02-15	Hauts-Bassins	K.VIGUE	TIEBADIALOFASO	3	TIE-3	20	7	3	10	1	8	TIE-3	1	10	1	1	7	1	Forage commun		1	Réseau propre (ex :solaire, batteries)	1	10	1	1	1	0	1	Bois		1	100			1	5	0	0	1	2000	Vente (viande)	système mixte agriculture-élevage	Ras	Ras	1	1	2	TIE-3-2
2023-02-15	Hauts-Bassins	K.VIGUE	TIEBADIALOFASO	3	TIE-3	20	7	3	10	1	8	TIE-3	1	10	1	1	7	1	Forage commun		1	Réseau propre (ex :solaire, batteries)	1	10	1	1	1	0	1	Bois		1	100			1	5	0	0	1	2000	Vente (viande)	système mixte agriculture-élevage	Ras	Ras	1	1	3	TIE-3-3
2023-02-15	Hauts-Bassins	K.VIGUE	TIEBADIALOFASO	3	TIE-3	20	7	3	10	1	8	TIE-3	1	10	1	1	7	1	Forage commun		1	Réseau propre (ex :solaire, batteries)	1	10	1	1	1	0	1	Bois		1	100			1	5	0	0	1	2000	Vente (viande)	système mixte agriculture-élevage	Ras	Ras	1	1	4	TIE-3-4
2023-02-15	Hauts-Bassins	K.VIGUE	TIEBADIALOFASO	3	TIE-3	20	7	3	10	1	8	TIE-3	1	10	1	1	7	1	Forage commun		1	Réseau propre (ex :solaire, batteries)	1	10	1	1	1	0	1	Bois		1	100			1	5	0	0	1	2000	Vente (viande)	système mixte agriculture-élevage	Ras	Ras	1	1	5	TIE-3-5
2023-02-15	Hauts-Bassins	K.VIGUE	TIEBADIALOFASO	4	TIE-4	19	2	6	11	0	4	TIE-4	1	13	1	0		1	Forage commun		1	Réseau propre (ex :solaire, batteries)	1	6	0	0	1	0	1	Charbon de bois		1	5			1	14	0	0	1	20	Vente (viande)	système mixte agriculture-élevage	RAS	RAS	4	4	1	TIE-4-1
2023-02-15	Hauts-Bassins	K.VIGUE	TIEBADIALOFASO	4	TIE-4	19	2	6	11	0	4	TIE-4	1	13	1	0		1	Forage commun		1	Réseau propre (ex :solaire, batteries)	1	6	0	0	1	0	1	Charbon de bois		1	5			1	14	0	0	1	20	Vente (viande)	système mixte agriculture-élevage	RAS	RAS	4	4	2	TIE-4-2
2023-02-15	Hauts-Bassins	K.VIGUE	TIEBADIALOFASO	4	TIE-4	19	2	6	11	0	4	TIE-4	1	13	1	0		1	Forage commun		1	Réseau propre (ex :solaire, batteries)	1	6	0	0	1	0	1	Charbon de bois		1	5			1	14	0	0	1	20	Vente (viande)	système mixte agriculture-élevage	RAS	RAS	4	4	3	TIE-4-3
2023-02-15	Hauts-Bassins	K.VIGUE	TIEBADIALOFASO	4	TIE-4	19	2	6	11	0	4	TIE-4	1	13	1	0		1	Forage commun		1	Réseau propre (ex :solaire, batteries)	1	6	0	0	1	0	1	Charbon de bois		1	5			1	14	0	0	1	20	Vente (viande)	système mixte agriculture-élevage	RAS	RAS	4	4	4	TIE-4-4
2023-02-15	Hauts-Bassins	K.VIGUE	TIEBADIALOFASO	4	TIE-4	19	2	6	11	0	4	TIE-4	1	13	1	0		1	Forage commun		1	Réseau propre (ex :solaire, batteries)	1	6	0	0	1	0	1	Charbon de bois		1	5			1	14	0	0	1	20	Vente (viande)	système mixte agriculture-élevage	RAS	RAS	4	4	5	TIE-4-5
2023-02-15	Hauts-Bassins	K.VIGUE	TIEBADIALOFASO	5	TIE-5	17	5	4	8	1	7	TIE-5	1	12	1	1	1	1	Forage commun		1	Réseau propre (ex :solaire, batteries)	1	7	1	0	1	1	1	Bois		1	10			1	10	1	1	1	20	Vente (viande)	système mixte agriculture-élevage	Ras	Ras	1	1	1	TIE-5-1
2023-02-15	Hauts-Bassins	K.VIGUE	TIEBADIALOFASO	5	TIE-5	17	5	4	8	1	7	TIE-5	1	12	1	1	1	1	Forage commun		1	Réseau propre (ex :solaire, batteries)	1	7	1	0	1	1	1	Bois		1	10			1	10	1	1	1	20	Vente (viande)	système mixte agriculture-élevage	Ras	Ras	1	1	2	TIE-5-2
2023-02-15	Hauts-Bassins	K.VIGUE	TIEBADIALOFASO	5	TIE-5	17	5	4	8	1	7	TIE-5	1	12	1	1	1	1	Forage commun		1	Réseau propre (ex :solaire, batteries)	1	7	1	0	1	1	1	Bois		1	10			1	10	1	1	1	20	Vente (viande)	système mixte agriculture-élevage	Ras	Ras	1	1	3	TIE-5-3
2023-02-15	Hauts-Bassins	K.VIGUE	TIEBADIALOFASO	5	TIE-5	17	5	4	8	1	7	TIE-5	1	12	1	1	1	1	Forage commun		1	Réseau propre (ex :solaire, batteries)	1	7	1	0	1	1	1	Bois		1	10			1	10	1	1	1	20	Vente (viande)	système mixte agriculture-élevage	Ras	Ras	1	1	1	TIE-5-1
2023-02-15	Hauts-Bassins	K.VIGUE	TIEBADIALOFASO	5	TIE-5	17	5	4	8	1	7	TIE-5	1	12	1	1	1	1	Forage commun		1	Réseau propre (ex :solaire, batteries)	1	7	1	0	1	1	1	Bois		1	10			1	10	1	1	1	20	Vente (viande)	système mixte agriculture-élevage	Ras	Ras	1	1	5	TIE-5-5
2023-02-15	Hauts-Bassins	K.VIGUE	TIEBADIALOFASO	6	TIE-6	37	11	16	10	0	6	TIE-6	1	27	1	0		1	Forage commun		1	Réseau propre (ex :solaire, batteries)	1	19	1	1	1	0	1	Bois		1	22			1	38	1	4	1	56	Vente (viande)	système mixte agriculture-élevage	RAS	RAS	6	6	1	TIE-6-1
2023-02-15	Hauts-Bassins	K.VIGUE	TIEBADIALOFASO	6	TIE-6	37	11	16	10	0	6	TIE-6	1	27	1	0		1	Forage commun		1	Réseau propre (ex :solaire, batteries)	1	19	1	1	1	0	1	Bois		1	22			1	38	1	4	1	56	Vente (viande)	système mixte agriculture-élevage	RAS	RAS	6	6	2	TIE-6-2
2023-02-15	Hauts-Bassins	K.VIGUE	TIEBADIALOFASO	6	TIE-6	37	11	16	10	0	6	TIE-6	1	27	1	0		1	Forage commun		1	Réseau propre (ex :solaire, batteries)	1	19	1	1	1	0	1	Bois		1	22			1	38	1	4	1	56	Vente (viande)	système mixte agriculture-élevage	RAS	RAS	6	6	4	TIE-6-4
2023-02-15	Hauts-Bassins	K.VIGUE	TIEBADIALOFASO	6	TIE-6	37	11	16	10	0	6	TIE-6	1	27	1	0		1	Forage commun		1	Réseau propre (ex :solaire, batteries)	1	19	1	1	1	0	1	Bois		1	22			1	38	1	4	1	56	Vente (viande)	système mixte agriculture-élevage	RAS	RAS	6	6	3	TIE-6-3
2023-02-15	Hauts-Bassins	K.VIGUE	TIEBADIALOFASO	6	TIE-6	37	11	16	10	0	6	TIE-6	1	27	1	0		1	Forage commun		1	Réseau propre (ex :solaire, batteries)	1	19	1	1	1	0	1	Bois		1	22			1	38	1	4	1	56	Vente (viande)	système mixte agriculture-élevage	RAS	RAS	6	6	5	TIE-6-5
2023-02-15	Hauts-Bassins	K.VIGUE	TIEBADIALOFASO	7	TIE-7	30	10	19	1	0	10	TIE-7	1	2	1	0		1	Forage commun		1	Réseau propre (ex :solaire, batteries)	1	25	0	1	0	0	1	Charbon de bois		1	50			1	38	0	0	1	36	Vente (viande)	système mixte agriculture-élevage	RAS	RAS	7	7	1	TIE-7-1
2023-02-15	Hauts-Bassins	K.VIGUE	TIEBADIALOFASO	7	TIE-7	30	10	19	1	0	10	TIE-7	1	2	1	0		1	Forage commun		1	Réseau propre (ex :solaire, batteries)	1	25	0	1	0	0	1	Charbon de bois		1	50			1	38	0	0	1	36	Vente (viande)	système mixte agriculture-élevage	RAS	RAS	7	7	2	TIE-7-2
2023-02-15	Hauts-Bassins	K.VIGUE	TIEBADIALOFASO	7	TIE-7	30	10	19	1	0	10	TIE-7	1	2	1	0		1	Forage commun		1	Réseau propre (ex :solaire, batteries)	1	25	0	1	0	0	1	Charbon de bois		1	50			1	38	0	0	1	36	Vente (viande)	système mixte agriculture-élevage	RAS	RAS	7	7	3	TIE-7-3
2023-02-15	Hauts-Bassins	K.VIGUE	TIEBADIALOFASO	7	TIE-7	30	10	19	1	0	10	TIE-7	1	2	1	0		1	Forage commun		1	Réseau propre (ex :solaire, batteries)	1	25	0	1	0	0	1	Charbon de bois		1	50			1	38	0	0	1	36	Vente (viande)	système mixte agriculture-élevage	RAS	RAS	7	7	4	TIE-7-4
2023-02-15	Hauts-Bassins	K.VIGUE	TIEBADIALOFASO	7	TIE-7	30	10	19	1	0	10	TIE-7	1	2	1	0		1	Forage commun		1	Réseau propre (ex :solaire, batteries)	1	25	0	1	0	0	1	Charbon de bois		1	50			1	38	0	0	1	36	Vente (viande)	système mixte agriculture-élevage	RAS	RAS	7	7	5	TIE-7-5
2023-02-15	Hauts-Bassins	K.VIGUE	TIEBADIALOFASO	8	TIE-8	20	6	2	12	0	8	TIE-8	1	4	1	1	1	1	Forage commun		1	Réseau propre (ex :solaire, batteries)	1	10	0	0	1	1	1	Bois		1	2			1	10	1	1	1	7	Vente (viande)	système mixte agriculture-élevage	Ras	Ras	1	1	1	TIE-8-1
2023-02-15	Hauts-Bassins	K.VIGUE	TIEBADIALOFASO	8	TIE-8	20	6	2	12	0	8	TIE-8	1	4	1	1	1	1	Forage commun		1	Réseau propre (ex :solaire, batteries)	1	10	0	0	1	1	1	Bois		1	2			1	10	1	1	1	7	Vente (viande)	système mixte agriculture-élevage	Ras	Ras	1	1	2	TIE-8-2
2023-02-15	Hauts-Bassins	K.VIGUE	TIEBADIALOFASO	8	TIE-8	20	6	2	12	0	8	TIE-8	1	4	1	1	1	1	Forage commun		1	Réseau propre (ex :solaire, batteries)	1	10	0	0	1	1	1	Bois		1	2			1	10	1	1	1	7	Vente (viande)	système mixte agriculture-élevage	Ras	Ras	1	1	4	TIE-8-4
2023-02-15	Hauts-Bassins	K.VIGUE	TIEBADIALOFASO	8	TIE-8	20	6	2	12	0	8	TIE-8	1	4	1	1	1	1	Forage commun		1	Réseau propre (ex :solaire, batteries)	1	10	0	0	1	1	1	Bois		1	2			1	10	1	1	1	7	Vente (viande)	système mixte agriculture-élevage	Ras	Ras	1	1	5	TIE-8-5
2023-02-15	Hauts-Bassins	K.VIGUE	TIEBADIALOFASO	8	TIE-8	20	6	2	12	0	8	TIE-8	1	4	1	1	1	1	Forage commun		1	Réseau propre (ex :solaire, batteries)	1	10	0	0	1	1	1	Bois		1	2			1	10	1	1	1	7	Vente (viande)	système mixte agriculture-élevage	Ras	Ras	1	1	3	TIE-8-3
2023-02-15	Hauts-Bassins	K.VIGUE	TIEBADIALOFASO	9	TIE-9	15	5	2	8	0	6	TIE-9	1	8	1	1	200	1	Forage commun		1	Réseau propre (ex :solaire, batteries)	1	5	1	0	1	0	1	Bois		1	12			1	25	1	1	1	15	Vente (viande)	système mixte agriculture-élevage	Rzs	Ras	1	1	1	TIE-9-1
2023-02-15	Hauts-Bassins	K.VIGUE	TIEBADIALOFASO	9	TIE-9	15	5	2	8	0	6	TIE-9	1	8	1	1	200	1	Forage commun		1	Réseau propre (ex :solaire, batteries)	1	5	1	0	1	0	1	Bois		1	12			1	25	1	1	1	15	Vente (viande)	système mixte agriculture-élevage	Rzs	Ras	1	1	2	TIE-9-2
2023-02-15	Hauts-Bassins	K.VIGUE	TIEBADIALOFASO	9	TIE-9	15	5	2	8	0	6	TIE-9	1	8	1	1	200	1	Forage commun		1	Réseau propre (ex :solaire, batteries)	1	5	1	0	1	0	1	Bois		1	12			1	25	1	1	1	15	Vente (viande)	système mixte agriculture-élevage	Rzs	Ras	1	1	3	TIE-9-3
2023-02-15	Hauts-Bassins	K.VIGUE	TIEBADIALOFASO	9	TIE-9	15	5	2	8	0	6	TIE-9	1	8	1	1	200	1	Forage commun		1	Réseau propre (ex :solaire, batteries)	1	5	1	0	1	0	1	Bois		1	12			1	25	1	1	1	15	Vente (viande)	système mixte agriculture-élevage	Rzs	Ras	1	1	4	TIE-9-4
2023-02-15	Hauts-Bassins	K.VIGUE	TIEBADIALOFASO	9	TIE-9	15	5	2	8	0	6	TIE-9	1	8	1	1	200	1	Forage commun		1	Réseau propre (ex :solaire, batteries)	1	5	1	0	1	0	1	Bois		1	12			1	25	1	1	1	15	Vente (viande)	système mixte agriculture-élevage	Rzs	Ras	1	1	5	TIE-9-5
[truncated: 106 more columns]

## Sheet: Animal_and_ecological_data
Datedenquete	Région	Commune	Village	Numéroduménage	Numérodidentificationdutro	householdID	Numérodidentificationdela	animaluniqueID	Typedanimal	Sexedelanimal	Weight_animal	Bonjourjemappellenometpré	Agedupropriétaire	heard_size_1	Typedetroupeau	householdID_2	Agedelanimal	Objectifdelélevage	objet_elevageViandeConsommatio	objet_elevageLaitConsommation	objet_elevageTraction	objet_elevageEmbouche	objet_elevagecontemplation	objet_elevageAutre	people_taking_care	Lanimalatilétémaladeduran	Siouiciterleoulespathologi	Letroupeauestilencontactav	SiOUIquelstypesdetroupeaux	type_troupeauxTroupeauxlocaux	type_troupeauxTroupeauxentran	Lanimalvatilsouvententran	SiOUIdistancemoyennedeparco	Lanimalestilsouventinfesté	Siouiàquelpériodedelannée	Etatgénéral	Descriptiondessignesetsymptô	PrésencedeTiques	Collectedetiques	SiOUILieudecollectesurla	Nombredetiquescollectés	Conservationdelatique	Numérodidentificationboitede	BB	BC	BD	householduniqueID	BF	BG
2023-03-17	Nord	YAKO	BOULMA	1	1	BLM-1	8	BLM-1-Cap-8	Caprins	Féminin	35	Oui	50	40	Mixte	BLM-1	48	Autre	0	0	0	0	0	1	Un peu tout le monde	Oui	Pasteurellose	Oui	Troupeaux locaux	1	0	Non		Oui	En saison pluvieuse	Bonne santé apparente		Non	Non					BOULMA	1	1	BLM-1	3	BLM-1-Cap-3
2023-03-17	Nord	YAKO	BOULMA	1	1	BLM-1	7	BLM-1-Cap-7	Caprins	Masculin	25	Oui	50	40	Mixte	BLM-1	24	Autre	0	0	0	0	0	1	Un peu tout le monde	Oui	Pasteurellose	Oui	Troupeaux locaux	1	0	Non		Oui	En saison pluvieuse	Bonne santé apparente		Non	Non					BOULMA	1	1	BLM-1	2	BLM-1-Cap-2
2023-03-17	Nord	YAKO	BOULMA	1	1	BLM-1	2		Ovins	Féminin	25	Oui	50	40	Mixte	BLM-1	36	Autre	0	0	0	0	0	1	Un peu tout le monde	Oui	Pasteurellose	Oui	Troupeaux locaux	1	0	Non		Oui	En saison pluvieuse	Bonne santé apparente		Non	Non					BOULMA	1	1	BLM-1	2	BLM-1-Ov-2
2023-03-17	Nord	YAKO	BOULMA	1	1	BLM-1	3		Ovins	Féminin	20	Oui	50	40	Mixte	BLM-1	48	Autre	0	0	0	0	0	1	Un peu tout le monde	Oui	Pasteurellose	Oui	Troupeaux locaux	1	0	Non		Oui	En saison pluvieuse	Bonne santé apparente		Non	Non					BOULMA	1	1	BLM-1	3	BLM-1-Ov-3
2023-03-17	Nord	YAKO	BOULMA	1	1	BLM-1	14	BLM-1-Bov-14	Bovins	Masculin	65	Oui	50	40	Mixte	BLM-1	6	Autre	0	0	0	0	0	1	Un peu tout le monde	Oui	Pasteurellose	Oui	Troupeaux locaux	1	0	Non		Oui	En saison pluvieuse	Bonne santé apparente		Non	Non					BOULMA	1	1	BLM-1	9	BLM-1-Bov-9
2023-03-17	Nord	YAKO	BOULMA	1	1	BLM-1	10	BLM-1-Bov-10	Bovins	Féminin	150	Oui	50	40	Mixte	BLM-1	36	Autre	0	0	0	0	0	1	Un peu tout le monde	Oui	Pasteurellose	Oui	Troupeaux locaux	1	0	Non		Oui	En saison pluvieuse	Bonne santé apparente		Non	Non					BOULMA	1	1	BLM-1	5	BLM-1-Bov-5
2023-03-17	Nord	YAKO	BOULMA	1	1	BLM-1	1		Ovins	Féminin	30	Oui	50	40	Mixte	BLM-1	60	Autre	0	0	0	0	0	1	Un peu tout le monde	Oui	Pasteurellose	Oui	Troupeaux locaux	1	0	Non		Oui	En saison pluvieuse	Bonne santé apparente		Non	Non					BOULMA	1	1	BLM-1	10	BLM-1-Ov-10
2023-03-17	Nord	YAKO	BOULMA	1	1	BLM-1	11	BLM-1-Bov-11	Bovins	Féminin	200	Oui	50	40	Mixte	BLM-1	84	Autre	0	0	0	0	0	1	Un peu tout le monde	Oui	Pasteurellose	Oui	Troupeaux locaux	1	0	Non		Oui	En saison pluvieuse	Bonne santé apparente		Non	Non					BOULMA	1	1	BLM-1	6	BLM-1-Bov-6
2023-03-17	Nord	YAKO	BOULMA	1	1	BLM-1	4		Ovins	Masculin	20	Oui	50	40	Mixte	BLM-1	12	Autre	0	0	0	0	0	1	Un peu tout le monde	Oui	Pasteurellose	Oui	Troupeaux locaux	1	0	Non		Oui	En saison pluvieuse	Bonne santé apparente		Non	Non					BOULMA	1	1	BLM-1	4	BLM-1-Ov-4
2023-03-17	Nord	YAKO	BOULMA	1	1	BLM-1	6	BLM-1-Cap-6	Caprins	Féminin	20	Oui	50	40	Mixte	BLM-1	24	Autre	0	0	0	0	0	1	Un peu tout le monde	Oui	Pasteurellose	Oui	Troupeaux locaux	1	0	Non		Oui	En saison pluvieuse	Bonne santé apparente		Non	Non					BOULMA	1	1	BLM-1	1	BLM-1-Cap-1
2023-03-17	Nord	YAKO	BOULMA	1	1	BLM-1	13	BLM-1-Bov-13	Bovins	Masculin	60	Oui	50	40	Mixte	BLM-1	12	Autre	0	0	0	0	0	1	Un peu tout le monde	Oui	Pasteurellose	Oui	Troupeaux locaux	1	0	Non		Oui	En saison pluvieuse	Bonne santé apparente		Non	Non					BOULMA	1	1	BLM-1	8	BLM-1-Bov-8
2023-03-17	Nord	YAKO	BOULMA	1	1	BLM-1	12	BLM-1-Bov-12	Bovins	Féminin	100	Oui	50	40	Mixte	BLM-1	24	Autre	0	0	0	0	0	1	Un peu tout le monde	Oui	Pasteurellose	Oui	Troupeaux locaux	1	0	Non		Oui	En saison pluvieuse	Bonne santé apparente		Non	Non					BOULMA	1	1	BLM-1	7	BLM-1-Bov-7
2023-03-17	Nord	YAKO	BOULMA	1	1	BLM-1	5		Ovins	Féminin	15	Oui	50	40	Mixte	BLM-1	12	Autre	0	0	0	0	0	1	Un peu tout le monde	Oui	Pasteurellose	Oui	Troupeaux locaux	1	0	Non		Oui	En saison pluvieuse	Bonne santé apparente		Non	Non					BOULMA	1	1	BLM-1	5	BLM-1-Ov-5
2023-03-17	Nord	YAKO	BOULMA	2	2	BLM-2	2	BLM-2-Bov-2	Bovins	Masculin	100	Oui	65	34	Mixte	BLM-2	24	contemplation Traction Autre	0	0	1	0	1	1	Un peu tout le monde	Oui	Pasteurellose	Oui	Troupeaux locaux	1	0	Non		Oui	En saison pluvieuse	Bonne santé apparente		Non	Non					BOULMA	2	2	BLM-2	2	BLM-2-Bov-2
2023-03-17	Nord	YAKO	BOULMA	2	2	BLM-2	4	BLM-2-Bov-4	Bovins	Féminin	100	Oui	65	34	Mixte	BLM-2	36	contemplation Traction Autre	0	0	1	0	1	1	Un peu tout le monde	Oui	Pasteurellose	Oui	Troupeaux locaux	1	0	Non		Oui	En saison pluvieuse	Bonne santé apparente		Non	Non					BOULMA	2	2	BLM-2	4	BLM-2-Bov-4
2023-03-17	Nord	YAKO	BOULMA	2	2	BLM-2	1	BLM-2-Bov-1	Bovins	Masculin	55	Oui	65	34	Mixte	BLM-2	12	contemplation Traction Autre	0	0	1	0	1	1	Un peu tout le monde	Oui	Pasteurellose	Oui	Troupeaux locaux	1	0	Non		Oui	En saison pluvieuse	Bonne santé apparente		Non	Non					BOULMA	2	2	BLM-2	1	BLM-2-Bov-1
2023-03-17	Nord	YAKO	BOULMA	2	2	BLM-2	5	BLM-2-Bov-5	Bovins	Féminin	200	Oui	65	34	Mixte	BLM-2	84	contemplation Traction Autre	0	0	1	0	1	1	Un peu tout le monde	Oui	Pasteurellose	Oui	Troupeaux locaux	1	0	Non		Oui	En saison pluvieuse	Bonne santé apparente		Non	Non					BOULMA	2	2	BLM-2	5	BLM-2-Bov-5
2023-03-17	Nord	YAKO	BOULMA	2	2	BLM-2	3	BLM-2-Bov-3	Bovins	Féminin	65	Oui	65	34	Mixte	BLM-2	12	contemplation Traction Autre	0	0	1	0	1	1	Un peu tout le monde	Oui	Pasteurellose	Oui	Troupeaux locaux	1	0	Non		Oui	En saison pluvieuse	Bonne santé apparente		Non	Non					BOULMA	2	2	BLM-2	3	BLM-2-Bov-3
2023-03-17	Nord	YAKO	BOULMA	3	3	BLM-3	12	BLM-3-Cap-12	Caprins	Féminin	25	Oui	50	25	Mixte	BLM-3	36	Autre Embouche Traction	0	0	1	1	0	1	Un peu tout le monde	Oui	Ppr et pasteurellose	Oui	Troupeaux locaux	1	0	Non		Oui	En saison pluvieuse	Bonne santé apparente		Non	Non					BOULMA	3	3	BLM-3	7	BLM-3-Cap-7
2023-03-17	Nord	YAKO	BOULMA	3	3	BLM-3	15	BLM-3-Cap-15	Caprins	Masculin	20	Oui	50	25	Mixte	BLM-3	24	Autre Embouche Traction	0	0	1	1	0	1	Un peu tout le monde	Oui	Ppr et pasteurellose	Oui	Troupeaux locaux	1	0	Non		Oui	En saison pluvieuse	Bonne santé apparente		Non	Non					BOULMA	3	3	BLM-3	10	BLM-3-Cap-10
2023-03-17	Nord	YAKO	BOULMA	3	3	BLM-3	4		Ovins	Féminin	20	Oui	50	25	Mixte	BLM-3	24	Autre Embouche Traction	0	0	1	1	0	1	Un peu tout le monde	Oui	Ppr et pasteurellose	Oui	Troupeaux locaux	1	0	Non		Oui	En saison pluvieuse	Bonne santé apparente		Non	Non					BOULMA	3	3	BLM-3	4	BLM-3-Ov-4
2023-03-17	Nord	YAKO	BOULMA	3	3	BLM-3	6	BLM-3-Cap-6	Caprins	Féminin	20	Oui	50	25	Mixte	BLM-3	24	Autre Embouche Traction	0	0	1	1	0	1	Un peu tout le monde	Oui	Ppr et pasteurellose	Oui	Troupeaux locaux	1	0	Non		Oui	En saison pluvieuse	Bonne santé apparente		Non	Non					BOULMA	3	3	BLM-3	1	BLM-3-Cap-1
2023-03-17	Nord	YAKO	BOULMA	3	3	BLM-3	1		Ovins	Féminin	20	Oui	50	25	Mixte	BLM-3	36	Autre Embouche Traction	0	0	1	1	0	1	Un peu tout le monde	Oui	Ppr et pasteurellose	Oui	Troupeaux locaux	1	0	Non		Oui	En saison pluvieuse	Bonne santé apparente		Non	Non					BOULMA	3	3	BLM-3	1	BLM-3-Ov-1
2023-03-17	Nord	YAKO	BOULMA	3	3	BLM-3	10	BLM-3-Cap-10	Caprins	Féminin	30	Oui	50	25	Mixte	BLM-3	48	Autre Embouche Traction	0	0	1	1	0	1	Un peu tout le monde	Oui	Ppr et pasteurellose	Oui	Troupeaux locaux	1	0	Non		Oui	En saison pluvieuse	Bonne santé apparente		Non	Non					BOULMA	3	3	BLM-3	5	BLM-3-Cap-5
2023-03-17	Nord	YAKO	BOULMA	3	3	BLM-3	8	BLM-3-Cap-8	Caprins	Féminin	35	Oui	50	25	Mixte	BLM-3	36	Autre Embouche Traction	0	0	1	1	0	1	Un peu tout le monde	Oui	Ppr et pasteurellose	Oui	Troupeaux locaux	1	0	Non		Oui	En saison pluvieuse	Bonne santé apparente		Non	Non					BOULMA	3	3	BLM-3	3	BLM-3-Cap-3
2023-03-17	Nord	YAKO	BOULMA	3	3	BLM-3	13	BLM-3-Cap-13	Caprins	Féminin	30	Oui	50	25	Mixte	BLM-3	48	Autre Embouche Traction	0	0	1	1	0	1	Un peu tout le monde	Oui	Ppr et pasteurellose	Oui	Troupeaux locaux	1	0	Non		Oui	En saison pluvieuse	Bonne santé apparente		Non	Non					BOULMA	3	3	BLM-3	8	BLM-3-Cap-8
2023-03-17	Nord	YAKO	BOULMA	3	3	BLM-3	11	BLM-3-Cap-11	Caprins	Féminin	20	Oui	50	25	Mixte	BLM-3	36	Autre Embouche Traction	0	0	1	1	0	1	Un peu tout le monde	Oui	Ppr et pasteurellose	Oui	Troupeaux locaux	1	0	Non		Oui	En saison pluvieuse	Bonne santé apparente		Non	Non					BOULMA	3	3	BLM-3	6	BLM-3-Cap-6
2023-03-17	Nord	YAKO	BOULMA	3	3	BLM-3	3		Ovins	Féminin	25	Oui	50	25	Mixte	BLM-3	36	Autre Embouche Traction	0	0	1	1	0	1	Un peu tout le monde	Oui	Ppr et pasteurellose	Oui	Troupeaux locaux	1	0	Non		Oui	En saison pluvieuse	Bonne santé apparente		Non	Non					BOULMA	3	3	BLM-3	3	BLM-3-Ov-3
2023-03-17	Nord	YAKO	BOULMA	3	3	BLM-3	9	BLM-3-Cap-9	Caprins	Féminin	30	Oui	50	25	Mixte	BLM-3	36	Autre Embouche Traction	0	0	1	1	0	1	Un peu tout le monde	Oui	Ppr et pasteurellose	Oui	Troupeaux locaux	1	0	Non		Oui	En saison pluvieuse	Bonne santé apparente		Non	Non					BOULMA	3	3	BLM-3	4	BLM-3-Cap-4
2023-03-17	Nord	YAKO	BOULMA	3	3	BLM-3	5		Ovins	Féminin	25	Oui	50	25	Mixte	BLM-3	24	Autre Embouche Traction	0	0	1	1	0	1	Un peu tout le monde	Oui	Ppr et pasteurellose	Oui	Troupeaux locaux	1	0	Non		Oui	En saison pluvieuse	Bonne santé apparente		Non	Non					BOULMA	3	3	BLM-3	5	BLM-3-Ov-5
2023-03-17	Nord	YAKO	BOULMA	3	3	BLM-3	2		Ovins	Féminin	28	Oui	50	25	Mixte	BLM-3	48	Autre Embouche Traction	0	0	1	1	0	1	Un peu tout le monde	Oui	Ppr et pasteurellose	Oui	Troupeaux locaux	1	0	Non		Oui	En saison pluvieuse	Bonne santé apparente		Non	Non					BOULMA	3	3	BLM-3	2	BLM-3-Ov-2
2023-03-17	Nord	YAKO	BOULMA	3	3	BLM-3	14	BLM-3-Cap-14	Caprins	Masculin	20	Oui	50	25	Mixte	BLM-3	24	Autre Embouche Traction	0	0	1	1	0	1	Un peu tout le monde	Oui	Ppr et pasteurellose	Oui	Troupeaux locaux	1	0	Non		Oui	En saison pluvieuse	Bonne santé apparente		Non	Non					BOULMA	3	3	BLM-3	9	BLM-3-Cap-9
2023-03-17	Nord	YAKO	BOULMA	3	3	BLM-3	7	BLM-3-Cap-7	Caprins	Féminin	30	Oui	50	25	Mixte	BLM-3	36	Autre Embouche Traction	0	0	1	1	0	1	Un peu tout le monde	Oui	Ppr et pasteurellose	Oui	Troupeaux locaux	1	0	Non		Oui	En saison pluvieuse	Bonne santé apparente		Non	Non					BOULMA	3	3	BLM-3	2	BLM-3-Cap-2
2023-03-17	Nord	YAKO	BOULMA	4	4	BLM-4	12	BLM-4-Cap-12	Caprins	Féminin	40	Oui	46	60	Mixte	BLM-4	36	contemplation Traction Embouche Autre	0	0	1	1	1	1	Un peu tout le monde	Oui	Ppr et pasteurellose, fievre aptheuse	Oui	Troupeaux locaux Troupeaux en transhumance	1	1	Non		Oui	En saison pluvieuse	Bonne santé apparente		Non	Non					BOULMA	4	4	BLM-4	7	BLM-4-Cap-7
2023-03-17	Nord	YAKO	BOULMA	4	4	BLM-4	3		Ovins	Féminin	38	Oui	46	60	Mixte	BLM-4	120	contemplation Traction Embouche Autre	0	0	1	1	1	1	Un peu tout le monde	Oui	Ppr et pasteurellose, fievre aptheuse	Oui	Troupeaux locaux Troupeaux en transhumance	1	1	Non		Oui	En saison pluvieuse	Bonne santé apparente		Non	Non					BOULMA	4	4	BLM-4	3	BLM-4-Ov-3
2023-03-17	Nord	YAKO	BOULMA	4	4	BLM-4	9	BLM-4-Cap-9	Caprins	Féminin	25	Oui	46	60	Mixte	BLM-4	12	contemplation Traction Embouche Autre	0	0	1	1	1	1	Un peu tout le monde	Oui	Ppr et pasteurellose, fievre aptheuse	Oui	Troupeaux locaux Troupeaux en transhumance	1	1	Non		Oui	En saison pluvieuse	Bonne santé apparente		Non	Non					BOULMA	4	4	BLM-4	4	BLM-4-Cap-4
2023-03-17	Nord	YAKO	BOULMA	4	4	BLM-4	1		Ovins	Féminin	34	Oui	46	60	Mixte	BLM-4	12	contemplation Traction Embouche Autre	0	0	1	1	1	1	Un peu tout le monde	Oui	Ppr et pasteurellose, fievre aptheuse	Oui	Troupeaux locaux Troupeaux en transhumance	1	1	Non		Oui	En saison pluvieuse	Bonne santé apparente		Non	Non					BOULMA	4	4	BLM-4	1	BLM-4-Ov-1
2023-03-17	Nord	YAKO	BOULMA	4	4	BLM-4	5		Ovins	Féminin	30	Oui	46	60	Mixte	BLM-4	36	contemplation Traction Embouche Autre	0	0	1	1	1	1	Un peu tout le monde	Oui	Ppr et pasteurellose, fievre aptheuse	Oui	Troupeaux locaux Troupeaux en transhumance	1	1	Non		Oui	En saison pluvieuse	Bonne santé apparente		Non	Non					BOULMA	4	4	BLM-4	5	BLM-4-Ov-5
2023-03-17	Nord	YAKO	BOULMA	4	4	BLM-4	15	BLM-4-Cap-15	Caprins	Féminin	20	Oui	46	60	Mixte	BLM-4	15	contemplation Traction Embouche Autre	0	0	1	1	1	1	Un peu tout le monde	Oui	Ppr et pasteurellose, fievre aptheuse	Oui	Troupeaux locaux Troupeaux en transhumance	1	1	Non		Oui	En saison pluvieuse	Bonne santé apparente		Non	Non					BOULMA	4	4	BLM-4	10	BLM-4-Cap-10
2023-03-17	Nord	YAKO	BOULMA	4	4	BLM-4	2		Ovins	Féminin	25	Oui	46	60	Mixte	BLM-4	12	contemplation Traction Embouche Autre	0	0	1	1	1	1	Un peu tout le monde	Oui	Ppr et pasteurellose, fievre aptheuse	Oui	Troupeaux locaux Troupeaux en transhumance	1	1	Non		Oui	En saison pluvieuse	Bonne santé apparente		Non	Non					BOULMA	4	4	BLM-4	2	BLM-4-Ov-2
2023-03-17	Nord	YAKO	BOULMA	4	4	BLM-4	14	BLM-4-Cap-14	Caprins	Féminin	30	Oui	46	60	Mixte	BLM-4	24	contemplation Traction Embouche Autre	0	0	1	1	1	1	Un peu tout le monde	Oui	Ppr et pasteurellose, fievre aptheuse	Oui	Troupeaux locaux Troupeaux en transhumance	1	1	Non		Oui	En saison pluvieuse	Bonne santé apparente		Non	Non					BOULMA	4	4	BLM-4	9	BLM-4-Cap-9
2023-03-17	Nord	YAKO	BOULMA	4	4	BLM-4	6	BLM-4-Cap-6	Caprins	Féminin	20	Oui	46	60	Mixte	BLM-4	12	contemplation Traction Embouche Autre	0	0	1	1	1	1	Un peu tout le monde	Oui	Ppr et pasteurellose, fievre aptheuse	Oui	Troupeaux locaux Troupeaux en transhumance	1	1	Non		Oui	En saison pluvieuse	Bonne santé apparente		Non	Non					BOULMA	4	4	BLM-4	1	BLM-4-Cap-1
2023-03-17	Nord	YAKO	BOULMA	4	4	BLM-4	7	BLM-4-Cap-7	Caprins	Féminin	20	Oui	46	60	Mixte	BLM-4	12	contemplation Traction Embouche Autre	0	0	1	1	1	1	Un peu tout le monde	Oui	Ppr et pasteurellose, fievre aptheuse	Oui	Troupeaux locaux Troupeaux en transhumance	1	1	Non		Oui	En saison pluvieuse	Bonne santé apparente		Non	Non					BOULMA	4	4	BLM-4	2	BLM-4-Cap-2
2023-03-17	Nord	YAKO	BOULMA	4	4	BLM-4	11	BLM-4-Cap-11	Caprins	Féminin	25	Oui	46	60	Mixte	BLM-4	24	contemplation Traction Embouche Autre	0	0	1	1	1	1	Un peu tout le monde	Oui	Ppr et pasteurellose, fievre aptheuse	Oui	Troupeaux locaux Troupeaux en transhumance	1	1	Non		Oui	En saison pluvieuse	Bonne santé apparente		Non	Non					BOULMA	4	4	BLM-4	6	BLM-4-Cap-6
2023-03-17	Nord	YAKO	BOULMA	4	4	BLM-4	8	BLM-4-Cap-8	Caprins	Féminin	28	Oui	46	60	Mixte	BLM-4	12	contemplation Traction Embouche Autre	0	0	1	1	1	1	Un peu tout le monde	Oui	Ppr et pasteurellose, fievre aptheuse	Oui	Troupeaux locaux Troupeaux en transhumance	1	1	Non		Oui	En saison pluvieuse	Bonne santé apparente		Non	Non					BOULMA	4	4	BLM-4	3	BLM-4-Cap-3
2023-03-17	Nord	YAKO	BOULMA	4	4	BLM-4	13	BLM-4-Cap-13	Caprins	Féminin	35	Oui	46	60	Mixte	BLM-4	12	contemplation Traction Embouche Autre	0	0	1	1	1	1	Un peu tout le monde	Oui	Ppr et pasteurellose, fievre aptheuse	Oui	Troupeaux locaux Troupeaux en transhumance	1	1	Non		Oui	En saison pluvieuse	Bonne santé apparente		Non	Non					BOULMA	4	4	BLM-4	8	BLM-4-Cap-8
2023-03-17	Nord	YAKO	BOULMA	4	4	BLM-4	10	BLM-4-Cap-10	Caprins	Féminin	45	Oui	46	60	Mixte	BLM-4	12	contemplation Traction Embouche Autre	0	0	1	1	1	1	Un peu tout le monde	Oui	Ppr et pasteurellose, fievre aptheuse	Oui	Troupeaux locaux Troupeaux en transhumance	1	1	Non		Oui	En saison pluvieuse	Bonne santé apparente		Non	Non					BOULMA	4	4	BLM-4	5	BLM-4-Cap-5
2023-03-17	Nord	YAKO	BOULMA	4	4	BLM-4	4		Ovins	Féminin	40	Oui	46	60	Mixte	BLM-4	36	contemplation Traction Embouche Autre	0	0	1	1	1	1	Un peu tout le monde	Oui	Ppr et pasteurellose, fievre aptheuse	Oui	Troupeaux locaux Troupeaux en transhumance	1	1	Non		Oui	En saison pluvieuse	Bonne santé apparente		Non	Non					BOULMA	4	4	BLM-4	4	BLM-4-Ov-4
2023-03-17	Nord	YAKO	BOULMA	5	5	BLM-5	16		Ovins	Féminin	35	Oui	75	40	Mixte	BLM-5	48	Traction contemplation	0	0	1	0	1	0	Un peu tout le monde	Oui	Pasteurellose et ppr	Oui	Troupeaux locaux	1	0	Non		Oui	En saison pluvieuse	Bonne santé apparente		Non	Non					BOULMA	5	5	BLM-5	1	BLM-5-Ov-1
2023-03-17	Nord	YAKO	BOULMA	5	5	BLM-5	7	BLM-5-Cap-7	Caprins	Féminin	35	Oui	75	40	Mixte	BLM-5	60	Traction contemplation	0	0	1	0	1	0	Un peu tout le monde	Oui	Pasteurellose et ppr	Oui	Troupeaux locaux	1	0	Non		Oui	En saison pluvieuse	Bonne santé apparente		Non	Non					BOULMA	5	5	BLM-5	7	BLM-5-Cap-7
2023-03-17	Nord	YAKO	BOULMA	5	5	BLM-5	15	BLM-5-Bov-15	Bovins	Féminin	145	Oui	75	40	Mixte	BLM-5	48	Traction contemplation	0	0	1	0	1	0	Un peu tout le monde	Oui	Pasteurellose et ppr	Oui	Troupeaux locaux	1	0	Non		Oui	En saison pluvieuse	Bonne santé apparente		Non	Non					BOULMA	5	5	BLM-5	5	BLM-5-Bov-5
2023-03-17	Nord	YAKO	BOULMA	5	5	BLM-5	4	BLM-5-Cap-4	Caprins	Féminin	25	Oui	75	40	Mixte	BLM-5	12	Traction contemplation	0	0	1	0	1	0	Un peu tout le monde	Oui	Pasteurellose et ppr	Oui	Troupeaux locaux	1	0	Non		Oui	En saison pluvieuse	Bonne santé apparente		Non	Non					BOULMA	5	5	BLM-5	4	BLM-5-Cap-4
2023-03-17	Nord	YAKO	BOULMA	5	5	BLM-5	10	BLM-5-Cap-10	Caprins	Féminin	18	Oui	75	40	Mixte	BLM-5	24	Traction contemplation	0	0	1	0	1	0	Un peu tout le monde	Oui	Pasteurellose et ppr	Oui	Troupeaux locaux	1	0	Non		Oui	En saison pluvieuse	Bonne santé apparente		Non	Non					BOULMA	5	5	BLM-5	10	BLM-5-Cap-10
2023-03-17	Nord	YAKO	BOULMA	5	5	BLM-5	6	BLM-5-Cap-6	Caprins	Féminin	20	Oui	75	40	Mixte	BLM-5	10	Traction contemplation	0	0	1	0	1	0	Un peu tout le monde	Oui	Pasteurellose et ppr	Oui	Troupeaux locaux	1	0	Non		Oui	En saison pluvieuse	Bonne santé apparente		Non	Non					BOULMA	5	5	BLM-5	6	BLM-5-Cap-6
2023-03-17	Nord	YAKO	BOULMA	5	5	BLM-5	11	BLM-5-Bov-11	Bovins	Masculin	200	Oui	75	40	Mixte	BLM-5	36	Traction contemplation	0	0	1	0	1	0	Un peu tout le monde	Oui	Pasteurellose et ppr	Oui	Troupeaux locaux	1	0	Non		Oui	En saison pluvieuse	Bonne santé apparente		Non	Non					BOULMA	5	5	BLM-5	1	BLM-5-Bov-1
2023-03-17	Nord	YAKO	BOULMA	5	5	BLM-5	8	BLM-5-Cap-8	Caprins	Féminin	15	Oui	75	40	Mixte	BLM-5	6	Traction contemplation	0	0	1	0	1	0	Un peu tout le monde	Oui	Pasteurellose et ppr	Oui	Troupeaux locaux	1	0	Non		Oui	En saison pluvieuse	Bonne santé apparente		Non	Non					BOULMA	5	5	BLM-5	8	BLM-5-Cap-8
2023-03-17	Nord	YAKO	BOULMA	5	5	BLM-5	18		Ovins	Masculin	20	Oui	75	40	Mixte	BLM-5	6	Traction contemplation	0	0	1	0	1	0	Un peu tout le monde	Oui	Pasteurellose et ppr	Oui	Troupeaux locaux	1	0	Non		Oui	En saison pluvieuse	Bonne santé apparente		Non	Non					BOULMA	5	5	BLM-5	3	BLM-5-Ov-3
2023-03-17	Nord	YAKO	BOULMA	5	5	BLM-5	20		Ovins	Masculin	20	Oui	75	40	Mixte	BLM-5	6	Traction contemplation	0	0	1	0	1	0	Un peu tout le monde	Oui	Pasteurellose et ppr	Oui	Troupeaux locaux	1	0	Non		Oui	En saison pluvieuse	Bonne santé apparente		Non	Non					BOULMA	5	5	BLM-5	5	BLM-5-Ov-5
2023-03-17	Nord	YAKO	BOULMA	5	5	BLM-5	12	BLM-5-Bov-12	Bovins	Masculin	170	Oui	75	40	Mixte	BLM-5	60	Traction contemplation	0	0	1	0	1	0	Un peu tout le monde	Oui	Pasteurellose et ppr	Oui	Troupeaux locaux	1	0	Non		Oui	En saison pluvieuse	Bonne santé apparente		Oui	Oui	Scrotum	2	Oui	12	BOULMA	5	5	BLM-5	2	BLM-5-Bov-2
2023-03-17	Nord	YAKO	BOULMA	5	5	BLM-5	3	BLM-5-Cap-3	Caprins	Féminin	30	Oui	75	40	Mixte	BLM-5	48	Traction contemplation	0	0	1	0	1	0	Un peu tout le monde	Oui	Pasteurellose et ppr	Oui	Troupeaux locaux	1	0	Non		Oui	En saison pluvieuse	Bonne santé apparente		Non	Non					BOULMA	5	5	BLM-5	3	BLM-5-Cap-3
2023-03-17	Nord	YAKO	BOULMA	5	5	BLM-5	1	BLM-5-Cap-1	Caprins	Féminin	24	Oui	75	40	Mixte	BLM-5	24	Traction contemplation	0	0	1	0	1	0	Un peu tout le monde	Oui	Pasteurellose et ppr	Oui	Troupeaux locaux	1	0	Non		Oui	En saison pluvieuse	Bonne santé apparente		Non	Non					BOULMA	5	5	BLM-5	1	BLM-5-Cap-1
2023-03-17	Nord	YAKO	BOULMA	5	5	BLM-5	17		Ovins	Féminin	25	Oui	75	40	Mixte	BLM-5	36	Traction contemplation	0	0	1	0	1	0	Un peu tout le monde	Oui	Pasteurellose et ppr	Oui	Troupeaux locaux	1	0	Non		Oui	En saison pluvieuse	Bonne santé apparente		Non	Non					BOULMA	5	5	BLM-5	2	BLM-5-Ov-2
2023-03-17	Nord	YAKO	BOULMA	5	5	BLM-5	14	BLM-5-Bov-14	Bovins	Féminin	60	Oui	75	40	Mixte	BLM-5	6	Traction contemplation	0	0	1	0	1	0	Un peu tout le monde	Oui	Pasteurellose et ppr	Oui	Troupeaux locaux	1	0	Non		Oui	En saison pluvieuse	Bonne santé apparente		Non	Non					BOULMA	5	5	BLM-5	4	BLM-5-Bov-4
2023-03-17	Nord	YAKO	BOULMA	5	5	BLM-5	13	BLM-5-Bov-13	Bovins	Masculin	75	Oui	75	40	Mixte	BLM-5	15	Traction contemplation	0	0	1	0	1	0	Un peu tout le monde	Oui	Pasteurellose et ppr	Oui	Troupeaux locaux	1	0	Non		Oui	En saison pluvieuse	Bonne santé apparente		Non	Non					BOULMA	5	5	BLM-5	3	BLM-5-Bov-3
2023-03-17	Nord	YAKO	BOULMA	5	5	BLM-5	5	BLM-5-Cap-5	Caprins	Masculin	23	Oui	75	40	Mixte	BLM-5	18	Traction contemplation	0	0	1	0	1	0	Un peu tout le monde	Oui	Pasteurellose et ppr	Oui	Troupeaux locaux	1	0	Non		Oui	En saison pluvieuse	Bonne santé apparente		Non	Non					BOULMA	5	5	BLM-5	5	BLM-5-Cap-5
2023-03-17	Nord	YAKO	BOULMA	5	5	BLM-5	2	BLM-5-Cap-2	Caprins	Féminin	18	Oui	75	40	Mixte	BLM-5	24	Traction contemplation	0	0	1	0	1	0	Un peu tout le monde	Oui	Pasteurellose et ppr	Oui	Troupeaux locaux	1	0	Non		Oui	En saison pluvieuse	Bonne santé apparente		Non	Non					BOULMA	5	5	BLM-5	2	BLM-5-Cap-2
2023-03-17	Nord	YAKO	BOULMA	5	5	BLM-5	19		Ovins	Féminin	30	Oui	75	40	Mixte	BLM-5	60	Traction contemplation	0	0	1	0	1	0	Un peu tout le monde	Oui	Pasteurellose et ppr	Oui	Troupeaux locaux	1	0	Non		Oui	En saison pluvieuse	Bonne santé apparente		Non	Non					BOULMA	5	5	BLM-5	4	BLM-5-Ov-4
2023-03-17	Nord	YAKO	BOULMA	5	5	BLM-5	9	BLM-5-Cap-9	Caprins	Féminin	25	Oui	75	40	Mixte	BLM-5	36	Traction contemplation	0	0	1	0	1	0	Un peu tout le monde	Oui	Pasteurellose et ppr	Oui	Troupeaux locaux	1	0	Non		Oui	En saison pluvieuse	Bonne santé apparente		Non	Non					BOULMA	5	5	BLM-5	9	BLM-5-Cap-9
2023-03-17	Nord	YAKO	BOULMA	6	6	BLM-6	16	BLM-6-Bov-16	Bovins	Féminin	200	Oui	47	100	Mixte	BLM-6	60	Traction Autre contemplation Embouche	0	0	1	1	1	1	Un peu tout le monde	Oui	Pasteurellose, ppr, trypanosomiase ppcb	Oui	Troupeaux locaux Troupeaux en transhumance	1	1	Non		Oui	Toute l'année	Bonne santé apparente		Non	Non					BOULMA	6	6	BLM-6	1	BLM-6-Bov-1
2023-03-17	Nord	YAKO	BOULMA	6	6	BLM-6	8	BLM-6-Cap-8	Caprins	Masculin	10	Oui	47	100	Mixte	BLM-6	12	Traction Autre contemplation Embouche	0	0	1	1	1	1	Un peu tout le monde	Oui	Pasteurellose, ppr, trypanosomiase ppcb	Oui	Troupeaux locaux Troupeaux en transhumance	1	1	Non		Oui	Toute l'année	Bonne santé apparente		Non	Non					BOULMA	6	6	BLM-6	3	BLM-6-Cap-3
2023-03-17	Nord	YAKO	BOULMA	6	6	BLM-6	5		Ovins	Féminin	20	Oui	47	100	Mixte	BLM-6	48	Traction Autre contemplation Embouche	0	0	1	1	1	1	Un peu tout le monde	Oui	Pasteurellose, ppr, trypanosomiase ppcb	Oui	Troupeaux locaux Troupeaux en transhumance	1	1	Non		Oui	Toute l'année	Bonne santé apparente		Non	Non					BOULMA	6	6	BLM-6	5	BLM-6-Ov-5
2023-03-17	Nord	YAKO	BOULMA	6	6	BLM-6	19	BLM-6-Bov-19	Bovins	Masculin	80	Oui	47	100	Mixte	BLM-6	18	Traction Autre contemplation Embouche	0	0	1	1	1	1	Un peu tout le monde	Oui	Pasteurellose, ppr, trypanosomiase ppcb	Oui	Troupeaux locaux Troupeaux en transhumance	1	1	Non		Oui	Toute l'année	Bonne santé apparente		Non	Non					BOULMA	6	6	BLM-6	4	BLM-6-Bov-4
2023-03-17	Nord	YAKO	BOULMA	6	6	BLM-6	11	BLM-6-Cap-11	Caprins	Féminin	25	Oui	47	100	Mixte	BLM-6	24	Traction Autre contemplation Embouche	0	0	1	1	1	1	Un peu tout le monde	Oui	Pasteurellose, ppr, trypanosomiase ppcb	Oui	Troupeaux locaux Troupeaux en transhumance	1	1	Non		Oui	Toute l'année	Bonne santé apparente		Non	Non					BOULMA	6	6	BLM-6	6	BLM-6-Cap-6
2023-03-17	Nord	YAKO	BOULMA	6	6	BLM-6	2		Ovins	Féminin	30	Oui	47	100	Mixte	BLM-6	48	Traction Autre contemplation Embouche	0	0	1	1	1	1	Un peu tout le monde	Oui	Pasteurellose, ppr, trypanosomiase ppcb	Oui	Troupeaux locaux Troupeaux en transhumance	1	1	Non		Oui	Toute l'année	Bonne santé apparente		Non	Non					BOULMA	6	6	BLM-6	2	BLM-6-Ov-2
2023-03-17	Nord	YAKO	BOULMA	6	6	BLM-6	18	BLM-6-Bov-18	Bovins	Masculin	65	Oui	47	100	Mixte	BLM-6	12	Traction Autre contemplation Embouche	0	0	1	1	1	1	Un peu tout le monde	Oui	Pasteurellose, ppr, trypanosomiase ppcb	Oui	Troupeaux locaux Troupeaux en transhumance	1	1	Non		Oui	Toute l'année	Bonne santé apparente		Non	Non					BOULMA	6	6	BLM-6	3	BLM-6-Bov-3
2023-03-17	Nord	YAKO	BOULMA	6	6	BLM-6	12	BLM-6-Cap-12	Caprins	Féminin	45	Oui	47	100	Mixte	BLM-6	48	Traction Autre contemplation Embouche	0	0	1	1	1	1	Un peu tout le monde	Oui	Pasteurellose, ppr, trypanosomiase ppcb	Oui	Troupeaux locaux Troupeaux en transhumance	1	1	Non		Oui	Toute l'année	Bonne santé apparente		Non	Non					BOULMA	6	6	BLM-6	7	BLM-6-Cap-7
2023-03-17	Nord	YAKO	BOULMA	6	6	BLM-6	10	BLM-6-Cap-10	Caprins	Féminin	30	Oui	47	100	Mixte	BLM-6	48	Traction Autre contemplation Embouche	0	0	1	1	1	1	Un peu tout le monde	Oui	Pasteurellose, ppr, trypanosomiase ppcb	Oui	Troupeaux locaux Troupeaux en transhumance	1	1	Non		Oui	Toute l'année	Bonne santé apparente		Non	Non					BOULMA	6	6	BLM-6	5	BLM-6-Cap-5
2023-03-17	Nord	YAKO	BOULMA	6	6	BLM-6	1		Ovins	Féminin	36	Oui	47	100	Mixte	BLM-6	28	Traction Autre contemplation Embouche	0	0	1	1	1	1	Un peu tout le monde	Oui	Pasteurellose, ppr, trypanosomiase ppcb	Oui	Troupeaux locaux Troupeaux en transhumance	1	1	Non		Oui	Toute l'année	Bonne santé apparente		Non	Non					BOULMA	6	6	BLM-6	1	BLM-6-Ov-1
2023-03-17	Nord	YAKO	BOULMA	6	6	BLM-6	15	BLM-6-Cap-15	Caprins	Féminin	20	Oui	47	100	Mixte	BLM-6	20	Traction Autre contemplation Embouche	0	0	1	1	1	1	Un peu tout le monde	Oui	Pasteurellose, ppr, trypanosomiase ppcb	Oui	Troupeaux locaux Troupeaux en transhumance	1	1	Non		Oui	Toute l'année	Bonne santé apparente		Non	Non					BOULMA	6	6	BLM-6	10	BLM-6-Cap-10
2023-03-17	Nord	YAKO	BOULMA	6	6	BLM-6	17	BLM-6-Bov-17	Bovins	Féminin	190	Oui	47	100	Mixte	BLM-6	180	Traction Autre contemplation Embouche	0	0	1	1	1	1	Un peu tout le monde	Oui	Pasteurellose, ppr, trypanosomiase ppcb	Oui	Troupeaux locaux Troupeaux en transhumance	1	1	Non		Oui	Toute l'année	Bonne santé apparente		Non	Non					BOULMA	6	6	BLM-6	2	BLM-6-Bov-2
2023-03-17	Nord	YAKO	BOULMA	6	6	BLM-6	3		Ovins	Féminin	35	Oui	47	100	Mixte	BLM-6	48	Traction Autre contemplation Embouche	0	0	1	1	1	1	Un peu tout le monde	Oui	Pasteurellose, ppr, trypanosomiase ppcb	Oui	Troupeaux locaux Troupeaux en transhumance	1	1	Non		Oui	Toute l'année	Bonne santé apparente		Non	Non					BOULMA	6	6	BLM-6	3	BLM-6-Ov-3
2023-03-17	Nord	YAKO	BOULMA	6	6	BLM-6	13	BLM-6-Cap-13	Caprins	Féminin	20	Oui	47	100	Mixte	BLM-6	12	Traction Autre contemplation Embouche	0	0	1	1	1	1	Un peu tout le monde	Oui	Pasteurellose, ppr, trypanosomiase ppcb	Oui	Troupeaux locaux Troupeaux en transhumance	1	1	Non		Oui	Toute l'année	Bonne santé apparente		Non	Non					BOULMA	6	6	BLM-6	8	BLM-6-Cap-8
2023-03-17	Nord	YAKO	BOULMA	6	6	BLM-6	9	BLM-6-Cap-9	Caprins	Féminin	35	Oui	47	100	Mixte	BLM-6	72	Traction Autre contemplation Embouche	0	0	1	1	1	1	Un peu tout le monde	Oui	Pasteurellose, ppr, trypanosomiase ppcb	Oui	Troupeaux locaux Troupeaux en transhumance	1	1	Non		Oui	Toute l'année	Bonne santé apparente		Non	Non					BOULMA	6	6	BLM-6	4	BLM-6-Cap-4
2023-03-17	Nord	YAKO	BOULMA	6	6	BLM-6	7	BLM-6-Cap-7	Caprins	Féminin	45	Oui	47	100	Mixte	BLM-6	60	Traction Autre contemplation Embouche	0	0	1	1	1	1	Un peu tout le monde	Oui	Pasteurellose, ppr, trypanosomiase ppcb	Oui	Troupeaux locaux Troupeaux en transhumance	1	1	Non		Oui	Toute l'année	Bonne santé apparente		Non	Non					BOULMA	6	6	BLM-6	2	BLM-6-Cap-2
2023-03-17	Nord	YAKO	BOULMA	6	6	BLM-6	20	BLM-6-Bov-20	Bovins	Féminin	80	Oui	47	100	Mixte	BLM-6	12	Traction Autre contemplation Embouche	0	0	1	1	1	1	Un peu tout le monde	Oui	Pasteurellose, ppr, trypanosomiase ppcb	Oui	Troupeaux locaux Troupeaux en transhumance	1	1	Non		Oui	Toute l'année	Bonne santé apparente		Non	Non					BOULMA	6	6	BLM-6	5	BLM-6-Bov-5
2023-03-17	Nord	YAKO	BOULMA	6	6	BLM-6	14	BLM-6-Cap-14	Caprins	Féminin	40	Oui	47	100	Mixte	BLM-6	84	Traction Autre contemplation Embouche	0	0	1	1	1	1	Un peu tout le monde	Oui	Pasteurellose, ppr, trypanosomiase ppcb	Oui	Troupeaux locaux Troupeaux en transhumance	1	1	Non		Oui	Toute l'année	Bonne santé apparente		Non	Non					BOULMA	6	6	BLM-6	9	BLM-6-Cap-9
2023-03-17	Nord	YAKO	BOULMA	6	6	BLM-6	6	BLM-6-Cap-6	Caprins	Féminin	15	Oui	47	100	Mixte	BLM-6	18	Traction Autre contemplation Embouche	0	0	1	1	1	1	Un peu tout le monde	Oui	Pasteurellose, ppr, trypanosomiase ppcb	Oui	Troupeaux locaux Troupeaux en transhumance	1	1	Non		Oui	Toute l'année	Bonne santé apparente		Non	Non					BOULMA	6	6	BLM-6	1	BLM-6-Cap-1
2023-03-17	Nord	YAKO	BOULMA	6	6	BLM-6	4		Ovins	Féminin	23	Oui	47	100	Mixte	BLM-6	36	Traction Autre contemplation Embouche	0	0	1	1	1	1	Un peu tout le monde	Oui	Pasteurellose, ppr, trypanosomiase ppcb	Oui	Troupeaux locaux Troupeaux en transhumance	1	1	Non		Oui	Toute l'année	Bonne santé apparente		Non	Non					BOULMA	6	6	BLM-6	4	BLM-6-Ov-4
2023-03-17	Nord	YAKO	BOULMA	8	8	BLM-8	16	BLM-8-Cap-16	Caprins	Féminin	22	Oui	36	45	Mixte	BLM-8	36	Traction Embouche contemplation	0	0	1	1	1	0	Un peu tout le monde	Oui	Tuberculose	Oui	Troupeaux locaux	1	0	Non		Oui	En saison pluvieuse	Bonne santé apparente		Non	Non					BOULMA	8	8	BLM-8	9	BLM-8-Cap-9
2023-03-17	Nord	YAKO	BOULMA	8	8	BLM-8	14	BLM-8-Cap-14	Caprins	Féminin	12	Oui	36	45	Mixte	BLM-8	12	Traction Embouche contemplation	0	0	1	1	1	0	Un peu tout le monde	Oui	Tuberculose	Oui	Troupeaux locaux	1	0	Non		Oui	En saison pluvieuse	Bonne santé apparente		Non	Non					BOULMA	8	8	BLM-8	7	BLM-8-Cap-7
2023-03-17	Nord	YAKO	BOULMA	8	8	BLM-8	3		Ovins	Masculin	36	Oui	36	45	Mixte	BLM-8	35	Traction Embouche contemplation	0	0	1	1	1	0	Un peu tout le monde	Oui	Tuberculose	Oui	Troupeaux locaux	1	0	Non		Oui	En saison pluvieuse	Bonne santé apparente		Non	Non					BOULMA	8	8	BLM-8	3	BLM-8-Ov-3
2023-03-17	Nord	YAKO	BOULMA	8	8	BLM-8	9	BLM-8-Cap-9	Caprins	Féminin	25	Oui	36	45	Mixte	BLM-8	74	Traction Embouche contemplation	0	0	1	1	1	0	Un peu tout le monde	Oui	Tuberculose	Oui	Troupeaux locaux	1	0	Non		Oui	En saison pluvieuse	Bonne santé apparente		Non	Non					BOULMA	8	8	BLM-8	2	BLM-8-Cap-2
2023-03-17	Nord	YAKO	BOULMA	8	8	BLM-8	5	BLM-8-Bov-5	Bovins	Féminin	120	Oui	36	45	Mixte	BLM-8	24	Traction Embouche contemplation	0	0	1	1	1	0	Un peu tout le monde	Oui	Tuberculose	Oui	Troupeaux locaux	1	0	Non		Oui	En saison pluvieuse	Bonne santé apparente		Non	Non					BOULMA	8	8	BLM-8	2	BLM-8-Bov-2
2023-03-17	Nord	YAKO	BOULMA	8	8	BLM-8	13	BLM-8-Cap-13	Caprins	Féminin	30	Oui	36	45	Mixte	BLM-8	36	Traction Embouche contemplation	0	0	1	1	1	0	Un peu tout le monde	Oui	Tuberculose	Oui	Troupeaux locaux	1	0	Non		Oui	En saison pluvieuse	Bonne santé apparente		Non	Non					BOULMA	8	8	BLM-8	6	BLM-8-Cap-6
2023-03-17	Nord	YAKO	BOULMA	8	8	BLM-8	7	BLM-8-Bov-7	Bovins	Masculin	190	Oui	36	45	Mixte	BLM-8	36	Traction Embouche contemplation	0	0	1	1	1	0	Un peu tout le monde	Oui	Tuberculose	Oui	Troupeaux locaux	1	0	Non		Oui	En saison pluvieuse	Bonne santé apparente		Oui	Oui	Thorax, rectum et scrotum	8	Oui	8	BOULMA	8	8	BLM-8	4	BLM-8-Bov-4
2023-03-17	Nord	YAKO	BOULMA	8	8	BLM-8	6	BLM-8-Bov-6	Bovins	Masculin	260	Oui	36	45	Mixte	BLM-8	48	Traction Embouche contemplation	0	0	1	1	1	0	Un peu tout le monde	Oui	Tuberculose	Oui	Troupeaux locaux	1	0	Non		Oui	En saison pluvieuse	Bonne santé apparente		Oui	Oui	Rectum et scrotum	10	Oui	6	BOULMA	8	8	BLM-8	3	BLM-8-Bov-3
2023-03-17	Nord	YAKO	BOULMA	8	8	BLM-8	11	BLM-8-Cap-11	Caprins	Féminin	18	Oui	36	45	Mixte	BLM-8	36	Traction Embouche contemplation	0	0	1	1	1	0	Un peu tout le monde	Oui	Tuberculose	Oui	Troupeaux locaux	1	0	Non		Oui	En saison pluvieuse	Bonne santé apparente		Non	Non					BOULMA	8	8	BLM-8	4	BLM-8-Cap-4
2023-03-17	Nord	YAKO	BOULMA	8	8	BLM-8	2		Ovins	Masculin	12	Oui	36	45	Mixte	BLM-8	36	Traction Embouche contemplation	0	0	1	1	1	0	Un peu tout le monde	Oui	Tuberculose	Oui	Troupeaux locaux	1	0	Non		Oui	En saison pluvieuse	Bonne santé apparente		Non	Non					BOULMA	8	8	BLM-8	2	BLM-8-Ov-2
2023-03-17	Nord	YAKO	BOULMA	8	8	BLM-8	4	BLM-8-Bov-4	Bovins	Masculin	118	Oui	36	45	Mixte	BLM-8	12	Traction Embouche contemplation	0	0	1	1	1	0	Un peu tout le monde	Oui	Tuberculose	Oui	Troupeaux locaux	1	0	Non		Oui	En saison pluvieuse	Bonne santé apparente		Non	Non					BOULMA	8	8	BLM-8	1	BLM-8-Bov-1
2023-03-17	Nord	YAKO	BOULMA	8	8	BLM-8	12	BLM-8-Cap-12	Caprins	Féminin	25	Oui	36	45	Mixte	BLM-8	12	Traction Embouche contemplation	0	0	1	1	1	0	Un peu tout le monde	Oui	Tuberculose	Oui	Troupeaux locaux	1	0	Non		Oui	En saison pluvieuse	Bonne santé apparente		Non	Non					BOULMA	8	8	BLM-8	5	BLM-8-Cap-5
2023-03-17	Nord	YAKO	BOULMA	8	8	BLM-8	8	BLM-8-Cap-8	Caprins	Féminin	30	Oui	36	45	Mixte	BLM-8	36	Traction Embouche contemplation	0	0	1	1	1	0	Un peu tout le monde	Oui	Tuberculose	Oui	Troupeaux locaux	1	0	Non		Oui	En saison pluvieuse	Bonne santé apparente		Non	Non					BOULMA	8	8	BLM-8	1	BLM-8-Cap-1
2023-03-17	Nord	YAKO	BOULMA	8	8	BLM-8	15	BLM-8-Cap-15	Caprins	Féminin	18	Oui	36	45	Mixte	BLM-8	12	Traction Embouche contemplation	0	0	1	1	1	0	Un peu tout le monde	Oui	Tuberculose	Oui	Troupeaux locaux	1	0	Non		Oui	En saison pluvieuse	Bonne santé apparente		Non	Non					BOULMA	8	8	BLM-8	8	BLM-8-Cap-8
2023-03-17	Nord	YAKO	BOULMA	8	8	BLM-8	10	BLM-8-Cap-10	Caprins	Féminin	23	Oui	36	45	Mixte	BLM-8	24	Traction Embouche contemplation	0	0	1	1	1	0	Un peu tout le monde	Oui	Tuberculose	Oui	Troupeaux locaux	1	0	Non		Oui	En saison pluvieuse	Bonne santé apparente		Non	Non					BOULMA	8	8	BLM-8	3	BLM-8-Cap-3
2023-03-17	Nord	YAKO	BOULMA	8	8	BLM-8	1		Ovins	Féminin	25	Oui	36	45	Mixte	BLM-8	36	Traction Embouche contemplation	0	0	1	1	1	0	Un peu tout le monde	Oui	Tuberculose	Oui	Troupeaux locaux	1	0	Non		Oui	En saison pluvieuse	Bonne santé apparente		Non	Non					BOULMA	8	8	BLM-8	1	BLM-8-Ov-1
2023-03-16	Nord	TEMA BOKIN	BOORE	1	1	BOR-1	11	BOR-1-Cap-11	Caprins	Féminin	25	Oui	60	40	Mixte	BOR-1	36	Traction Embouche contemplation Autre	0	0	1	1	1	1	Un peu tout le monde	Oui	Trypanosomiase et fievre aptheuse	Oui	Troupeaux locaux	1	0	Non		Oui	En saison pluvieuse	Bonne santé apparente		Non	Non					BOORE	1	1	BOR-1	6	BOR-1-Cap-6
2023-03-16	Nord	TEMA BOKIN	BOORE	1	1	BOR-1	15	BOR-1-Bov-15	Bovins	Féminin	135	Oui	60	40	Mixte	BOR-1	24	Traction Embouche contemplation Autre	0	0	1	1	1	1	Un peu tout le monde	Oui	Trypanosomiase et fievre aptheuse	Oui	Troupeaux locaux	1	0	Non		Oui	En saison pluvieuse	Bonne santé apparente		Oui	Oui	Mamelles	1	Oui	15	BOORE	1	1	BOR-1	10	BOR-1-Bov-10
2023-03-16	Nord	TEMA BOKIN	BOORE	1	1	BOR-1	17	BOR-1-Bov-17	Bovins	Féminin	185	Oui	60	40	Mixte	BOR-1	40	Traction Embouche contemplation Autre	0	0	1	1	1	1	Un peu tout le monde	Oui	Trypanosomiase et fievre aptheuse	Oui	Troupeaux locaux	1	0	Non		Oui	En saison pluvieuse	Bonne santé apparente		Non	Non					BOORE	1	1	BOR-1	5	BOR-1-Bov-5
2023-03-16	Nord	TEMA BOKIN	BOORE	1	1	BOR-1	5		Ovins	Masculin	30	Oui	60	40	Mixte	BOR-1	9	Traction Embouche contemplation Autre	0	0	1	1	1	1	Un peu tout le monde	Oui	Trypanosomiase et fievre aptheuse	Oui	Troupeaux locaux	1	0	Non		Oui	En saison pluvieuse	Bonne santé apparente		Non	Non					BOORE	1	1	BOR-1	5	BOR-1-Ov-5
2023-03-16	Nord	TEMA BOKIN	BOORE	1	1	BOR-1	14	BOR-1-Bov-14	Bovins	Masculin	90	Oui	60	40	Mixte	BOR-1	9	Traction Embouche contemplation Autre	0	0	1	1	1	1	Un peu tout le monde	Oui	Trypanosomiase et fievre aptheuse	Oui	Troupeaux locaux	1	0	Non		Oui	En saison pluvieuse	Bonne santé apparente		Non	Non					BOORE	1	1	BOR-1	9	BOR-1-Bov-9
2023-03-16	Nord	TEMA BOKIN	BOORE	1	1	BOR-1	7	BOR-1-Cap-7	Caprins	Féminin	35	Oui	60	40	Mixte	BOR-1	36	Traction Embouche contemplation Autre	0	0	1	1	1	1	Un peu tout le monde	Oui	Trypanosomiase et fievre aptheuse	Oui	Troupeaux locaux	1	0	Non		Oui	En saison pluvieuse	Bonne santé apparente		Non	Non					BOORE	1	1	BOR-1	2	BOR-1-Cap-2
2023-03-16	Nord	TEMA BOKIN	BOORE	1	1	BOR-1	8	BOR-1-Cap-8	Caprins	Féminin	30	Oui	60	40	Mixte	BOR-1	24	Traction Embouche contemplation Autre	0	0	1	1	1	1	Un peu tout le monde	Oui	Trypanosomiase et fievre aptheuse	Oui	Troupeaux locaux	1	0	Non		Oui	En saison pluvieuse	Bonne santé apparente		Non	Non					BOORE	1	1	BOR-1	3	BOR-1-Cap-3
2023-03-16	Nord	TEMA BOKIN	BOORE	1	1	BOR-1	13	BOR-1-Bov-13	Bovins	Masculin	80	Oui	60	40	Mixte	BOR-1	9	Traction Embouche contemplation Autre	0	0	1	1	1	1	Un peu tout le monde	Oui	Trypanosomiase et fievre aptheuse	Oui	Troupeaux locaux	1	0	Non		Oui	En saison pluvieuse	Bonne santé apparente		Oui	Oui	Scrotum	1	Oui	13	BOORE	1	1	BOR-1	8	BOR-1-Bov-8
2023-03-16	Nord	TEMA BOKIN	BOORE	1	1	BOR-1	6	BOR-1-Cap-6	Caprins	Féminin	18	Oui	60	40	Mixte	BOR-1	28	Traction Embouche contemplation Autre	0	0	1	1	1	1	Un peu tout le monde	Oui	Trypanosomiase et fievre aptheuse	Oui	Troupeaux locaux	1	0	Non		Oui	En saison pluvieuse	Bonne santé apparente		Non	Non					BOORE	1	1	BOR-1	1	BOR-1-Cap-1
2023-03-16	Nord	TEMA BOKIN	BOORE	1	1	BOR-1	16	BOR-1-Bov-16	Bovins	Féminin	140	Oui	60	40	Mixte	BOR-1	30	Traction Embouche contemplation Autre	0	0	1	1	1	1	Un peu tout le monde	Oui	Trypanosomiase et fievre aptheuse	Oui	Troupeaux locaux	1	0	Non		Oui	En saison pluvieuse	Bonne santé apparente		Oui	Oui	Mamelles	1	Oui	16	BOORE	1	1	BOR-1	4	BOR-1-Bov-4
2023-03-16	Nord	TEMA BOKIN	BOORE	1	1	BOR-1	1		Ovins	Féminin	35	Oui	60	40	Mixte	BOR-1	36	Traction Embouche contemplation Autre	0	0	1	1	1	1	Un peu tout le monde	Oui	Trypanosomiase et fievre aptheuse	Oui	Troupeaux locaux	1	0	Non		Oui	En saison pluvieuse	Bonne santé apparente		Non	Non					BOORE	1	1	BOR-1	1	BOR-1-Ov-1
2023-03-16	Nord	TEMA BOKIN	BOORE	1	1	BOR-1	2		Ovins	Masculin	20	Oui	60	40	Mixte	BOR-1	9	Traction Embouche contemplation Autre	0	0	1	1	1	1	Un peu tout le monde	Oui	Trypanosomiase et fievre aptheuse	Oui	Troupeaux locaux	1	0	Non		Oui	En saison pluvieuse	Bonne santé apparente		Non	Non					BOORE	1	1	BOR-1	2	BOR-1-Ov-2
2023-03-16	Nord	TEMA BOKIN	BOORE	1	1	BOR-1	10	BOR-1-Cap-10	Caprins	Féminin	20	Oui	60	40	Mixte	BOR-1	24	Traction Embouche contemplation Autre	0	0	1	1	1	1	Un peu tout le monde	Oui	Trypanosomiase et fievre aptheuse	Oui	Troupeaux locaux	1	0	Non		Oui	En saison pluvieuse	Bonne santé apparente		Non	Non					BOORE	1	1	BOR-1	5	BOR-1-Cap-5
2023-03-16	Nord	TEMA BOKIN	BOORE	1	1	BOR-1	4		Ovins	Féminin	40	Oui	60	40	Mixte	BOR-1	72	Traction Embouche contemplation Autre	0	0	1	1	1	1	Un peu tout le monde	Oui	Trypanosomiase et fievre aptheuse	Oui	Troupeaux locaux	1	0	Non		Oui	En saison pluvieuse	Bonne santé apparente		Non	Non					BOORE	1	1	BOR-1	4	BOR-1-Ov-4
2023-03-16	Nord	TEMA BOKIN	BOORE	1	1	BOR-1	9	BOR-1-Cap-9	Caprins	Féminin	20	Oui	60	40	Mixte	BOR-1	24	Traction Embouche contemplation Autre	0	0	1	1	1	1	Un peu tout le monde	Oui	Trypanosomiase et fievre aptheuse	Oui	Troupeaux locaux	1	0	Non		Oui	En saison pluvieuse	Bonne santé apparente		Non	Non					BOORE	1	1	BOR-1	4	BOR-1-Cap-4
2023-03-16	Nord	TEMA BOKIN	BOORE	1	1	BOR-1	3		Ovins	Féminin	25	Oui	60	40	Mixte	BOR-1	48	Traction Embouche contemplation Autre	0	0	1	1	1	1	Un peu tout le monde	Oui	Trypanosomiase et fievre aptheuse	Oui	Troupeaux locaux	1	0	Non		Oui	En saison pluvieuse	Bonne santé apparente		Non	Non					BOORE	1	1	BOR-1	3	BOR-1-Ov-3
2023-03-16	Nord	TEMA BOKIN	BOORE	1	1	BOR-1	12	BOR-1-Cap-12	Caprins	Masculin	18	Oui	60	40	Mixte	BOR-1	18	Traction Embouche contemplation Autre	0	0	1	1	1	1	Un peu tout le monde	Oui	Trypanosomiase et fievre aptheuse	Oui	Troupeaux locaux	1	0	Non		Oui	En saison pluvieuse	Bonne santé apparente		Non	Non					BOORE	1	1	BOR-1	7	BOR-1-Cap-7
2023-03-22	Nord	TEMA BOKIN	BOORE	10	10	BOR-10	3		Ovins	Masculin	16	Oui	55	32	Mixte	BOR-10	12	Traction contemplation Autre	0	0	1	0	1	1	Un peu tout le monde	Oui	Trypanosomiase et pasteurellose et ppr	Oui	Troupeaux locaux	1	0	Non		Oui	En saison pluvieuse	Bonne santé apparente		Non	Non					BOORE	10	10	BOR-10	3	BOR-10-Ov-3
2023-03-22	Nord	TEMA BOKIN	BOORE	10	10	BOR-10	5		Ovins	Féminin	32	Oui	55	32	Mixte	BOR-10	48	Traction contemplation Autre	0	0	1	0	1	1	Un peu tout le monde	Oui	Trypanosomiase et pasteurellose et ppr	Oui	Troupeaux locaux	1	0	Non		Oui	En saison pluvieuse	Bonne santé apparente		Non	Non					BOORE	10	10	BOR-10	5	BOR-10-Ov-5
2023-03-22	Nord	TEMA BOKIN	BOORE	10	10	BOR-10	10	BOR-10-Cap-10	Caprins	Féminin	33	Oui	55	32	Mixte	BOR-10	48	Traction contemplation Autre	0	0	1	0	1	1	Un peu tout le monde	Oui	Trypanosomiase et pasteurellose et ppr	Oui	Troupeaux locaux	1	0	Non		Oui	En saison pluvieuse	Bonne santé apparente		Non	Non					BOORE	10	10	BOR-10	5	BOR-10-Cap-5
2023-03-22	Nord	TEMA BOKIN	BOORE	10	10	BOR-10	1		Ovins	Masculin	18	Oui	55	32	Mixte	BOR-10	6	Traction contemplation Autre	0	0	1	0	1	1	Un peu tout le monde	Oui	Trypanosomiase et pasteurellose et ppr	Oui	Troupeaux locaux	1	0	Non		Oui	En saison pluvieuse	Bonne santé apparente		Non	Non					BOORE	10	10	BOR-10	1	BOR-10-Ov-1
2023-03-22	Nord	TEMA BOKIN	BOORE	10	10	BOR-10	6	BOR-10-Cap-6	Caprins	Féminin	17	Oui	55	32	Mixte	BOR-10	12	Traction contemplation Autre	0	0	1	0	1	1	Un peu tout le monde	Oui	Trypanosomiase et pasteurellose et ppr	Oui	Troupeaux locaux	1	0	Non		Oui	En saison pluvieuse	Bonne santé apparente		Non	Non					BOORE	10	10	BOR-10	1	BOR-10-Cap-1
2023-03-22	Nord	TEMA BOKIN	BOORE	10	10	BOR-10	11	BOR-10-Cap-11	Caprins	Féminin	30	Oui	55	32	Mixte	BOR-10	48	Traction contemplation Autre	0	0	1	0	1	1	Un peu tout le monde	Oui	Trypanosomiase et pasteurellose et ppr	Oui	Troupeaux locaux	1	0	Non		Oui	En saison pluvieuse	Bonne santé apparente		Non	Non					BOORE	10	10	BOR-10	6	BOR-10-Cap-6
2023-03-22	Nord	TEMA BOKIN	BOORE	10	10	BOR-10	19	BOR-10-Bov-19	Bovins	Féminin	170	Oui	55	32	Mixte	BOR-10	60	Traction contemplation Autre	0	0	1	0	1	1	Un peu tout le monde	Oui	Trypanosomiase et pasteurellose et ppr	Oui	Troupeaux locaux	1	0	Non		Oui	En saison pluvieuse	Bonne santé apparente		Non	Non					BOORE	10	10	BOR-10	4	BOR-10-Bov-4
2023-03-22	Nord	TEMA BOKIN	BOORE	10	10	BOR-10	2		Ovins	Féminin	30	Oui	55	32	Mixte	BOR-10	48	Traction contemplation Autre	0	0	1	0	1	1	Un peu tout le monde	Oui	Trypanosomiase et pasteurellose et ppr	Oui	Troupeaux locaux	1	0	Non		Oui	En saison pluvieuse	Bonne santé apparente		Non	Non					BOORE	10	10	BOR-10	2	BOR-10-Ov-2
2023-03-22	Nord	TEMA BOKIN	BOORE	10	10	BOR-10	4		Ovins	Féminin	28	Oui	55	32	Mixte	BOR-10	36	Traction contemplation Autre	0	0	1	0	1	1	Un peu tout le monde	Oui	Trypanosomiase et pasteurellose et ppr	Oui	Troupeaux locaux	1	0	Non		Oui	En saison pluvieuse	Bonne santé apparente		Non	Non					BOORE	10	10	BOR-10	4	BOR-10-Ov-4
2023-03-22	Nord	TEMA BOKIN	BOORE	10	10	BOR-10	12	BOR-10-Cap-12	Caprins	Féminin	30	Oui	55	32	Mixte	BOR-10	48	Traction contemplation Autre	0	0	1	0	1	1	Un peu tout le monde	Oui	Trypanosomiase et pasteurellose et ppr	Oui	Troupeaux locaux	1	0	Non		Oui	En saison pluvieuse	Bonne santé apparente		Non	Non					BOORE	10	10	BOR-10	7	BOR-10-Cap-7
2023-03-22	Nord	TEMA BOKIN	BOORE	10	10	BOR-10	7	BOR-10-Cap-7	Caprins	Féminin	38	Oui	55	32	Mixte	BOR-10	60	Traction contemplation Autre	0	0	1	0	1	1	Un peu tout le monde	Oui	Trypanosomiase et pasteurellose et ppr	Oui	Troupeaux locaux	1	0	Non		Oui	En saison pluvieuse	Bonne santé apparente		Non	Non					BOORE	10	10	BOR-10	2	BOR-10-Cap-2
2023-03-22	Nord	TEMA BOKIN	BOORE	10	10	BOR-10	15	BOR-10-Cap-15	Caprins	Masculin	12	Oui	55	32	Mixte	BOR-10	12	Traction contemplation Autre	0	0	1	0	1	1	Un peu tout le monde	Oui	Trypanosomiase et pasteurellose et ppr	Oui	Troupeaux locaux	1	0	Non		Oui	En saison pluvieuse	Bonne santé apparente		Non	Non					BOORE	10	10	BOR-10	10	BOR-10-Cap-10
2023-03-22	Nord	TEMA BOKIN	BOORE	10	10	BOR-10	18	BOR-10-Bov-18	Bovins	Masculin	120	Oui	55	32	Mixte	BOR-10	24	Traction contemplation Autre	0	0	1	0	1	1	Un peu tout le monde	Oui	Trypanosomiase et pasteurellose et ppr	Oui	Troupeaux locaux	1	0	Non		Oui	En saison pluvieuse	Bonne santé apparente		Non	Non					BOORE	10	10	BOR-10	3	BOR-10-Bov-3
2023-03-22	Nord	TEMA BOKIN	BOORE	10	10	BOR-10	13	BOR-10-Cap-13	Caprins	Féminin	20	Oui	55	32	Mixte	BOR-10	24	Traction contemplation Autre	0	0	1	0	1	1	Un peu tout le monde	Oui	Trypanosomiase et pasteurellose et ppr	Oui	Troupeaux locaux	1	0	Non		Oui	En saison pluvieuse	Bonne santé apparente		Non	Non					BOORE	10	10	BOR-10	8	BOR-10-Cap-8
2023-03-22	Nord	TEMA BOKIN	BOORE	10	10	BOR-10	16	BOR-10-Bov-16	Bovins	Masculin	190	Oui	55	32	Mixte	BOR-10	36	Traction contemplation Autre	0	0	1	0	1	1	Un peu tout le monde	Oui	Trypanosomiase et pasteurellose et ppr	Oui	Troupeaux locaux	1	0	Non		Oui	En saison pluvieuse	Bonne santé apparente		Non	Non					BOORE	10	10	BOR-10	1	BOR-10-Bov-1
2023-03-22	Nord	TEMA BOKIN	BOORE	10	10	BOR-10	8	BOR-10-Cap-8	Caprins	Féminin	39	Oui	55	32	Mixte	BOR-10	60	Traction contemplation Autre	0	0	1	0	1	1	Un peu tout le monde	Oui	Trypanosomiase et pasteurellose et ppr	Oui	Troupeaux locaux	1	0	Non		Oui	En saison pluvieuse	Bonne santé apparente		Non	Non					BOORE	10	10	BOR-10	3	BOR-10-Cap-3
2023-03-22	Nord	TEMA BOKIN	BOORE	10	10	BOR-10	14	BOR-10-Cap-14	Caprins	Féminin	25	Oui	55	32	Mixte	BOR-10	36	Traction contemplation Autre	0	0	1	0	1	1	Un peu tout le monde	Oui	Trypanosomiase et pasteurellose et ppr	Oui	Troupeaux locaux	1	0	Non		Oui	En saison pluvieuse	Bonne santé apparente		Non	Non					BOORE	10	10	BOR-10	9	BOR-10-Cap-9
2023-03-22	Nord	TEMA BOKIN	BOORE	10	10	BOR-10	9	BOR-10-Cap-9	Caprins	Féminin	32	Oui	55	32	Mixte	BOR-10	48	Traction contemplation Autre	0	0	1	0	1	1	Un peu tout le monde	Oui	Trypanosomiase et pasteurellose et ppr	Oui	Troupeaux locaux	1	0	Non		Oui	En saison pluvieuse	Bonne santé apparente		Non	Non					BOORE	10	10	BOR-10	4	BOR-10-Cap-4
2023-03-22	Nord	TEMA BOKIN	BOORE	10	10	BOR-10	17	BOR-10-Bov-17	Bovins	Féminin	180	Oui	55	32	Mixte	BOR-10	60	Traction contemplation Autre	0	0	1	0	1	1	Un peu tout le monde	Oui	Trypanosomiase et pasteurellose et ppr	Oui	Troupeaux locaux	1	0	Non		Oui	En saison pluvieuse	Bonne santé apparente		Non	Non					BOORE	10	10	BOR-10	2	BOR-10-Bov-2
2023-03-16	Nord	TEMA BOKIN	BOORE	2	2	BOR-2	19	BOR-2-Cap-19	Caprins	Féminin	18	Oui	51	35	Mixte	BOR-2	12	Traction Embouche Autre contemplation	0	0	1	1	1	1	Un peu tout le monde	Oui	Ppr et pasteurellose	Oui	Troupeaux locaux	1	0	Non		Oui	En saison pluvieuse	Bonne santé apparente		Non	Non					BOORE	2	2	BOR-2	9	BOR-2-Cap-9
2023-03-16	Nord	TEMA BOKIN	BOORE	2	2	BOR-2	3	BOR-2-Bov-3	Bovins	Masculin	65	Oui	51	35	Mixte	BOR-2	24	Traction Embouche Autre contemplation	0	0	1	1	1	1	Un peu tout le monde	Oui	Ppr et pasteurellose	Oui	Troupeaux locaux	1	0	Non		Oui	En saison pluvieuse	Bonne santé apparente		Oui	Oui	Queue	2	Oui	3	BOORE	2	2	BOR-2	3	BOR-2-Bov-3
2023-03-16	Nord	TEMA BOKIN	BOORE	2	2	BOR-2	8		Ovins	Masculin	21	Oui	51	35	Mixte	BOR-2	18	Traction Embouche Autre contemplation	0	0	1	1	1	1	Un peu tout le monde	Oui	Ppr et pasteurellose	Oui	Troupeaux locaux	1	0	Non		Oui	En saison pluvieuse	Bonne santé apparente		Non	Non					BOORE	2	2	BOR-2	3	BOR-2-Ov-3
2023-03-16	Nord	TEMA BOKIN	BOORE	2	2	BOR-2	15	BOR-2-Cap-15	Caprins	Féminin	22	Oui	51	35	Mixte	BOR-2	18	Traction Embouche Autre contemplation	0	0	1	1	1	1	Un peu tout le monde	Oui	Ppr et pasteurellose	Oui	Troupeaux locaux	1	0	Non		Oui	En saison pluvieuse	Bonne santé apparente		Non	Non					BOORE	2	2	BOR-2	5	BOR-2-Cap-5
2023-03-16	Nord	TEMA BOKIN	BOORE	2	2	BOR-2	14	BOR-2-Cap-14	Caprins	Féminin	25	Oui	51	35	Mixte	BOR-2	24	Traction Embouche Autre contemplation	0	0	1	1	1	1	Un peu tout le monde	Oui	Ppr et pasteurellose	Oui	Troupeaux locaux	1	0	Non		Oui	En saison pluvieuse	Bonne santé apparente		Non	Non					BOORE	2	2	BOR-2	4	BOR-2-Cap-4
2023-03-16	Nord	TEMA BOKIN	BOORE	2	2	BOR-2	2	BOR-2-Bov-2	Bovins	Masculin	200	Oui	51	35	Mixte	BOR-2	48	Traction Embouche Autre contemplation	0	0	1	1	1	1	Un peu tout le monde	Oui	Ppr et pasteurellose	Oui	Troupeaux locaux	1	0	Non		Oui	En saison pluvieuse	Bonne santé apparente		Non	Non					BOORE	2	2	BOR-2	2	BOR-2-Bov-2
2023-03-16	Nord	TEMA BOKIN	BOORE	2	2	BOR-2	18	BOR-2-Cap-18	Caprins	Féminin	28	Oui	51	35	Mixte	BOR-2	24	Traction Embouche Autre contemplation	0	0	1	1	1	1	Un peu tout le monde	Oui	Ppr et pasteurellose	Oui	Troupeaux locaux	1	0	Non		Oui	En saison pluvieuse	Bonne santé apparente		Non	Non					BOORE	2	2	BOR-2	8	BOR-2-Cap-8
2023-03-16	Nord	TEMA BOKIN	BOORE	2	2	BOR-2	1	BOR-2-Bov-1	Bovins	Masculin	150	Oui	51	35	Mixte	BOR-2	36	Traction Embouche Autre contemplation	0	0	1	1	1	1	Un peu tout le monde	Oui	Ppr et pasteurellose	Oui	Troupeaux locaux	1	0	Non		Oui	En saison pluvieuse	Bonne santé apparente		Non	Non					BOORE	2	2	BOR-2	1	BOR-2-Bov-1
2023-03-16	Nord	TEMA BOKIN	BOORE	2	2	BOR-2	9		Ovins	Masculin	30	Oui	51	35	Mixte	BOR-2	36	Traction Embouche Autre contemplation	0	0	1	1	1	1	Un peu tout le monde	Oui	Ppr et pasteurellose	Oui	Troupeaux locaux	1	0	Non		Oui	En saison pluvieuse	Bonne santé apparente		Non	Non					BOORE	2	2	BOR-2	4	BOR-2-Ov-4
2023-03-16	Nord	TEMA BOKIN	BOORE	2	2	BOR-2	12	BOR-2-Cap-12	Caprins	Féminin	20	Oui	51	35	Mixte	BOR-2	24	Traction Embouche Autre contemplation	0	0	1	1	1	1	Un peu tout le monde	Oui	Ppr et pasteurellose	Oui	Troupeaux locaux	1	0	Non		Oui	En saison pluvieuse	Bonne santé apparente		Non	Non					BOORE	2	2	BOR-2	2	BOR-2-Cap-2
2023-03-16	Nord	TEMA BOKIN	BOORE	2	2	BOR-2	17	BOR-2-Cap-17	Caprins	Féminin	20	Oui	51	35	Mixte	BOR-2	12	Traction Embouche Autre contemplation	0	0	1	1	1	1	Un peu tout le monde	Oui	Ppr et pasteurellose	Oui	Troupeaux locaux	1	0	Non		Oui	En saison pluvieuse	Bonne santé apparente		Non	Non					BOORE	2	2	BOR-2	7	BOR-2-Cap-7
2023-03-16	Nord	TEMA BOKIN	BOORE	2	2	BOR-2	7		Ovins	Féminin	20	Oui	51	35	Mixte	BOR-2	24	Traction Embouche Autre contemplation	0	0	1	1	1	1	Un peu tout le monde	Oui	Ppr et pasteurellose	Oui	Troupeaux locaux	1	0	Non		Oui	En saison pluvieuse	Bonne santé apparente		Non	Non					BOORE	2	2	BOR-2	2	BOR-2-Ov-2
2023-03-16	Nord	TEMA BOKIN	BOORE	2	2	BOR-2	5	BOR-2-Bov-5	Bovins	Masculin	50	Oui	51	35	Mixte	BOR-2	12	Traction Embouche Autre contemplation	0	0	1	1	1	1	Un peu tout le monde	Oui	Ppr et pasteurellose	Oui	Troupeaux locaux	1	0	Non		Oui	En saison pluvieuse	Bonne santé apparente		Non	Non					BOORE	2	2	BOR-2	5	BOR-2-Bov-5
2023-03-16	Nord	TEMA BOKIN	BOORE	2	2	BOR-2	11	BOR-2-Cap-11	Caprins	Masculin	18	Oui	51	35	Mixte	BOR-2	15	Traction Embouche Autre contemplation	0	0	1	1	1	1	Un peu tout le monde	Oui	Ppr et pasteurellose	Oui	Troupeaux locaux	1	0	Non		Oui	En saison pluvieuse	Bonne santé apparente		Non	Non					BOORE	2	2	BOR-2	1	BOR-2-Cap-1
2023-03-16	Nord	TEMA BOKIN	BOORE	2	2	BOR-2	16	BOR-2-Cap-16	Caprins	Féminin	24	Oui	51	35	Mixte	BOR-2	36	Traction Embouche Autre contemplation	0	0	1	1	1	1	Un peu tout le monde	Oui	Ppr et pasteurellose	Oui	Troupeaux locaux	1	0	Non		Oui	En saison pluvieuse	Bonne santé apparente		Non	Non					BOORE	2	2	BOR-2	6	BOR-2-Cap-6
2023-03-16	Nord	TEMA BOKIN	BOORE	2	2	BOR-2	4	BOR-2-Bov-4	Bovins	Féminin	50	Oui	51	35	Mixte	BOR-2	12	Traction Embouche Autre contemplation	0	0	1	1	1	1	Un peu tout le monde	Oui	Ppr et pasteurellose	Oui	Troupeaux locaux	1	0	Non		Oui	En saison pluvieuse	Bonne santé apparente		Oui	Oui	Queue	1	Oui	4	BOORE	2	2	BOR-2	4	BOR-2-Bov-4
2023-03-16	Nord	TEMA BOKIN	BOORE	2	2	BOR-2	20	BOR-2-Cap-20	Caprins	Féminin	32	Oui	51	35	Mixte	BOR-2	60	Traction Embouche Autre contemplation	0	0	1	1	1	1	Un peu tout le monde	Oui	Ppr et pasteurellose	Oui	Troupeaux locaux	1	0	Non		Oui	En saison pluvieuse	Bonne santé apparente		Non	Non					BOORE	2	2	BOR-2	10	BOR-2-Cap-10
2023-03-16	Nord	TEMA BOKIN	BOORE	2	2	BOR-2	10		Ovins	Féminin	28	Oui	51	35	Mixte	BOR-2	48	Traction Embouche Autre contemplation	0	0	1	1	1	1	Un peu tout le monde	Oui	Ppr et pasteurellose	Oui	Troupeaux locaux	1	0	Non		Oui	En saison pluvieuse	Bonne santé apparente		Non	Non					BOORE	2	2	BOR-2	5	BOR-2-Ov-5
2023-03-16	Nord	TEMA BOKIN	BOORE	2	2	BOR-2	13	BOR-2-Cap-13	Caprins	Féminin	36	Oui	51	35	Mixte	BOR-2	48	Traction Embouche Autre contemplation	0	0	1	1	1	1	Un peu tout le monde	Oui	Ppr et pasteurellose	Oui	Troupeaux locaux	1	0	Non		Oui	En saison pluvieuse	Bonne santé apparente		Non	Non					BOORE	2	2	BOR-2	3	BOR-2-Cap-3
2023-03-16	Nord	TEMA BOKIN	BOORE	2	2	BOR-2	6		Ovins	Féminin	28	Oui	51	35	Mixte	BOR-2	36	Traction Embouche Autre contemplation	0	0	1	1	1	1	Un peu tout le monde	Oui	Ppr et pasteurellose	Oui	Troupeaux locaux	1	0	Non		Oui	En saison pluvieuse	Bonne santé apparente		Non	Non					BOORE	2	2	BOR-2	1	BOR-2-Ov-1
2023-03-16	Nord	TEMA BOKIN	BOORE	3	3	BOR-3	12	BOR-3-Cap-12	Caprins	Féminin	21	Oui	60	50	Mixte	BOR-3	36	Traction Embouche contemplation Lait(Consommation) Autre	0	1	1	1	1	1	Un peu tout le monde	Oui	Ppr	Oui	Troupeaux locaux	1	0	Non		Oui	En saison pluvieuse	Bonne santé apparente		Non	Non					BOORE	3	3	BOR-3	7	BOR-3-Cap-7
2023-03-16	Nord	TEMA BOKIN	BOORE	3	3	BOR-3	11	BOR-3-Cap-11	Caprins	Féminin	23	Oui	60	50	Mixte	BOR-3	12	Traction Embouche contemplation Lait(Consommation) Autre	0	1	1	1	1	1	Un peu tout le monde	Oui	Ppr	Oui	Troupeaux locaux	1	0	Non		Oui	En saison pluvieuse	Bonne santé apparente		Non	Non					BOORE	3	3	BOR-3	6	BOR-3-Cap-6
2023-03-16	Nord	TEMA BOKIN	BOORE	3	3	BOR-3	1	BOR-3-Bov-1	Bovins	Féminin	90	Oui	60	50	Mixte	BOR-3	36	Traction Embouche contemplation Lait(Consommation) Autre	0	1	1	1	1	1	Un peu tout le monde	Oui	Ppr	Oui	Troupeaux locaux	1	0	Non		Oui	En saison pluvieuse	Bonne santé apparente		Non	Non					BOORE	3	3	BOR-3	1	BOR-3-Bov-1
2023-03-16	Nord	TEMA BOKIN	BOORE	3	3	BOR-3	3	BOR-3-Bov-3	Bovins	Masculin	75	Oui	60	50	Mixte	BOR-3	9	Traction Embouche contemplation Lait(Consommation) Autre	0	1	1	1	1	1	Un peu tout le monde	Oui	Ppr	Oui	Troupeaux locaux	1	0	Non		Oui	En saison pluvieuse	Bonne santé apparente		Non	Non					BOORE	3	3	BOR-3	3	BOR-3-Bov-3
2023-03-16	Nord	TEMA BOKIN	BOORE	3	3	BOR-3	6	BOR-3-Cap-6	Caprins	Féminin	16	Oui	60	50	Mixte	BOR-3	9	Traction Embouche contemplation Lait(Consommation) Autre	0	1	1	1	1	1	Un peu tout le monde	Oui	Ppr	Oui	Troupeaux locaux	1	0	Non		Oui	En saison pluvieuse	Bonne santé apparente		Non	Non					BOORE	3	3	BOR-3	1	BOR-3-Cap-1
2023-03-16	Nord	TEMA BOKIN	BOORE	3	3	BOR-3	4	BOR-3-Bov-4	Bovins	Masculin	75	Oui	60	50	Mixte	BOR-3	9	Traction Embouche contemplation Lait(Consommation) Autre	0	1	1	1	1	1	Un peu tout le monde	Oui	Ppr	Oui	Troupeaux locaux	1	0	Non		Oui	En saison pluvieuse	Bonne santé apparente		Oui	Oui	Queue	1	Oui	4	BOORE	3	3	BOR-3	4	BOR-3-Bov-4
2023-03-16	Nord	TEMA BOKIN	BOORE	3	3	BOR-3	15	BOR-3-Cap-15	Caprins	Féminin	19	Oui	60	50	Mixte	BOR-3	12	Traction Embouche contemplation Lait(Consommation) Autre	0	1	1	1	1	1	Un peu tout le monde	Oui	Ppr	Oui	Troupeaux locaux	1	0	Non		Oui	En saison pluvieuse	Bonne santé apparente		Non	Non					BOORE	3	3	BOR-3	10	BOR-3-Cap-10
2023-03-16	Nord	TEMA BOKIN	BOORE	3	3	BOR-3	9	BOR-3-Cap-9	Caprins	Féminin	20	Oui	60	50	Mixte	BOR-3	24	Traction Embouche contemplation Lait(Consommation) Autre	0	1	1	1	1	1	Un peu tout le monde	Oui	Ppr	Oui	Troupeaux locaux	1	0	Non		Oui	En saison pluvieuse	Bonne santé apparente		Non	Non					BOORE	3	3	BOR-3	4	BOR-3-Cap-4
2023-03-16	Nord	TEMA BOKIN	BOORE	3	3	BOR-3	10	BOR-3-Cap-10	Caprins	Féminin	26	Oui	60	50	Mixte	BOR-3	48	Traction Embouche contemplation Lait(Consommation) Autre	0	1	1	1	1	1	Un peu tout le monde	Oui	Ppr	Oui	Troupeaux locaux	1	0	Non		Oui	En saison pluvieuse	Bonne santé apparente		Non	Non					BOORE	3	3	BOR-3	5	BOR-3-Cap-5
2023-03-16	Nord	TEMA BOKIN	BOORE	3	3	BOR-3	20		Ovins	Féminin	23	Oui	60	50	Mixte	BOR-3	36	Traction Embouche contemplation Lait(Consommation) Autre	0	1	1	1	1	1	Un peu tout le monde	Oui	Ppr	Oui	Troupeaux locaux	1	0	Non		Oui	En saison pluvieuse	Bonne santé apparente		Non	Non					BOORE	3	3	BOR-3	5	BOR-3-Ov-5
2023-03-16	Nord	TEMA BOKIN	BOORE	3	3	BOR-3	14	BOR-3-Cap-14	Caprins	Féminin	22	Oui	60	50	Mixte	BOR-3	36	Traction Embouche contemplation Lait(Consommation) Autre	0	1	1	1	1	1	Un peu tout le monde	Oui	Ppr	Oui	Troupeaux locaux	1	0	Non		Oui	En saison pluvieuse	Bonne santé apparente		Non	Non					BOORE	3	3	BOR-3	9	BOR-3-Cap-9
2023-03-16	Nord	TEMA BOKIN	BOORE	3	3	BOR-3	7	BOR-3-Cap-7	Caprins	Féminin	30	Oui	60	50	Mixte	BOR-3	36	Traction Embouche contemplation Lait(Consommation) Autre	0	1	1	1	1	1	Un peu tout le monde	Oui	Ppr	Oui	Troupeaux locaux	1	0	Non		Oui	En saison pluvieuse	Bonne santé apparente		Non	Non					BOORE	3	3	BOR-3	2	BOR-3-Cap-2
2023-03-16	Nord	TEMA BOKIN	BOORE	3	3	BOR-3	19		Ovins	Féminin	21	Oui	60	50	Mixte	BOR-3	36	Traction Embouche contemplation Lait(Consommation) Autre	0	1	1	1	1	1	Un peu tout le monde	Oui	Ppr	Oui	Troupeaux locaux	1	0	Non		Oui	En saison pluvieuse	Bonne santé apparente		Non	Non					BOORE	3	3	BOR-3	4	BOR-3-Ov-4
2023-03-16	Nord	TEMA BOKIN	BOORE	3	3	BOR-3	2	BOR-3-Bov-2	Bovins	Masculin	80	Oui	60	50	Mixte	BOR-3	36	Traction Embouche contemplation Lait(Consommation) Autre	0	1	1	1	1	1	Un peu tout le monde	Oui	Ppr	Oui	Troupeaux locaux	1	0	Non		Oui	En saison pluvieuse	Bonne santé apparente		Non	Non					BOORE	3	3	BOR-3	2	BOR-3-Bov-2
2023-03-16	Nord	TEMA BOKIN	BOORE	3	3	BOR-3	13	BOR-3-Cap-13	Caprins	Féminin	25	Oui	60	50	Mixte	BOR-3	24	Traction Embouche contemplation Lait(Consommation) Autre	0	1	1	1	1	1	Un peu tout le monde	Oui	Ppr	Oui	Troupeaux locaux	1	0	Non		Oui	En saison pluvieuse	Bonne santé apparente		Non	Non					BOORE	3	3	BOR-3	8	BOR-3-Cap-8
2023-03-16	Nord	TEMA BOKIN	BOORE	3	3	BOR-3	8	BOR-3-Cap-8	Caprins	Féminin	20	Oui	60	50	Mixte	BOR-3	18	Traction Embouche contemplation Lait(Consommation) Autre	0	1	1	1	1	1	Un peu tout le monde	Oui	Ppr	Oui	Troupeaux locaux	1	0	Non		Oui	En saison pluvieuse	Bonne santé apparente		Non	Non					BOORE	3	3	BOR-3	3	BOR-3-Cap-3
2023-03-16	Nord	TEMA BOKIN	BOORE	3	3	BOR-3	17		Ovins	Féminin	16	Oui	60	50	Mixte	BOR-3	12	Traction Embouche contemplation Lait(Consommation) Autre	0	1	1	1	1	1	Un peu tout le monde	Oui	Ppr	Oui	Troupeaux locaux	1	0	Non		Oui	En saison pluvieuse	Bonne santé apparente		Non	Non					BOORE	3	3	BOR-3	2	BOR-3-Ov-2
2023-03-16	Nord	TEMA BOKIN	BOORE	3	3	BOR-3	16		Ovins	Féminin	25	Oui	60	50	Mixte	BOR-3	24	Traction Embouche contemplation Lait(Consommation) Autre	0	1	1	1	1	1	Un peu tout le monde	Oui	Ppr	Oui	Troupeaux locaux	1	0	Non		Oui	En saison pluvieuse	Bonne santé apparente		Non	Non					BOORE	3	3	BOR-3	1	BOR-3-Ov-1
2023-03-16	Nord	TEMA BOKIN	BOORE	3	3	BOR-3	5	BOR-3-Bov-5	Bovins	Masculin	90	Oui	60	50	Mixte	BOR-3	60	Traction Embouche contemplation Lait(Consommation) Autre	0	1	1	1	1	1	Un peu tout le monde	Oui	Ppr	Oui	Troupeaux locaux	1	0	Non		Oui	En saison pluvieuse	Bonne santé apparente		Non	Non					BOORE	3	3	BOR-3	5	BOR-3-Bov-5
2023-03-16	Nord	TEMA BOKIN	BOORE	3	3	BOR-3	18		Ovins	Féminin	27	Oui	60	50	Mixte	BOR-3	36	Traction Embouche contemplation Lait(Consommation) Autre	0	1	1	1	1	1	Un peu tout le monde	Oui	Ppr	Oui	Troupeaux locaux	1	0	Non		Oui	En saison pluvieuse	Bonne santé apparente		Non	Non					BOORE	3	3	BOR-3	3	BOR-3-Ov-3
2023-03-16	Nord	TEMA BOKIN	BOORE	4	4	BOR-4	20	BOR-4-Bov-20	Bovins	Masculin	90	Oui	77	35	Mixte	BOR-4	42	Embouche Traction Autre contemplation	0	0	1	1	1	1	Un peu tout le monde	Oui	Ppr et pasteurellose	Oui	Troupeaux locaux	1	0	Non		Oui	En saison pluvieuse	Bonne santé apparente		Oui	Oui	Queue	1	Oui	20	BOORE	4	4	BOR-4	5	BOR-4-Bov-5
2023-03-16	Nord	TEMA BOKIN	BOORE	4	4	BOR-4	18	BOR-4-Bov-18	Bovins	Masculin	200	Oui	77	35	Mixte	BOR-4	60	Embouche Traction Autre contemplation	0	0	1	1	1	1	Un peu tout le monde	Oui	Ppr et pasteurellose	Oui	Troupeaux locaux	1	0	Non		Oui	En saison pluvieuse	Bonne santé apparente		Non	Non					BOORE	4	4	BOR-4	3	BOR-4-Bov-3
2023-03-16	Nord	TEMA BOKIN	BOORE	4	4	BOR-4	12		Ovins	Féminin	30	Oui	77	35	Mixte	BOR-4	36	Embouche Traction Autre contemplation	0	0	1	1	1	1	Un peu tout le monde	Oui	Ppr et pasteurellose	Oui	Troupeaux locaux	1	0	Non		Oui	En saison pluvieuse	Bonne santé apparente		Non	Non					BOORE	4	4	BOR-4	2	BOR-4-Ov-2
2023-03-16	Nord	TEMA BOKIN	BOORE	4	4	BOR-4	8	BOR-4-Cap-8	Caprins	Féminin	30	Oui	77	35	Mixte	BOR-4	24	Embouche Traction Autre contemplation	0	0	1	1	1	1	Un peu tout le monde	Oui	Ppr et pasteurellose	Oui	Troupeaux locaux	1	0	Non		Oui	En saison pluvieuse	Bonne santé apparente		Non	Non					BOORE	4	4	BOR-4	8	BOR-4-Cap-8
2023-03-16	Nord	TEMA BOKIN	BOORE	4	4	BOR-4	16	BOR-4-Bov-16	Bovins	Masculin	90	Oui	77	35	Mixte	BOR-4	24	Embouche Traction Autre contemplation	0	0	1	1	1	1	Un peu tout le monde	Oui	Ppr et pasteurellose	Oui	Troupeaux locaux	1	0	Non		Oui	En saison pluvieuse	Bonne santé apparente		Oui	Oui	Rectum et queue	2	Oui	17	BOORE	4	4	BOR-4	2	BOR-4-Bov-2
2023-03-16	Nord	TEMA BOKIN	BOORE	4	4	BOR-4	4	BOR-4-Cap-4	Caprins	Féminin	20	Oui	77	35	Mixte	BOR-4	36	Embouche Traction Autre contemplation	0	0	1	1	1	1	Un peu tout le monde	Oui	Ppr et pasteurellose	Oui	Troupeaux locaux	1	0	Non		Oui	En saison pluvieuse	Bonne santé apparente		Non	Non					BOORE	4	4	BOR-4	4	BOR-4-Cap-4
2023-03-16	Nord	TEMA BOKIN	BOORE	4	4	BOR-4	2	BOR-4-Cap-2	Caprins	Féminin	22	Oui	77	35	Mixte	BOR-4	36	Embouche Traction Autre contemplation	0	0	1	1	1	1	Un peu tout le monde	Oui	Ppr et pasteurellose	Oui	Troupeaux locaux	1	0	Non		Oui	En saison pluvieuse	Bonne santé apparente		Non	Non					BOORE	4	4	BOR-4	2	BOR-4-Cap-2
2023-03-16	Nord	TEMA BOKIN	BOORE	4	4	BOR-4	6	BOR-4-Cap-6	Caprins	Féminin	15	Oui	77	35	Mixte	BOR-4	24	Embouche Traction Autre contemplation	0	0	1	1	1	1	Un peu tout le monde	Oui	Ppr et pasteurellose	Oui	Troupeaux locaux	1	0	Non		Oui	En saison pluvieuse	Bonne santé apparente		Non	Non					BOORE	4	4	BOR-4	6	BOR-4-Cap-6
2023-03-16	Nord	TEMA BOKIN	BOORE	4	4	BOR-4	7	BOR-4-Cap-7	Caprins	Masculin	18	Oui	77	35	Mixte	BOR-4	12	Embouche Traction Autre contemplation	0	0	1	1	1	1	Un peu tout le monde	Oui	Ppr et pasteurellose	Oui	Troupeaux locaux	1	0	Non		Oui	En saison pluvieuse	Bonne santé apparente		Non	Non					BOORE	4	4	BOR-4	7	BOR-4-Cap-7
2023-03-16	Nord	TEMA BOKIN	BOORE	4	4	BOR-4	11		Ovins	Féminin	35	Oui	77	35	Mixte	BOR-4	24	Embouche Traction Autre contemplation	0	0	1	1	1	1	Un peu tout le monde	Oui	Ppr et pasteurellose	Oui	Troupeaux locaux	1	0	Non		Oui	En saison pluvieuse	Bonne santé apparente		Non	Non					BOORE	4	4	BOR-4	1	BOR-4-Ov-1
2023-03-16	Nord	TEMA BOKIN	BOORE	4	4	BOR-4	14	BOR-4-Cap-14	Caprins	Féminin	20	Oui	77	35	Mixte	BOR-4	36	Embouche Traction Autre contemplation	0	0	1	1	1	1	Un peu tout le monde	Oui	Ppr et pasteurellose	Oui	Troupeaux locaux	1	0	Non		Oui	En saison pluvieuse	Bonne santé apparente		Non	Non					BOORE	4	4	BOR-4	11	BOR-4-Cap-11
2023-03-16	Nord	TEMA BOKIN	BOORE	4	4	BOR-4	13		Ovins	Féminin	20	Oui	77	35	Mixte	BOR-4	24	Embouche Traction Autre contemplation	0	0	1	1	1	1	Un peu tout le monde	Oui	Ppr et pasteurellose	Oui	Troupeaux locaux	1	0	Non		Oui	En saison pluvieuse	Bonne santé apparente		Non	Non					BOORE	4	4	BOR-4	3	BOR-4-Ov-3
2023-03-16	Nord	TEMA BOKIN	BOORE	4	4	BOR-4	16	BOR-4-Bov-16	Bovins	Masculin	150	Oui	77	35	Mixte	BOR-4	36	Embouche Traction Autre contemplation	0	0	1	1	1	1	Un peu tout le monde	Oui	Ppr et pasteurellose	Oui	Troupeaux locaux	1	0	Non		Oui	En saison pluvieuse	Bonne santé apparente		Non	Non					BOORE	4	4	BOR-4	1	BOR-4-Bov-1
2023-03-16	Nord	TEMA BOKIN	BOORE	4	4	BOR-4	9	BOR-4-Cap-9	Caprins	Féminin	25	Oui	77	35	Mixte	BOR-4	24	Embouche Traction Autre contemplation	0	0	1	1	1	1	Un peu tout le monde	Oui	Ppr et pasteurellose	Oui	Troupeaux locaux	1	0	Non		Oui	En saison pluvieuse	Bonne santé apparente		Non	Non					BOORE	4	4	BOR-4	9	BOR-4-Cap-9
2023-03-16	Nord	TEMA BOKIN	BOORE	4	4	BOR-4	19	BOR-4-Bov-19	Bovins	Masculin	125	Oui	77	35	Mixte	BOR-4	36	Embouche Traction Autre contemplation	0	0	1	1	1	1	Un peu tout le monde	Oui	Ppr et pasteurellose	Oui	Troupeaux locaux	1	0	Non		Oui	En saison pluvieuse	Bonne santé apparente		Oui	Oui	Abdomen	1	Oui	19	BOORE	4	4	BOR-4	4	BOR-4-Bov-4
2023-03-16	Nord	TEMA BOKIN	BOORE	4	4	BOR-4	10	BOR-4-Cap-10	Caprins	Féminin	25	Oui	77	35	Mixte	BOR-4	24	Embouche Traction Autre contemplation	0	0	1	1	1	1	Un peu tout le monde	Oui	Ppr et pasteurellose	Oui	Troupeaux locaux	1	0	Non		Oui	En saison pluvieuse	Bonne santé apparente		Non	Non					BOORE	4	4	BOR-4	10	BOR-4-Cap-10
2023-03-16	Nord	TEMA BOKIN	BOORE	4	4	BOR-4	1	BOR-4-Cap-1	Caprins	Masculin	20	Oui	77	35	Mixte	BOR-4	18	Embouche Traction Autre contemplation	0	0	1	1	1	1	Un peu tout le monde	Oui	Ppr et pasteurellose	Oui	Troupeaux locaux	1	0	Non		Oui	En saison pluvieuse	Bonne santé apparente		Non	Non					BOORE	4	4	BOR-4	1	BOR-4-Cap-1
2023-03-16	Nord	TEMA BOKIN	BOORE	4	4	BOR-4	15	BOR-4-Cap-15	Caprins	Féminin	20	Oui	77	35	Mixte	BOR-4	36	Embouche Traction Autre contemplation	0	0	1	1	1	1	Un peu tout le monde	Oui	Ppr et pasteurellose	Oui	Troupeaux locaux	1	0	Non		Oui	En saison pluvieuse	Bonne santé apparente		Non	Non					BOORE	4	4	BOR-4	12	BOR-4-Cap-12
2023-03-16	Nord	TEMA BOKIN	BOORE	4	4	BOR-4	5	BOR-4-Cap-5	Caprins	Féminin	25	Oui	77	35	Mixte	BOR-4	36	Embouche Traction Autre contemplation	0	0	1	1	1	1	Un peu tout le monde	Oui	Ppr et pasteurellose	Oui	Troupeaux locaux	1	0	Non		Oui	En saison pluvieuse	Bonne santé apparente		Non	Non					BOORE	4	4	BOR-4	5	BOR-4-Cap-5
2023-03-16	Nord	TEMA BOKIN	BOORE	4	4	BOR-4	3	BOR-4-Cap-3	Caprins	Féminin	23	Oui	77	35	Mixte	BOR-4	36	Embouche Traction Autre contemplation	0	0	1	1	1	1	Un peu tout le monde	Oui	Ppr et pasteurellose	Oui	Troupeaux locaux	1	0	Non		Oui	En saison pluvieuse	Bonne santé apparente		Non	Non					BOORE	4	4	BOR-4	3	BOR-4-Cap-3
2023-03-16	Nord	TEMA BOKIN	BOORE	5	5	BOR-5	4		Ovins	Féminin	22	Oui	57	120	Mixte	BOR-5	60	Traction Lait(Consommation) contemplation	0	1	1	0	1	0	Un peu tout le monde	Oui	Parasitoses	Oui	Troupeaux locaux	1	0	Non		Oui	En saison pluvieuse	Bonne santé apparente		Non	Non					BOORE	5	5	BOR-5	4	BOR-5-Ov-4
2023-03-16	Nord	TEMA BOKIN	BOORE	5	5	BOR-5	5		Ovins	Féminin	25	Oui	57	120	Mixte	BOR-5	36	Traction Lait(Consommation) contemplation	0	1	1	0	1	0	Un peu tout le monde	Oui	Parasitoses	Oui	Troupeaux locaux	1	0	Non		Oui	En saison pluvieuse	Bonne santé apparente		Non	Non					BOORE	5	5	BOR-5	5	BOR-5-Ov-5
2023-03-16	Nord	TEMA BOKIN	BOORE	5	5	BOR-5	9	BOR-5-Cap-9	Caprins	Masculin	20	Oui	57	120	Mixte	BOR-5	24	Traction Lait(Consommation) contemplation	0	1	1	0	1	0	Un peu tout le monde	Oui	Parasitoses	Oui	Troupeaux locaux	1	0	Non		Oui	En saison pluvieuse	Bonne santé apparente		Non	Non					BOORE	5	5	BOR-5	4	BOR-5-Cap-4
2023-03-16	Nord	TEMA BOKIN	BOORE	5	5	BOR-5	17	BOR-5-Bov-17	Bovins	Masculin	100	Oui	57	120	Mixte	BOR-5	15	Traction Lait(Consommation) contemplation	0	1	1	0	1	0	Un peu tout le monde	Oui	Parasitoses	Oui	Troupeaux locaux	1	0	Non		Oui	En saison pluvieuse	Bonne santé apparente		Oui	Oui	Abdomen	1	Oui	17	BOORE	5	5	BOR-5	1	BOR-5-Bov-1
2023-03-16	Nord	TEMA BOKIN	BOORE	5	5	BOR-5	11	BOR-5-Cap-11	Caprins	Masculin	16	Oui	57	120	Mixte	BOR-5	24	Traction Lait(Consommation) contemplation	0	1	1	0	1	0	Un peu tout le monde	Oui	Parasitoses	Oui	Troupeaux locaux	1	0	Non		Oui	En saison pluvieuse	Bonne santé apparente		Non	Non					BOORE	5	5	BOR-5	6	BOR-5-Cap-6
2023-03-16	Nord	TEMA BOKIN	BOORE	5	5	BOR-5	12	BOR-5-Cap-12	Caprins	Masculin	25	Oui	57	120	Mixte	BOR-5	12	Traction Lait(Consommation) contemplation	0	1	1	0	1	0	Un peu tout le monde	Oui	Parasitoses	Oui	Troupeaux locaux	1	0	Non		Oui	En saison pluvieuse	Bonne santé apparente		Non	Non					BOORE	5	5	BOR-5	7	BOR-5-Cap-7
2023-03-16	Nord	TEMA BOKIN	BOORE	5	5	BOR-5	15	BOR-5-Cap-15	Caprins	Masculin	20	Oui	57	120	Mixte	BOR-5	9	Traction Lait(Consommation) contemplation	0	1	1	0	1	0	Un peu tout le monde	Oui	Parasitoses	Oui	Troupeaux locaux	1	0	Non		Oui	En saison pluvieuse	Bonne santé apparente		Non	Non					BOORE	5	5	BOR-5	10	BOR-5-Cap-10
2023-03-16	Nord	TEMA BOKIN	BOORE	5	5	BOR-5	2		Ovins	Masculin	45	Oui	57	120	Mixte	BOR-5	18	Traction Lait(Consommation) contemplation	0	1	1	0	1	0	Un peu tout le monde	Oui	Parasitoses	Oui	Troupeaux locaux	1	0	Non		Oui	En saison pluvieuse	Bonne santé apparente		Non	Non					BOORE	5	5	BOR-5	2	BOR-5-Ov-2
2023-03-16	Nord	TEMA BOKIN	BOORE	5	5	BOR-5	8	BOR-5-Cap-8	Caprins	Féminin	20	Oui	57	120	Mixte	BOR-5	24	Traction Lait(Consommation) contemplation	0	1	1	0	1	0	Un peu tout le monde	Oui	Parasitoses	Oui	Troupeaux locaux	1	0	Non		Oui	En saison pluvieuse	Bonne santé apparente		Non	Non					BOORE	5	5	BOR-5	3	BOR-5-Cap-3
2023-03-16	Nord	TEMA BOKIN	BOORE	5	5	BOR-5	6	BOR-5-Cap-6	Caprins	Féminin	20	Oui	57	120	Mixte	BOR-5	24	Traction Lait(Consommation) contemplation	0	1	1	0	1	0	Un peu tout le monde	Oui	Parasitoses	Oui	Troupeaux locaux	1	0	Non		Oui	En saison pluvieuse	Bonne santé apparente		Non	Non					BOORE	5	5	BOR-5	1	BOR-5-Cap-1
2023-03-16	Nord	TEMA BOKIN	BOORE	5	5	BOR-5	13	BOR-5-Cap-13	Caprins	Féminin	23	Oui	57	120	Mixte	BOR-5	12	Traction Lait(Consommation) contemplation	0	1	1	0	1	0	Un peu tout le monde	Oui	Parasitoses	Oui	Troupeaux locaux	1	0	Non		Oui	En saison pluvieuse	Bonne santé apparente		Non	Non					BOORE	5	5	BOR-5	8	BOR-5-Cap-8
2023-03-16	Nord	TEMA BOKIN	BOORE	5	5	BOR-5	20	BOR-5-Bov-20	Bovins	Masculin	60	Oui	57	120	Mixte	BOR-5	12	Traction Lait(Consommation) contemplation	0	1	1	0	1	0	Un peu tout le monde	Oui	Parasitoses	Oui	Troupeaux locaux	1	0	Non		Oui	En saison pluvieuse	Bonne santé apparente		Non	Non					BOORE	5	5	BOR-5	4	BOR-5-Bov-4
2023-03-16	Nord	TEMA BOKIN	BOORE	5	5	BOR-5	10	BOR-5-Cap-10	Caprins	Masculin	35	Oui	57	120	Mixte	BOR-5	18	Traction Lait(Consommation) contemplation	0	1	1	0	1	0	Un peu tout le monde	Oui	Parasitoses	Oui	Troupeaux locaux	1	0	Non		Oui	En saison pluvieuse	Bonne santé apparente		Non	Non					BOORE	5	5	BOR-5	5	BOR-5-Cap-5
2023-03-16	Nord	TEMA BOKIN	BOORE	5	5	BOR-5	7	BOR-5-Cap-7	Caprins	Féminin	15	Oui	57	120	Mixte	BOR-5	24	Traction Lait(Consommation) contemplation	0	1	1	0	1	0	Un peu tout le monde	Oui	Parasitoses	Oui	Troupeaux locaux	1	0	Non		Oui	En saison pluvieuse	Bonne santé apparente		Non	Non					BOORE	5	5	BOR-5	2	BOR-5-Cap-2
2023-03-16	Nord	TEMA BOKIN	BOORE	5	5	BOR-5	16	BOR-5-Cap-16	Caprins	Masculin	20	Oui	57	120	Mixte	BOR-5	12	Traction Lait(Consommation) contemplation	0	1	1	0	1	0	Un peu tout le monde	Oui	Parasitoses	Oui	Troupeaux locaux	1	0	Non		Oui	En saison pluvieuse	Bonne santé apparente		Non	Non					BOORE	5	5	BOR-5	11	BOR-5-Cap-11
2023-03-16	Nord	TEMA BOKIN	BOORE	5	5	BOR-5	19	BOR-5-Bov-19	Bovins	Féminin	70	Oui	57	120	Mixte	BOR-5	12	Traction Lait(Consommation) contemplation	0	1	1	0	1	0	Un peu tout le monde	Oui	Parasitoses	Oui	Troupeaux locaux	1	0	Non		Oui	En saison pluvieuse	Bonne santé apparente		Oui	Oui	Mamelles	2	Oui	19	BOORE	5	5	BOR-5	3	BOR-5-Bov-3
2023-03-16	Nord	TEMA BOKIN	BOORE	5	5	BOR-5	1		Ovins	Féminin	35	Oui	57	120	Mixte	BOR-5	36	Traction Lait(Consommation) contemplation	0	1	1	0	1	0	Un peu tout le monde	Oui	Parasitoses	Oui	Troupeaux locaux	1	0	Non		Oui	En saison pluvieuse	Bonne santé apparente		Non	Non					BOORE	5	5	BOR-5	1	BOR-5-Ov-1
2023-03-16	Nord	TEMA BOKIN	BOORE	5	5	BOR-5	18	BOR-5-Bov-18	Bovins	Masculin	70	Oui	57	120	Mixte	BOR-5	15	Traction Lait(Consommation) contemplation	0	1	1	0	1	0	Un peu tout le monde	Oui	Parasitoses	Oui	Troupeaux locaux	1	0	Non		Oui	En saison pluvieuse	Bonne santé apparente		Non	Non					BOORE	5	5	BOR-5	2	BOR-5-Bov-2
2023-03-16	Nord	TEMA BOKIN	BOORE	5	5	BOR-5	14	BOR-5-Cap-14	Caprins	Féminin	45	Oui	57	120	Mixte	BOR-5	48	Traction Lait(Consommation) contemplation	0	1	1	0	1	0	Un peu tout le monde	Oui	Parasitoses	Oui	Troupeaux locaux	1	0	Non		Oui	En saison pluvieuse	Bonne santé apparente		Non	Non					BOORE	5	5	BOR-5	9	BOR-5-Cap-9
2023-03-16	Nord	TEMA BOKIN	BOORE	5	5	BOR-5	3		Ovins	Féminin	35	Oui	57	120	Mixte	BOR-5	36	Traction Lait(Consommation) contemplation	0	1	1	0	1	0	Un peu tout le monde	Oui	Parasitoses	Oui	Troupeaux locaux	1	0	Non		Oui	En saison pluvieuse	Bonne santé apparente		Non	Non					BOORE	5	5	BOR-5	3	BOR-5-Ov-3
2023-03-16	Nord	TEMA BOKIN	BOORE	5	5	BOR-5	21	BOR-5-Bov-21	Bovins	Masculin	60	Oui	57	120	Mixte	BOR-5	15	Traction Lait(Consommation) contemplation	0	1	1	0	1	0	Un peu tout le monde	Oui	Parasitoses	Oui	Troupeaux locaux	1	0	Non		Oui	En saison pluvieuse	Bonne santé apparente		Non	Non					BOORE	5	5	BOR-5	5	BOR-5-Bov-5
2023-03-16	Nord	TEMA BOKIN	BOORE	6	6	BOR-6	15	BOR-6-Bov-15	Bovins	Masculin	90	Oui	46	35	Mixte	BOR-6	24	Traction Lait(Consommation) contemplation	0	1	1	0	1	0	Un peu tout le monde	Oui		Oui	Troupeaux locaux	1	0	Non		Oui	En saison pluvieuse	Bonne santé apparente		Non	Non					BOORE	6	6	BOR-6	10	BOR-6-Bov-10
2023-03-16	Nord	TEMA BOKIN	BOORE	6	6	BOR-6	6	BOR-6-Cap-6	Caprins	Masculin	25	Oui	46	35	Mixte	BOR-6	24	Traction Lait(Consommation) contemplation	0	1	1	0	1	0	Un peu tout le monde	Oui		Oui	Troupeaux locaux	1	0	Non		Oui	En saison pluvieuse	Bonne santé apparente		Non	Non					BOORE	6	6	BOR-6	1	BOR-6-Cap-1
2023-03-16	Nord	TEMA BOKIN	BOORE	6	6	BOR-6	17	BOR-6-Bov-17	Bovins	Féminin	120	Oui	46	35	Mixte	BOR-6	24	Traction Lait(Consommation) contemplation	0	1	1	0	1	0	Un peu tout le monde	Oui		Oui	Troupeaux locaux	1	0	Non		Oui	En saison pluvieuse	Bonne santé apparente		Non	Non					BOORE	6	6	BOR-6	4	BOR-6-Bov-4
2023-03-16	Nord	TEMA BOKIN	BOORE	6	6	BOR-6	8	BOR-6-Cap-8	Caprins	Féminin	15	Oui	46	35	Mixte	BOR-6	12	Traction Lait(Consommation) contemplation	0	1	1	0	1	0	Un peu tout le monde	Oui		Oui	Troupeaux locaux	1	0	Non		Oui	En saison pluvieuse	Bonne santé apparente		Non	Non					BOORE	6	6	BOR-6	3	BOR-6-Cap-3
2023-03-16	Nord	TEMA BOKIN	BOORE	6	6	BOR-6	16	BOR-6-Bov-16	Bovins	Masculin	150	Oui	46	35	Mixte	BOR-6	36	Traction Lait(Consommation) contemplation	0	1	1	0	1	0	Un peu tout le monde	Oui		Oui	Troupeaux locaux	1	0	Non		Oui	En saison pluvieuse	Bonne santé apparente		Non	Non					BOORE	6	6	BOR-6	3	BOR-6-Bov-3
2023-03-16	Nord	TEMA BOKIN	BOORE	6	6	BOR-6	3		Ovins	Féminin	30	Oui	46	35	Mixte	BOR-6	48	Traction Lait(Consommation) contemplation	0	1	1	0	1	0	Un peu tout le monde	Oui		Oui	Troupeaux locaux	1	0	Non		Oui	En saison pluvieuse	Bonne santé apparente		Non	Non					BOORE	6	6	BOR-6	3	BOR-6-Ov-3
2023-03-16	Nord	TEMA BOKIN	BOORE	6	6	BOR-6	4		Ovins	Féminin	30	Oui	46	35	Mixte	BOR-6	36	Traction Lait(Consommation) contemplation	0	1	1	0	1	0	Un peu tout le monde	Oui		Oui	Troupeaux locaux	1	0	Non		Oui	En saison pluvieuse	Bonne santé apparente		Non	Non					BOORE	6	6	BOR-6	4	BOR-6-Ov-4
2023-03-16	Nord	TEMA BOKIN	BOORE	6	6	BOR-6	7	BOR-6-Cap-7	Caprins	Féminin	20	Oui	46	35	Mixte	BOR-6	24	Traction Lait(Consommation) contemplation	0	1	1	0	1	0	Un peu tout le monde	Oui		Oui	Troupeaux locaux	1	0	Non		Oui	En saison pluvieuse	Bonne santé apparente		Non	Non					BOORE	6	6	BOR-6	2	BOR-6-Cap-2
2023-03-16	Nord	TEMA BOKIN	BOORE	6	6	BOR-6	13	BOR-6-Cap-13	Caprins	Féminin	20	Oui	46	35	Mixte	BOR-6	24	Traction Lait(Consommation) contemplation	0	1	1	0	1	0	Un peu tout le monde	Oui		Oui	Troupeaux locaux	1	0	Non		Oui	En saison pluvieuse	Bonne santé apparente		Non	Non					BOORE	6	6	BOR-6	8	BOR-6-Cap-8
2023-03-16	Nord	TEMA BOKIN	BOORE	6	6	BOR-6	14	BOR-6-Bov-14	Bovins	Masculin	200	Oui	46	35	Mixte	BOR-6	60	Traction Lait(Consommation) contemplation	0	1	1	0	1	0	Un peu tout le monde	Oui		Oui	Troupeaux locaux	1	0	Non		Oui	En saison pluvieuse	Bonne santé apparente		Non	Non					BOORE	6	6	BOR-6	9	BOR-6-Bov-9
2023-03-16	Nord	TEMA BOKIN	BOORE	6	6	BOR-6	12	BOR-6-Cap-12	Caprins	Féminin	10	Oui	46	35	Mixte	BOR-6	6	Traction Lait(Consommation) contemplation	0	1	1	0	1	0	Un peu tout le monde	Oui		Oui	Troupeaux locaux	1	0	Non		Oui	En saison pluvieuse	Bonne santé apparente		Non	Non					BOORE	6	6	BOR-6	7	BOR-6-Cap-7
2023-03-16	Nord	TEMA BOKIN	BOORE	6	6	BOR-6	1		Ovins	Féminin	25	Oui	46	35	Mixte	BOR-6	48	Traction Lait(Consommation) contemplation	0	1	1	0	1	0	Un peu tout le monde	Oui		Oui	Troupeaux locaux	1	0	Non		Oui	En saison pluvieuse	Bonne santé apparente		Non	Non					BOORE	6	6	BOR-6	1	BOR-6-Ov-1
2023-03-16	Nord	TEMA BOKIN	BOORE	6	6	BOR-6	2		Ovins	Féminin	20	Oui	46	35	Mixte	BOR-6	24	Traction Lait(Consommation) contemplation	0	1	1	0	1	0	Un peu tout le monde	Oui		Oui	Troupeaux locaux	1	0	Non		Oui	En saison pluvieuse	Bonne santé apparente		Non	Non					BOORE	6	6	BOR-6	2	BOR-6-Ov-2
2023-03-16	Nord	TEMA BOKIN	BOORE	6	6	BOR-6	9	BOR-6-Cap-9	Caprins	Féminin	30	Oui	46	35	Mixte	BOR-6	36	Traction Lait(Consommation) contemplation	0	1	1	0	1	0	Un peu tout le monde	Oui		Oui	Troupeaux locaux	1	0	Non		Oui	En saison pluvieuse	Bonne santé apparente		Non	Non					BOORE	6	6	BOR-6	4	BOR-6-Cap-4
2023-03-16	Nord	TEMA BOKIN	BOORE	6	6	BOR-6	10	BOR-6-Cap-10	Caprins	Féminin	35	Oui	46	35	Mixte	BOR-6	48	Traction Lait(Consommation) contemplation	0	1	1	0	1	0	Un peu tout le monde	Oui		Oui	Troupeaux locaux	1	0	Non		Oui	En saison pluvieuse	Bonne santé apparente		Non	Non					BOORE	6	6	BOR-6	5	BOR-6-Cap-5
2023-03-16	Nord	TEMA BOKIN	BOORE	6	6	BOR-6	11	BOR-6-Cap-11	Caprins	Féminin	10	Oui	46	35	Mixte	BOR-6	6	Traction Lait(Consommation) contemplation	0	1	1	0	1	0	Un peu tout le monde	Oui		Oui	Troupeaux locaux	1	0	Non		Oui	En saison pluvieuse	Bonne santé apparente		Non	Non					BOORE	6	6	BOR-6	6	BOR-6-Cap-6
2023-03-16	Nord	TEMA BOKIN	BOORE	6	6	BOR-6	5		Ovins	Féminin	12	Oui	46	80	Mixte	BOR-6	6	Traction Lait(Consommation) contemplation	0	1	1	0	1	1	Un peu tout le monde	Oui		Oui	Troupeaux locaux	1	0	Non		Oui	En saison pluvieuse	Bonne santé apparente		Non	Non					BOORE	6	6	BOR-6	5	BOR-6-Ov-5
2023-03-16	Nord	TEMA BOKIN	BOORE	7	7	BOR-7	16	BOR-7-Bov-16	Bovins	Féminin	200	Oui	58	80	Mixte	BOR-7	84	Traction Lait(Consommation) contemplation	0	1	1	0	1	0	Un peu tout le monde			Non	Troupeaux locaux	1	0	Non		Non		Bonne santé apparente		Non	Non					BOORE	7	7	BOR-7	1	BOR-7-Bov-1
2023-03-16	Nord	TEMA BOKIN	BOORE	7	7	BOR-7	19	BOR-7-Bov-19	Bovins	Féminin	150	Oui	58	80	Mixte	BOR-7	36	Traction Lait(Consommation) contemplation	0	1	1	0	1	0	Un peu tout le monde	Non		Oui	Troupeaux locaux	1	0	Non		Non		Bonne santé apparente		Non	Non					BOORE	7	7	BOR-7	4	BOR-7-Bov-4
2023-03-16	Nord	TEMA BOKIN	BOORE	7	7	BOR-7	6	BOR-7-Cap-6	Caprins	Masculin	30	Oui	58	80	Mixte	BOR-7	36	Traction Lait(Consommation) contemplation	0	1	1	0	1	0	Un peu tout le monde	Non		Oui	Troupeaux locaux	1	0	Non		Non		Bonne santé apparente		Non	Non					BOORE	7	7	BOR-7	1	BOR-7-Cap-1
2023-03-16	Nord	TEMA BOKIN	BOORE	7	7	BOR-7	9	BOR-7-Cap-9	Caprins	Féminin	30	Oui	58	80	Mixte	BOR-7	48	Traction Lait(Consommation) contemplation	0	1	1	0	1	0	Un peu tout le monde	Non		Oui	Troupeaux locaux	1	0	Non		Non		Bonne santé apparente		Non	Non					BOORE	7	7	BOR-7	4	BOR-7-Cap-4
2023-03-16	Nord	TEMA BOKIN	BOORE	7	7	BOR-7	4		Ovins	Féminin	15	Oui	58	80	Mixte	BOR-7	6	Traction Lait(Consommation) contemplation	0	1	1	0	1	0	Un peu tout le monde	Non		Oui	Troupeaux locaux	1	0	Non		Non		Bonne santé apparente		Non	Non					BOORE	7	7	BOR-7	4	BOR-7-Ov-4
2023-03-16	Nord	TEMA BOKIN	BOORE	7	7	BOR-7	18	BOR-7-Bov-18	Bovins	Féminin	180	Oui	58	80	Mixte	BOR-7	36	Traction Lait(Consommation) contemplation	0	1	1	0	1	0	Un peu tout le monde	Non		Oui	Troupeaux locaux	1	0	Non		Non		Bonne santé apparente		Non	Non					BOORE	7	7	BOR-7	3	BOR-7-Bov-3
2023-03-16	Nord	TEMA BOKIN	BOORE	7	7	BOR-7	1		Ovins	Féminin	30	Oui	58	80	Mixte	BOR-7	48	Traction Lait(Consommation) contemplation	0	1	1	0	1	0	Un peu tout le monde	Non		Oui	Troupeaux locaux	1	0	Non		Non		Bonne santé apparente		Non	Non					BOORE	7	7	BOR-7	1	BOR-7-Ov-1
2023-03-16	Nord	TEMA BOKIN	BOORE	7	7	BOR-7	5		Ovins	Féminin	30	Oui	58	80	Mixte	BOR-7	36	Traction Lait(Consommation) contemplation	0	1	1	0	1	0	Un peu tout le monde	Non		Oui	Troupeaux locaux	1	0	Non		Non		Bonne santé apparente		Non	Non					BOORE	7	7	BOR-7	5	BOR-7-Ov-5
2023-03-16	Nord	TEMA BOKIN	BOORE	7	7	BOR-7	10	BOR-7-Cap-10	Caprins	Féminin	27	Oui	58	80	Mixte	BOR-7	36	Traction Lait(Consommation) contemplation	0	1	1	0	1	0	Un peu tout le monde	Non		Oui	Troupeaux locaux	1	0	Non		Non		Bonne santé apparente		Non	Non					BOORE	7	7	BOR-7	5	BOR-7-Cap-5
2023-03-16	Nord	TEMA BOKIN	BOORE	7	7	BOR-7	3		Ovins	Féminin	25	Oui	58	80	Mixte	BOR-7	48	Traction Lait(Consommation) contemplation	0	1	1	0	1	0	Un peu tout le monde	Non		Oui	Troupeaux locaux	1	0	Non		Non		Bonne santé apparente		Non	Non					BOORE	7	7	BOR-7	3	BOR-7-Ov-3
2023-03-16	Nord	TEMA BOKIN	BOORE	7	7	BOR-7	12	BOR-7-Cap-12	Caprins	Féminin	25	Oui	58	80	Mixte	BOR-7	24	Traction Lait(Consommation) contemplation	0	1	1	0	1	0	Un peu tout le monde	Non		Oui	Troupeaux locaux	1	0	Non		Non		Bonne santé apparente		Non	Non					BOORE	7	7	BOR-7	7	BOR-7-Cap-7
2023-03-16	Nord	TEMA BOKIN	BOORE	7	7	BOR-7	2		Ovins	Féminin	30	Oui	58	80	Mixte	BOR-7	36	Traction Lait(Consommation) contemplation	0	1	1	0	1	0	Un peu tout le monde	Non		Oui	Troupeaux locaux	1	0	Non		Non		Bonne santé apparente		Non	Non					BOORE	7	7	BOR-7	2	BOR-7-Ov-2
2023-03-16	Nord	TEMA BOKIN	BOORE	7	7	BOR-7	17	BOR-7-Bov-17	Bovins	Féminin	100	Oui	58	80	Mixte	BOR-7	24	Traction Lait(Consommation) contemplation	0	1	1	0	1	0	Un peu tout le monde	Non		Oui	Troupeaux locaux	1	0	Non		Non		Bonne santé apparente		Non	Non					BOORE	7	7	BOR-7	2	BOR-7-Bov-2
2023-03-16	Nord	TEMA BOKIN	BOORE	7	7	BOR-7	15	BOR-7-Cap-15	Caprins	Féminin	30	Oui	58	80	Mixte	BOR-7	36	Traction Lait(Consommation) contemplation	0	1	1	0	1	0	Un peu tout le monde	Non		Oui	Troupeaux locaux	1	0	Non		Non		Bonne santé apparente		Non	Non					BOORE	7	7	BOR-7	10	BOR-7-Cap-10
2023-03-16	Nord	TEMA BOKIN	BOORE	7	7	BOR-7	20	BOR-7-Bov-20	Bovins	Féminin	160	Oui	58	80	Mixte	BOR-7	96	Traction Lait(Consommation) contemplation	0	1	1	0	1	0	Un peu tout le monde	Non		Oui	Troupeaux locaux	1	0	Non		Non		Bonne santé apparente		Oui	Oui	Rectum	1	Oui	20	BOORE	7	7	BOR-7	5	BOR-7-Bov-5
2023-03-16	Nord	TEMA BOKIN	BOORE	7	7	BOR-7	14	BOR-7-Cap-14	Caprins	Féminin	15	Oui	58	80	Mixte	BOR-7	12	Traction Lait(Consommation) contemplation	0	1	1	0	1	0	Un peu tout le monde	Non		Oui	Troupeaux locaux	1	0	Non		Non		Bonne santé apparente		Non	Non					BOORE	7	7	BOR-7	9	BOR-7-Cap-9
2023-03-16	Nord	TEMA BOKIN	BOORE	7	7	BOR-7	8	BOR-7-Cap-8	Caprins	Masculin	25	Oui	58	80	Mixte	BOR-7	24	Traction Lait(Consommation) contemplation	0	1	1	0	1	0	Un peu tout le monde	Non		Oui	Troupeaux locaux	1	0	Non		Non		Bonne santé apparente		Non	Non					BOORE	7	7	BOR-7	3	BOR-7-Cap-3
2023-03-16	Nord	TEMA BOKIN	BOORE	7	7	BOR-7	13	BOR-7-Cap-13	Caprins	Féminin	25	Oui	58	80	Mixte	BOR-7	36	Traction Lait(Consommation) contemplation	0	1	1	0	1	0	Un peu tout le monde	Non		Oui	Troupeaux locaux	1	0	Non		Non		Bonne santé apparente		Non	Non					BOORE	7	7	BOR-7	8	BOR-7-Cap-8
2023-03-16	Nord	TEMA BOKIN	BOORE	7	7	BOR-7	11	BOR-7-Cap-11	Caprins	Féminin	30	Oui	58	80	Mixte	BOR-7	36	Traction Lait(Consommation) contemplation	0	1	1	0	1	0	Un peu tout le monde	Non		Oui	Troupeaux locaux	1	0	Non		Non		Bonne santé apparente		Non	Non					BOORE	7	7	BOR-7	6	BOR-7-Cap-6
2023-03-16	Nord	TEMA BOKIN	BOORE	7	7	BOR-7	7	BOR-7-Cap-7	Caprins	Masculin	35	Oui	58	80	Mixte	BOR-7	36	Traction Lait(Consommation) contemplation	0	1	1	0	1	0	Un peu tout le monde	Non		Oui	Troupeaux locaux	1	0	Non		Non		Bonne santé apparente		Non	Non					BOORE	7	7	BOR-7	2	BOR-7-Cap-2
2023-03-16	Nord	TEMA BOKIN	BOORE	8	8	BOR-8	4		Ovins	Masculin	40	Oui	57	38	Mixte	BOR-8	36	Traction Lait(Consommation) contemplation	0	1	1	1	1	0	Un peu tout le monde	Non		Oui	Troupeaux locaux	1	0	Non		Oui	Toute l'année	Bonne santé apparente		Non	Non					BOORE	8	8	BOR-8	4	BOR-8-Ov-4
2023-03-16	Nord	TEMA BOKIN	BOORE	8	8	BOR-8	6	BOR-8-Bov-6	Bovins	Masculin	250	Oui	57	38	Mixte	BOR-8	60	Traction Lait(Consommation) contemplation	0	1	1	1	1	0	Un peu tout le monde	Non		Oui	Troupeaux locaux	1	0	Non		Oui	Toute l'année	Bonne santé apparente		Non	Non					BOORE	8	8	BOR-8	1	BOR-8-Bov-1
2023-03-16	Nord	TEMA BOKIN	BOORE	8	8	BOR-8	10	BOR-8-Bov-10	Bovins	Féminin	180	Oui	57	38	Mixte	BOR-8	108	Traction Lait(Consommation) contemplation	0	1	1	1	1	0	Un peu tout le monde	Non		Oui	Troupeaux locaux	1	0	Non		Oui	Toute l'année	Bonne santé apparente		Oui	Oui	Rectum	4	Oui	10	BOORE	8	8	BOR-8	5	BOR-8-Bov-5
2023-03-16	Nord	TEMA BOKIN	BOORE	8	8	BOR-8	1		Ovins	Masculin	45	Oui	57	38	Mixte	BOR-8	36	Traction Lait(Consommation) contemplation	0	1	1	1	1	0	Un peu tout le monde	Non		Oui	Troupeaux locaux	1	0	Non		Oui	Toute l'année	Bonne santé apparente		Non	Non					BOORE	8	8	BOR-8	1	BOR-8-Ov-1
2023-03-16	Nord	TEMA BOKIN	BOORE	8	8	BOR-8	5		Ovins	Féminin	35	Oui	57	38	Mixte	BOR-8	48	Traction Lait(Consommation) contemplation	0	1	1	1	1	0	Un peu tout le monde	Non		Oui	Troupeaux locaux	1	0	Non		Oui	Toute l'année	Bonne santé apparente		Non	Non					BOORE	8	8	BOR-8	5	BOR-8-Ov-5
2023-03-16	Nord	TEMA BOKIN	BOORE	8	8	BOR-8	3		Ovins	Masculin	40	Oui	57	38	Mixte	BOR-8	24	Traction Lait(Consommation) contemplation	0	1	1	1	1	0	Un peu tout le monde	Non		Oui	Troupeaux locaux	1	0	Non		Oui	Toute l'année	Bonne santé apparente		Non	Non					BOORE	8	8	BOR-8	3	BOR-8-Ov-3
2023-03-16	Nord	TEMA BOKIN	BOORE	8	8	BOR-8	2		Ovins	Masculin	25	Oui	57	38	Mixte	BOR-8	12	Traction Lait(Consommation) contemplation	0	1	1	1	1	0	Un peu tout le monde	Non		Oui	Troupeaux locaux	1	0	Non		Oui	Toute l'année	Bonne santé apparente		Non	Non					BOORE	8	8	BOR-8	2	BOR-8-Ov-2
2023-03-16	Nord	TEMA BOKIN	BOORE	8	8	BOR-8	8	BOR-8-Bov-8	Bovins	Masculin	100	Oui	57	38	Mixte	BOR-8	24	Traction Lait(Consommation) contemplation	0	1	1	1	1	0	Un peu tout le monde	Non		Oui	Troupeaux locaux	1	0	Non		Oui	Toute l'année	Bonne santé apparente		Non	Non					BOORE	8	8	BOR-8	3	BOR-8-Bov-3
2023-03-16	Nord	TEMA BOKIN	BOORE	8	8	BOR-8	9	BOR-8-Bov-9	Bovins	Masculin	90	Oui	57	38	Mixte	BOR-8	24	Traction Lait(Consommation) contemplation	0	1	1	1	1	0	Un peu tout le monde	Non		Oui	Troupeaux locaux	1	0	Non		Oui	Toute l'année	Bonne santé apparente		Non	Non					BOORE	8	8	BOR-8	4	BOR-8-Bov-4
2023-03-16	Nord	TEMA BOKIN	BOORE	8	8	BOR-8	7	BOR-8-Bov-7	Bovins	Masculin	120	Oui	57	38	Mixte	BOR-8	24	Traction Lait(Consommation) contemplation	0	1	1	1	0	0	Un peu tout le monde	Non		Oui	Troupeaux locaux	1	0	Non		Oui	Toute l'année	Bonne santé apparente		Non	Non					BOORE	8	8	BOR-8	2	BOR-8-Bov-2
2023-03-16	Nord	TEMA BOKIN	BOORE	9	9	BOR-9	15	BOR-9-Cap-15	Caprins	Féminin	30	Oui	37	50	Mixte	BOR-9	36		1	0	0	1	0	0	Un peu tout le monde	Non		Oui	Troupeaux locaux	1	0	Non		Oui	En saison pluvieuse	Bonne santé apparente		Non	Non					BOORE	9	9	BOR-9	10	BOR-9-Cap-10
2023-03-16	Nord	TEMA BOKIN	BOORE	9	9	BOR-9	10	BOR-9-Cap-10	Caprins	Masculin	25	Oui	37	50	Mixte	BOR-9	36		1	0	0	1	0	0	Un peu tout le monde	Non		Oui	Troupeaux locaux	1	0	Non		Oui	En saison pluvieuse	Bonne santé apparente		Non	Non					BOORE	9	9	BOR-9	5	BOR-9-Cap-5
2023-03-16	Nord	TEMA BOKIN	BOORE	9	9	BOR-9	1		Ovins	Féminin	25	Oui	37	50	Mixte	BOR-9	84		1	0	0	1	0	0	Un peu tout le monde	Non		Oui	Troupeaux locaux	1	0	Non		Oui	En saison pluvieuse	Bonne santé apparente		Non	Non					BOORE	9	9	BOR-9	1	BOR-9-Ov-1
2023-03-16	Nord	TEMA BOKIN	BOORE	9	9	BOR-9	12	BOR-9-Cap-12	Caprins	Féminin	25	Oui	37	50	Mixte	BOR-9	36		1	0	0	1	0	0	Un peu tout le monde	Non		Oui	Troupeaux locaux	1	0	Non		Oui	En saison pluvieuse	Bonne santé apparente		Non	Non					BOORE	9	9	BOR-9	7	BOR-9-Cap-7
2023-03-16	Nord	TEMA BOKIN	BOORE	9	9	BOR-9	18	BOR-9-Bov-18	Bovins	Féminin	160	Oui	37	50	Mixte	BOR-9	48		1	0	0	1	0	0	Un peu tout le monde	Non		Oui	Troupeaux locaux	1	0	Non		Oui	En saison pluvieuse	Bonne santé apparente		Non	Non					BOORE	9	9	BOR-9	3	BOR-9-Bov-3
2023-03-16	Nord	TEMA BOKIN	BOORE	9	9	BOR-9	13	BOR-9-Cap-13	Caprins	Féminin	35	Oui	37	50	Mixte	BOR-9	36		1	0	0	1	0	0	Un peu tout le monde	Non		Oui	Troupeaux locaux	1	0	Non		Oui	En saison pluvieuse	Bonne santé apparente		Non	Non					BOORE	9	9	BOR-9	8	BOR-9-Cap-8
2023-03-16	Nord	TEMA BOKIN	BOORE	9	9	BOR-9	17	BOR-9-Bov-17	Bovins	Féminin	185	Oui	37	50	Mixte	BOR-9	72		1	0	0	1	0	0	Un peu tout le monde	Non		Oui	Troupeaux locaux	1	0	Non		Oui	En saison pluvieuse	Bonne santé apparente		Non	Non					BOORE	9	9	BOR-9	2	BOR-9-Bov-2
2023-03-16	Nord	TEMA BOKIN	BOORE	9	9	BOR-9	9	BOR-9-Cap-9	Caprins	Féminin	20	Oui	37	50	Mixte	BOR-9	84		1	0	0	1	0	0	Un peu tout le monde	Non		Oui	Troupeaux locaux	1	0	Non		Oui	En saison pluvieuse	Bonne santé apparente		Non	Non					BOORE	9	9	BOR-9	4	BOR-9-Cap-4
2023-03-16	Nord	TEMA BOKIN	BOORE	9	9	BOR-9	20	BOR-9-Bov-20	Bovins	Féminin	150	Oui	37	50	Mixte	BOR-9	84		1	0	0	1	0	0	Un peu tout le monde	Non		Oui	Troupeaux locaux	1	0	Non		Oui	En saison pluvieuse	Bonne santé apparente		Non	Non					BOORE	9	9	BOR-9	5	BOR-9-Bov-5
2023-03-16	Nord	TEMA BOKIN	BOORE	9	9	BOR-9	2		Ovins	Féminin	35	Oui	37	50	Mixte	BOR-9	60		1	0	0	1	0	0	Un peu tout le monde	Non		Oui	Troupeaux locaux	1	0	Non		Oui	En saison pluvieuse	Bonne santé apparente		Non	Non					BOORE	9	9	BOR-9	2	BOR-9-Ov-2
2023-03-16	Nord	TEMA BOKIN	BOORE	9	9	BOR-9	14	BOR-9-Cap-14	Caprins	Féminin	40	Oui	37	50	Mixte	BOR-9	48		1	0	0	1	0	0	Un peu tout le monde	Non		Oui	Troupeaux locaux	1	0	Non		Oui	En saison pluvieuse	Bonne santé apparente		Non	Non					BOORE	9	9	BOR-9	9	BOR-9-Cap-9
2023-03-16	Nord	TEMA BOKIN	BOORE	9	9	BOR-9	8	BOR-9-Cap-8	Caprins	Féminin	30	Oui	37	50	Mixte	BOR-9	36		1	0	0	1	0	0	Un peu tout le monde	Non		Oui	Troupeaux locaux	1	0	Non		Oui	En saison pluvieuse	Bonne santé apparente		Non	Non					BOORE	9	9	BOR-9	3	BOR-9-Cap-3
2023-03-16	Nord	TEMA BOKIN	BOORE	9	9	BOR-9	6	BOR-9-Cap-6	Caprins	Féminin	20	Oui	37	50	Mixte	BOR-9	10		1	0	0	1	0	0	Un peu tout le monde	Non		Oui	Troupeaux locaux	1	0	Non		Oui	En saison pluvieuse	Bonne santé apparente		Non	Non					BOORE	9	9	BOR-9	1	BOR-9-Cap-1
2023-03-16	Nord	TEMA BOKIN	BOORE	9	9	BOR-9	16	BOR-9-Bov-16	Bovins	Masculin	120	Oui	37	50	Mixte	BOR-9	24		1	0	0	1	0	0	Un peu tout le monde	Non		Oui	Troupeaux locaux	1	0	Non		Oui	En saison pluvieuse	Bonne santé apparente		Non	Non					BOORE	9	9	BOR-9	1	BOR-9-Bov-1
2023-03-16	Nord	TEMA BOKIN	BOORE	9	9	BOR-9	4		Ovins	Féminin	30	Oui	37	50	Mixte	BOR-9	48		1	0	0	1	0	0	Un peu tout le monde	Non		Oui	Troupeaux locaux	1	0	Non		Oui	En saison pluvieuse	Bonne santé apparente		Non	Non					BOORE	9	9	BOR-9	4	BOR-9-Ov-4
2023-03-16	Nord	TEMA BOKIN	BOORE	9	9	BOR-9	3		Ovins	Féminin	35	Oui	37	50	Mixte	BOR-9	60		1	0	0	1	0	0	Un peu tout le monde	Non		Oui	Troupeaux locaux	1	0	Non		Oui	En saison pluvieuse	Bonne santé apparente		Non	Non					BOORE	9	9	BOR-9	3	BOR-9-Ov-3
2023-03-16	Nord	TEMA BOKIN	BOORE	9	9	BOR-9	11	BOR-9-Cap-11	Caprins	Féminin	30	Oui	37	50	Mixte	BOR-9	48		1	0	0	1	0	0	Un peu tout le monde	Non		Oui	Troupeaux locaux	1	0	Non		Oui	En saison pluvieuse	Bonne santé apparente		Non	Non					BOORE	9	9	BOR-9	6	BOR-9-Cap-6
2023-03-16	Nord	TEMA BOKIN	BOORE	9	9	BOR-9	5		Ovins	Féminin	30	Oui	37	50	Mixte	BOR-9	36		1	0	0	1	0	0	Un peu tout le monde	Non		Oui	Troupeaux locaux	1	0	Non		Oui	En saison pluvieuse	Bonne santé apparente		Non	Non					BOORE	9	9	BOR-9	5	BOR-9-Ov-5
2023-03-16	Nord	TEMA BOKIN	BOORE	9	9	BOR-9	19	BOR-9-Bov-19	Bovins	Féminin	180	Oui	37	50	Mixte	BOR-9	60		1	0	0	1	0	0	Un peu tout le monde	Non		Oui	Troupeaux locaux	1	0	Non		Oui	En saison pluvieuse	Bonne santé apparente		Non	Non					BOORE	9	9	BOR-9	4	BOR-9-Bov-4
2023-03-16	Nord	TEMA BOKIN	BOORE	9	9	BOR-9	7	BOR-9-Cap-7	Caprins	Féminin	25	Oui	37	50	Mixte	BOR-9	24		1	0	0	1	0	0	Un peu tout le monde	Non		Oui	Troupeaux locaux	1	0	Non		Oui	En saison pluvieuse	Bonne santé apparente		Non	Non					BOORE	9	9	BOR-9	2	BOR-9-Cap-2
2023-03-18	Nord	YAKO	BOURIA	1	1	BOU-1	4		Ovins	Féminin	30	Oui	53	140	Mixte	BOU-1	36	Autre	0	0	0	0	0	1	Un peu tout le monde	Oui	Pasteurellose, trypanosomiase, ppr	Oui	Troupeaux locaux	1	0	Non		Oui	En saison pluvieuse	Bonne santé apparente		Non	Non					BOURIA	1	1	BOU-1	4	BOU-1-Ov-4
2023-03-18	Nord	YAKO	BOURIA	1	1	BOU-1	19	BOU-1-Bov-19	Bovins	Féminin	200	Oui	53	140	Mixte	BOU-1	36	Autre	0	0	0	0	0	1	Un peu tout le monde	Oui	Pasteurellose, trypanosomiase, ppr	Oui	Troupeaux locaux	1	0	Non		Oui	En saison pluvieuse	Bonne santé apparente		Non	Non					BOURIA	1	1	BOU-1	4	BOU-1-Bov-4
2023-03-18	Nord	YAKO	BOURIA	1	1	BOU-1	7	BOU-1-Cap-7	Caprins	Féminin	25	Oui	53	140	Mixte	BOU-1	24	Autre	0	0	0	0	0	1	Un peu tout le monde	Oui	Pasteurellose, trypanosomiase, ppr	Oui	Troupeaux locaux	1	0	Non		Oui	En saison pluvieuse	Bonne santé apparente		Non	Non					BOURIA	1	1	BOU-1	2	BOU-1-Cap-2
2023-03-18	Nord	YAKO	BOURIA	1	1	BOU-1	12	BOU-1-Cap-12	Caprins	Masculin	40	Oui	53	140	Mixte	BOU-1	36	Autre	0	0	0	0	0	1	Un peu tout le monde	Oui	Pasteurellose, trypanosomiase, ppr	Oui	Troupeaux locaux	1	0	Non		Oui	En saison pluvieuse	Bonne santé apparente		Non	Non					BOURIA	1	1	BOU-1	7	BOU-1-Cap-7
2023-03-18	Nord	YAKO	BOURIA	1	1	BOU-1	14	BOU-1-Cap-14	Caprins	Féminin	20	Oui	53	140	Mixte	BOU-1	48	Autre	0	0	0	0	0	1	Un peu tout le monde	Oui	Pasteurellose, trypanosomiase, ppr	Oui	Troupeaux locaux	1	0	Non		Oui	En saison pluvieuse	Bonne santé apparente		Non	Non					BOURIA	1	1	BOU-1	9	BOU-1-Cap-9
2023-03-18	Nord	YAKO	BOURIA	1	1	BOU-1	15	BOU-1-Cap-15	Caprins	Féminin	25	Oui	53	140	Mixte	BOU-1	36	Autre	0	0	0	0	0	1	Un peu tout le monde	Oui	Pasteurellose, trypanosomiase, ppr	Oui	Troupeaux locaux	1	0	Non		Oui	En saison pluvieuse	Bonne santé apparente		Non	Non					BOURIA	1	1	BOU-1	10	BOU-1-Cap-10
2023-03-18	Nord	YAKO	BOURIA	1	1	BOU-1	5		Ovins	Féminin	25	Oui	53	140	Mixte	BOU-1	24	Autre	0	0	0	0	0	1	Un peu tout le monde	Oui	Pasteurellose, trypanosomiase, ppr	Oui	Troupeaux locaux	1	0	Non		Oui	En saison pluvieuse	Bonne santé apparente		Non	Non					BOURIA	1	1	BOU-1	5	BOU-1-Ov-5
2023-03-18	Nord	YAKO	BOURIA	1	1	BOU-1	9	BOU-1-Cap-9	Caprins	Féminin	40	Oui	53	140	Mixte	BOU-1	48	Autre	0	0	0	0	0	1	Un peu tout le monde	Oui	Pasteurellose, trypanosomiase, ppr	Oui	Troupeaux locaux	1	0	Non		Oui	En saison pluvieuse	Bonne santé apparente		Non	Non					BOURIA	1	1	BOU-1	4	BOU-1-Cap-4
2023-03-18	Nord	YAKO	BOURIA	1	1	BOU-1	16	BOU-1-Bov-16	Bovins	Féminin	150	Oui	53	140	Mixte	BOU-1	120	Autre	0	0	0	0	0	1	Un peu tout le monde	Oui	Pasteurellose, trypanosomiase, ppr	Oui	Troupeaux locaux	1	0	Non		Oui	En saison pluvieuse	Bonne santé apparente		Oui	Oui	Rectum	5	Oui	16	BOURIA	1	1	BOU-1	1	BOU-1-Bov-1
2023-03-18	Nord	YAKO	BOURIA	1	1	BOU-1	17	BOU-1-Bov-17	Bovins	Féminin	180	Oui	53	140	Mixte	BOU-1	144	Autre	0	0	0	0	0	1	Un peu tout le monde	Oui	Pasteurellose, trypanosomiase, ppr	Oui	Troupeaux locaux	1	0	Non		Oui	En saison pluvieuse	Bonne santé apparente		Non	Non					BOURIA	1	1	BOU-1	2	BOU-1-Bov-2
2023-03-18	Nord	YAKO	BOURIA	1	1	BOU-1	11	BOU-1-Cap-11	Caprins	Masculin	25	Oui	53	140	Mixte	BOU-1	12	Autre	0	0	0	0	0	1	Un peu tout le monde	Oui	Pasteurellose, trypanosomiase, ppr	Oui	Troupeaux locaux	1	0	Non		Oui	En saison pluvieuse	Bonne santé apparente		Non	Non					BOURIA	1	1	BOU-1	6	BOU-1-Cap-6
2023-03-18	Nord	YAKO	BOURIA	1	1	BOU-1	3		Ovins	Féminin	35	Oui	53	140	Mixte	BOU-1	48	Autre	0	0	0	0	0	1	Un peu tout le monde	Oui	Pasteurellose, trypanosomiase, ppr	Oui	Troupeaux locaux	1	0	Non		Oui	En saison pluvieuse	Bonne santé apparente		Non	Non					BOURIA	1	1	BOU-1	3	BOU-1-Ov-3
2023-03-18	Nord	YAKO	BOURIA	1	1	BOU-1	6	BOU-1-Cap-6	Caprins	Féminin	30	Oui	53	140	Mixte	BOU-1	12	Autre	0	0	0	0	0	1	Un peu tout le monde	Oui	Pasteurellose, trypanosomiase, ppr	Oui	Troupeaux locaux	1	0	Non		Oui	En saison pluvieuse	Bonne santé apparente		Non	Non					BOURIA	1	1	BOU-1	1	BOU-1-Cap-1
2023-03-18	Nord	YAKO	BOURIA	1	1	BOU-1	2		Ovins	Féminin	30	Oui	53	140	Mixte	BOU-1	36	Autre	0	0	0	0	0	1	Un peu tout le monde	Oui	Pasteurellose, trypanosomiase, ppr	Oui	Troupeaux locaux	1	0	Non		Oui	En saison pluvieuse	Bonne santé apparente		Non	Non					BOURIA	1	1	BOU-1	2	BOU-1-Ov-2
2023-03-18	Nord	YAKO	BOURIA	1	1	BOU-1	8	BOU-1-Cap-8	Caprins	Féminin	20	Oui	53	140	Mixte	BOU-1	12	Autre	0	0	0	0	0	1	Un peu tout le monde	Oui	Pasteurellose, trypanosomiase, ppr	Oui	Troupeaux locaux	1	0	Non		Oui	En saison pluvieuse	Bonne santé apparente		Non	Non					BOURIA	1	1	BOU-1	3	BOU-1-Cap-3
2023-03-18	Nord	YAKO	BOURIA	1	1	BOU-1	18	BOU-1-Bov-18	Bovins	Masculin	100	Oui	53	140	Mixte	BOU-1	24	Autre	0	0	0	0	0	1	Un peu tout le monde	Oui	Pasteurellose, trypanosomiase, ppr	Oui	Troupeaux locaux	1	0	Non		Oui	En saison pluvieuse	Bonne santé apparente		Non	Non					BOURIA	1	1	BOU-1	3	BOU-1-Bov-3
2023-03-18	Nord	YAKO	BOURIA	1	1	BOU-1	10	BOU-1-Cap-10	Caprins	Féminin	25	Oui	53	140	Mixte	BOU-1	12	Autre	0	0	0	0	0	1	Un peu tout le monde	Oui	Pasteurellose, trypanosomiase, ppr	Oui	Troupeaux locaux	1	0	Non		Oui	En saison pluvieuse	Bonne santé apparente		Non	Non					BOURIA	1	1	BOU-1	5	BOU-1-Cap-5
2023-03-18	Nord	YAKO	BOURIA	1	1	BOU-1	1		Ovins	Féminin	25	Oui	53	140	Mixte	BOU-1	24	Autre	0	0	0	0	0	1	Un peu tout le monde	Oui	Pasteurellose, trypanosomiase, ppr	Oui	Troupeaux locaux	1	0	Non		Oui	En saison pluvieuse	Bonne santé apparente		Non	Non					BOURIA	1	1	BOU-1	1	BOU-1-Ov-1
2023-03-18	Nord	YAKO	BOURIA	1	1	BOU-1	13	BOU-1-Cap-13	Caprins	Féminin	25	Oui	53	140	Mixte	BOU-1	36	Autre	0	0	0	0	0	1	Un peu tout le monde	Oui	Pasteurellose, trypanosomiase, ppr	Oui	Troupeaux locaux	1	0	Non		Oui	En saison pluvieuse	Bonne santé apparente		Non	Non					BOURIA	1	1	BOU-1	8	BOU-1-Cap-8
2023-03-18	Nord	YAKO	BOURIA	10	10	BOU-10	14	BOU-10-Cap-14	Caprins	Féminin	35	Oui	47	40	Mixte	BOU-10	24	Traction	0	0	1	0	0	0	Un peu tout le monde	Oui	Pietin, dermatose, ppr et pasteurellose	Oui	Troupeaux locaux	1	0	Non		Oui	En saison pluvieuse	Bonne santé apparente		Non	Non					BOURIA	10	10	BOU-10	4	BOU-10-Cap-4
2023-03-18	Nord	YAKO	BOURIA	10	10	BOU-10	12	BOU-10-Cap-12	Caprins	Féminin	45	Oui	47	40	Mixte	BOU-10	72	Traction	0	0	1	0	0	0	Un peu tout le monde	Oui	Pietin, dermatose, ppr et pasteurellose	Oui	Troupeaux locaux	1	0	Non		Oui	En saison pluvieuse	Bonne santé apparente		Non	Non					BOURIA	10	10	BOU-10	2	BOU-10-Cap-2
2023-03-18	Nord	YAKO	BOURIA	10	10	BOU-10	4	BOU-10-Bov-4	Bovins	Féminin	180	Oui	47	40	Mixte	BOU-10	36	Traction	0	0	1	0	0	0	Un peu tout le monde	Oui	Pietin, dermatose, ppr et pasteurellose	Oui	Troupeaux locaux	1	0	Non		Oui	En saison pluvieuse	Bonne santé apparente		Oui	Oui	Queue	1	Oui	4	BOURIA	10	10	BOU-10	4	BOU-10-Bov-4
2023-03-18	Nord	YAKO	BOURIA	10	10	BOU-10	7		Ovins	Féminin	35	Oui	47	40	Mixte	BOU-10	60	Traction	0	0	1	0	0	0	Un peu tout le monde	Oui	Pietin, dermatose, ppr et pasteurellose	Oui	Troupeaux locaux	1	0	Non		Oui	En saison pluvieuse	Bonne santé apparente		Non	Non					BOURIA	10	10	BOU-10	2	BOU-10-Ov-2
2023-03-18	Nord	YAKO	BOURIA	10	10	BOU-10	9		Ovins	Féminin	18	Oui	47	40	Mixte	BOU-10	24	Traction	0	0	1	0	0	0	Un peu tout le monde	Oui	Pietin, dermatose, ppr et pasteurellose	Oui	Troupeaux locaux	1	0	Non		Oui	En saison pluvieuse	Bonne santé apparente		Non	Non					BOURIA	10	10	BOU-10	4	BOU-10-Ov-4
2023-03-18	Nord	YAKO	BOURIA	10	10	BOU-10	15	BOU-10-Cap-15	Caprins	Féminin	20	Oui	47	40	Mixte	BOU-10	24	Traction	0	0	1	0	0	0	Un peu tout le monde	Oui	Pietin, dermatose, ppr et pasteurellose	Oui	Troupeaux locaux	1	0	Non		Oui	En saison pluvieuse	Bonne santé apparente		Non	Non					BOURIA	10	10	BOU-10	5	BOU-10-Cap-5
2023-03-18	Nord	YAKO	BOURIA	10	10	BOU-10	13	BOU-10-Cap-13	Caprins	Féminin	40	Oui	47	40	Mixte	BOU-10	48	Traction	0	0	1	0	0	0	Un peu tout le monde	Oui	Pietin, dermatose, ppr et pasteurellose	Oui	Troupeaux locaux	1	0	Non		Oui	En saison pluvieuse	Bonne santé apparente		Non	Non					BOURIA	10	10	BOU-10	3	BOU-10-Cap-3
2023-03-18	Nord	YAKO	BOURIA	10	10	BOU-10	3	BOU-10-Bov-3	Bovins	Féminin	190	Oui	47	40	Mixte	BOU-10	60	Traction	0	0	1	0	0	0	Un peu tout le monde	Oui	Pietin, dermatose, ppr et pasteurellose	Oui	Troupeaux locaux	1	0	Non		Oui	En saison pluvieuse	Bonne santé apparente		Oui	Oui	Rectum et queue	5	Non	3	BOURIA	10	10	BOU-10	3	BOU-10-Bov-3
2023-03-18	Nord	YAKO	BOURIA	10	10	BOU-10	2	BOU-10-Bov-2	Bovins	Féminin	200	Oui	47	40	Mixte	BOU-10	24	Traction	0	0	1	0	0	0	Un peu tout le monde	Oui	Pietin, dermatose, ppr et pasteurellose	Oui	Troupeaux locaux	1	0	Non		Oui	En saison pluvieuse	Bonne santé apparente		Oui	Oui	Rectum et mamelles	9	Oui	2	BOURIA	10	10	BOU-10	2	BOU-10-Bov-2
2023-03-18	Nord	YAKO	BOURIA	10	10	BOU-10	20	BOU-10-Cap-20	Caprins	Féminin	50	Oui	47	40	Mixte	BOU-10	60	Traction	0	0	1	0	0	0	Un peu tout le monde	Oui	Pietin, dermatose, ppr et pasteurellose	Oui	Troupeaux locaux	1	0	Non		Oui	En saison pluvieuse	Bonne santé apparente		Non	Non					BOURIA	10	10	BOU-10	10	BOU-10-Cap-10
2023-03-18	Nord	YAKO	BOURIA	10	10	BOU-10	16	BOU-10-Cap-16	Caprins	Féminin	30	Oui	47	40	Mixte	BOU-10	60	Traction	0	0	1	0	0	0	Un peu tout le monde	Oui	Pietin, dermatose, ppr et pasteurellose	Oui	Troupeaux locaux	1	0	Non		Oui	En saison pluvieuse	Bonne santé apparente		Non	Non					BOURIA	10	10	BOU-10	6	BOU-10-Cap-6
2023-03-18	Nord	YAKO	BOURIA	10	10	BOU-10	1	BOU-10-Bov-1	Bovins	Féminin	190	Oui	47	40	Mixte	BOU-10	48	Traction	0	0	1	0	0	0	Un peu tout le monde	Oui	Pietin, dermatose, ppr et pasteurellose	Oui	Troupeaux locaux	1	0	Non		Oui	En saison pluvieuse	Bonne santé apparente		Oui	Oui	Rectum et queue	4	Oui	1	BOURIA	10	10	BOU-10	1	BOU-10-Bov-1
2023-03-18	Nord	YAKO	BOURIA	10	10	BOU-10	5	BOU-10-Bov-5	Bovins	Féminin	150	Oui	47	40	Mixte	BOU-10	36	Traction	0	0	1	0	0	0	Un peu tout le monde	Oui	Pietin, dermatose, ppr et pasteurellose	Oui	Troupeaux locaux	1	0	Non		Oui	En saison pluvieuse	Bonne santé apparente		Non	Non					BOURIA	10	10	BOU-10	5	BOU-10-Bov-5
2023-03-18	Nord	YAKO	BOURIA	10	10	BOU-10	17	BOU-10-Cap-17	Caprins	Féminin	22	Oui	47	40	Mixte	BOU-10	12	Traction	0	0	1	0	0	0	Un peu tout le monde	Oui	Pietin, dermatose, ppr et pasteurellose	Oui	Troupeaux locaux	1	0	Non		Oui	En saison pluvieuse	Bonne santé apparente		Non	Non					BOURIA	10	10	BOU-10	7	BOU-10-Cap-7
2023-03-18	Nord	YAKO	BOURIA	10	10	BOU-10	6		Ovins	Féminin	20	Oui	47	40	Mixte	BOU-10	36	Traction	0	0	1	0	0	0	Un peu tout le monde	Oui	Pietin, dermatose, ppr et pasteurellose	Oui	Troupeaux locaux	1	0	Non		Oui	En saison pluvieuse	Bonne santé apparente		Non	Non					BOURIA	10	10	BOU-10	1	BOU-10-Ov-1
2023-03-18	Nord	YAKO	BOURIA	10	10	BOU-10	10		Ovins	Féminin	20	Oui	47	40	Mixte	BOU-10	36	Traction	0	0	1	0	0	0	Un peu tout le monde	Oui	Pietin, dermatose, ppr et pasteurellose	Oui	Troupeaux locaux	1	0	Non		Oui	En saison pluvieuse	Bonne santé apparente		Non	Non					BOURIA	10	10	BOU-10	5	BOU-10-Ov-5
2023-03-18	Nord	YAKO	BOURIA	10	10	BOU-10	11	BOU-10-Cap-11	Caprins	Féminin	40	Oui	47	40	Mixte	BOU-10	36	Traction	0	0	1	0	0	0	Un peu tout le monde	Oui	Pietin, dermatose, ppr et pasteurellose	Oui	Troupeaux locaux	1	0	Non		Oui	En saison pluvieuse	Bonne santé apparente		Non	Non					BOURIA	10	10	BOU-10	1	BOU-10-Cap-1
2023-03-18	Nord	YAKO	BOURIA	10	10	BOU-10	19	BOU-10-Cap-19	Caprins	Féminin	40	Oui	47	40	Mixte	BOU-10	60	Traction	0	0	1	0	0	0	Un peu tout le monde	Oui	Pietin, dermatose, ppr et pasteurellose	Oui	Troupeaux locaux	1	0	Non		Oui	En saison pluvieuse	Bonne santé apparente		Non	Non					BOURIA	10	10	BOU-10	9	BOU-10-Cap-9
2023-03-18	Nord	YAKO	BOURIA	10	10	BOU-10	8		Ovins	Féminin	15	Oui	47	40	Mixte	BOU-10	24	Traction	0	0	1	0	0	0	Un peu tout le monde	Oui	Pietin, dermatose, ppr et pasteurellose	Oui	Troupeaux locaux	1	0	Non		Oui	En saison pluvieuse	Bonne santé apparente		Non	Non					BOURIA	10	10	BOU-10	3	BOU-10-Ov-3
2023-03-18	Nord	YAKO	BOURIA	10	10	BOU-10	18	BOU-10-Cap-18	Caprins	Féminin	35	Oui	47	40	Mixte	BOU-10	60	Traction	0	0	1	0	0	0	Un peu tout le monde	Oui	Pietin, dermatose, ppr et pasteurellose	Oui	Troupeaux locaux	1	0	Non		Oui	En saison pluvieuse	Bonne santé apparente		Non	Non					BOURIA	10	10	BOU-10	8	BOU-10-Cap-8
2023-03-18	Nord	YAKO	BOURIA	2	2	BOU-2	10	BOU-2-Cap-10	Caprins	Féminin	30	Oui	51	85	Mixte	BOU-2	60		1	0	0	0	0	0	Un peu tout le monde	Non		Oui	Troupeaux locaux	1	0	Non		Oui	Toute l'année	Bonne santé apparente		Non	Non					BOURIA	2	2	BOU-2	5	BOU-2-Cap-5
2023-03-18	Nord	YAKO	BOURIA	2	2	BOU-2	1		Ovins	Féminin	40	Oui	51	85	Mixte	BOU-2	36		1	0	0	0	0	0	Un peu tout le monde	Non		Oui	Troupeaux locaux	1	0	Non		Oui	Toute l'année	Bonne santé apparente		Non	Non					BOURIA	2	2	BOU-2	1	BOU-2-Ov-1
2023-03-18	Nord	YAKO	BOURIA	2	2	BOU-2	20	BOU-2-Bov-20	Bovins	Féminin	200	Oui	51	85	Mixte	BOU-2	144		1	0	0	0	0	0	Un peu tout le monde	Non		Oui	Troupeaux locaux	1	0	Non		Oui	Toute l'année	Bonne santé apparente		Non	Non					BOURIA	2	2	BOU-2	5	BOU-2-Bov-5
2023-03-18	Nord	YAKO	BOURIA	2	2	BOU-2	17	BOU-2-Bov-17	Bovins	Féminin	70	Oui	51	85	Mixte	BOU-2	12		1	0	0	0	0	0	Un peu tout le monde	Non		Oui	Troupeaux locaux	1	0	Non		Oui	Toute l'année	Bonne santé apparente		Non	Non					BOURIA	2	2	BOU-2	2	BOU-2-Bov-2
2023-03-18	Nord	YAKO	BOURIA	2	2	BOU-2	8	BOU-2-Cap-8	Caprins	Féminin	35	Oui	51	85	Mixte	BOU-2	48		1	0	0	0	0	0	Un peu tout le monde	Non		Oui	Troupeaux locaux	1	0	Non		Oui	Toute l'année	Bonne santé apparente		Non	Non					BOURIA	2	2	BOU-2	3	BOU-2-Cap-3
2023-03-18	Nord	YAKO	BOURIA	2	2	BOU-2	3		Ovins	Féminin	25	Oui	51	85	Mixte	BOU-2	24		1	0	0	0	0	0	Un peu tout le monde	Non		Oui	Troupeaux locaux	1	0	Non		Oui	Toute l'année	Bonne santé apparente		Non	Non					BOURIA	2	2	BOU-2	3	BOU-2-Ov-3
2023-03-18	Nord	YAKO	BOURIA	2	2	BOU-2	16	BOU-2-Bov-16	Bovins	Masculin	60	Oui	51	85	Mixte	BOU-2	12		1	0	0	0	0	0	Un peu tout le monde	Non		Oui	Troupeaux locaux	1	0	Non		Oui	Toute l'année	Bonne santé apparente		Non	Non					BOURIA	2	2	BOU-2	1	BOU-2-Bov-1
2023-03-18	Nord	YAKO	BOURIA	2	2	BOU-2	13	BOU-2-Cap-13	Caprins	Féminin	40	Oui	51	85	Mixte	BOU-2	48		1	0	0	0	0	0	Un peu tout le monde	Non		Oui	Troupeaux locaux	1	0	Non		Oui	Toute l'année	Bonne santé apparente		Non	Non					BOURIA	2	2	BOU-2	8	BOU-2-Cap-8
2023-03-18	Nord	YAKO	BOURIA	2	2	BOU-2	4		Ovins	Féminin	30	Oui	51	85	Mixte	BOU-2	36		1	0	0	0	0	0	Un peu tout le monde	Non		Oui	Troupeaux locaux	1	0	Non		Oui	Toute l'année	Bonne santé apparente		Non	Non					BOURIA	2	2	BOU-2	4	BOU-2-Ov-4
2023-03-18	Nord	YAKO	BOURIA	2	2	BOU-2	6	BOU-2-Cap-6	Caprins	Masculin	50	Oui	51	85	Mixte	BOU-2	48		1	0	0	0	0	0	Un peu tout le monde	Non		Oui	Troupeaux locaux	1	0	Non		Oui	Toute l'année	Bonne santé apparente		Non	Non					BOURIA	2	2	BOU-2	1	BOU-2-Cap-1
2023-03-18	Nord	YAKO	BOURIA	2	2	BOU-2	9	BOU-2-Cap-9	Caprins	Féminin	40	Oui	51	85	Mixte	BOU-2	48		1	0	0	0	0	0	Un peu tout le monde	Non		Oui	Troupeaux locaux	1	0	Non		Oui	Toute l'année	Bonne santé apparente		Non	Non					BOURIA	2	2	BOU-2	4	BOU-2-Cap-4
2023-03-18	Nord	YAKO	BOURIA	2	2	BOU-2	18	BOU-2-Bov-18	Bovins	Féminin	260	Oui	51	85	Mixte	BOU-2	84		1	0	0	0	0	0	Un peu tout le monde	Non		Oui	Troupeaux locaux	1	0	Non		Oui	Toute l'année	Bonne santé apparente		Non	Non					BOURIA	2	2	BOU-2	3	BOU-2-Bov-3
2023-03-18	Nord	YAKO	BOURIA	2	2	BOU-2	15	BOU-2-Cap-15	Caprins	Féminin	40	Oui	51	85	Mixte	BOU-2	36		1	0	0	0	0	0	Un peu tout le monde	Non		Oui	Troupeaux locaux	1	0	Non		Oui	Toute l'année	Bonne santé apparente		Non	Non					BOURIA	2	2	BOU-2	10	BOU-2-Cap-10
2023-03-18	Nord	YAKO	BOURIA	2	2	BOU-2	14	BOU-2-Cap-14	Caprins	Féminin	40	Oui	51	85	Mixte	BOU-2	24		1	0	0	0	0	0	Un peu tout le monde	Non		Oui	Troupeaux locaux	1	0	Non		Oui	Toute l'année	Bonne santé apparente		Non	Non					BOURIA	2	2	BOU-2	9	BOU-2-Cap-9
2023-03-18	Nord	YAKO	BOURIA	2	2	BOU-2	7	BOU-2-Cap-7	Caprins	Féminin	30	Oui	51	85	Mixte	BOU-2	36		1	0	0	0	0	0	Un peu tout le monde	Non		Oui	Troupeaux locaux	1	0	Non		Oui	Toute l'année	Bonne santé apparente		Non	Non					BOURIA	2	2	BOU-2	2	BOU-2-Cap-2
2023-03-18	Nord	YAKO	BOURIA	2	2	BOU-2	2		Ovins	Masculin	30	Oui	51	85	Mixte	BOU-2	24		1	0	0	0	0	0	Un peu tout le monde	Non		Oui	Troupeaux locaux	1	0	Non		Oui	Toute l'année	Bonne santé apparente		Non	Non					BOURIA	2	2	BOU-2	2	BOU-2-Ov-2
2023-03-18	Nord	YAKO	BOURIA	2	2	BOU-2	12	BOU-2-Cap-12	Caprins	Féminin	35	Oui	51	85	Mixte	BOU-2	24		1	0	0	0	0	0	Un peu tout le monde	Non		Oui	Troupeaux locaux	1	0	Non		Oui	Toute l'année	Bonne santé apparente		Non	Non					BOURIA	2	2	BOU-2	7	BOU-2-Cap-7
2023-03-18	Nord	YAKO	BOURIA	2	2	BOU-2	11	BOU-2-Cap-11	Caprins	Féminin	35	Oui	51	85	Mixte	BOU-2	24		1	0	0	0	0	0	Un peu tout le monde	Non		Oui	Troupeaux locaux	1	0	Non		Oui	Toute l'année	Bonne santé apparente		Non	Non					BOURIA	2	2	BOU-2	6	BOU-2-Cap-6
2023-03-18	Nord	YAKO	BOURIA	2	2	BOU-2	19	BOU-2-Bov-19	Bovins	Féminin	200	Oui	51	85	Mixte	BOU-2	72		1	0	0	0	0	0	Un peu tout le monde	Non		Oui	Troupeaux locaux	1	0	Non		Oui	Toute l'année	Bonne santé apparente		Non	Non					BOURIA	2	2	BOU-2	4	BOU-2-Bov-4
2023-03-18	Nord	YAKO	BOURIA	2	2	BOU-2	5		Ovins	Féminin	25	Oui	51	85	Mixte	BOU-2	24		1	0	0	0	0	0	Un peu tout le monde	Non		Oui	Troupeaux locaux	1	0	Non		Oui	Toute l'année	Bonne santé apparente		Non	Non					BOURIA	2	2	BOU-2	5	BOU-2-Ov-5
2023-03-18	Nord	YAKO	BOURIA	3	3	BOU-3	5		Ovins	Féminin	25	Oui	45	146	Mixte	BOU-3	24		1	0	0	0	0	0	Un peu tout le monde	Oui	Pasteurellose, ppr et trypanosomiase	Oui	Troupeaux locaux	1	0	Non		Ne sais pas		Bonne santé apparente		Non	Non					BOURIA	3	3	BOU-3	5	BOU-3-Ov-5
2023-03-18	Nord	YAKO	BOURIA	3	3	BOU-3	16	BOU-3-Bov-16	Bovins	Masculin	200	Oui	45	146	Mixte	BOU-3	36		1	0	0	0	0	0	Un peu tout le monde	Oui	Pasteurellose, ppr et trypanosomiase	Oui	Troupeaux locaux	1	0	Non		Ne sais pas		Bonne santé apparente		Non	Non					BOURIA	3	3	BOU-3	1	BOU-3-Bov-1
2023-03-18	Nord	YAKO	BOURIA	3	3	BOU-3	12	BOU-3-Cap-12	Caprins	Masculin	20	Oui	45	146	Mixte	BOU-3	12		1	0	0	0	0	0	Un peu tout le monde	Oui	Pasteurellose, ppr et trypanosomiase	Oui	Troupeaux locaux	1	0	Non		Ne sais pas		Bonne santé apparente		Non	Non					BOURIA	3	3	BOU-3	7	BOU-3-Cap-7
2023-03-18	Nord	YAKO	BOURIA	3	3	BOU-3	19	BOU-3-Bov-19	Bovins	Masculin	175	Oui	45	146	Mixte	BOU-3	36		1	0	0	0	0	0	Un peu tout le monde	Oui	Pasteurellose, ppr et trypanosomiase	Oui	Troupeaux locaux	1	0	Non		Ne sais pas		Bonne santé apparente		Non	Non					BOURIA	3	3	BOU-3	4	BOU-3-Bov-4
2023-03-18	Nord	YAKO	BOURIA	3	3	BOU-3	1		Ovins	Féminin	30	Oui	45	146	Mixte	BOU-3	84		1	0	0	0	0	0	Un peu tout le monde	Oui	Pasteurellose, ppr et trypanosomiase	Oui	Troupeaux locaux	1	0	Non		Ne sais pas		Bonne santé apparente		Non	Non					BOURIA	3	3	BOU-3	1	BOU-3-Ov-1
2023-03-18	Nord	YAKO	BOURIA	3	3	BOU-3	13	BOU-3-Cap-13	Caprins	Féminin	25	Oui	45	146	Mixte	BOU-3	24		1	0	0	0	0	0	Un peu tout le monde	Oui	Pasteurellose, ppr et trypanosomiase	Oui	Troupeaux locaux	1	0	Non		Ne sais pas		Bonne santé apparente		Non	Non					BOURIA	3	3	BOU-3	8	BOU-3-Cap-8
2023-03-18	Nord	YAKO	BOURIA	3	3	BOU-3	2		Ovins	Féminin	25	Oui	45	146	Mixte	BOU-3	36		1	0	0	0	0	0	Un peu tout le monde	Oui	Pasteurellose, ppr et trypanosomiase	Oui	Troupeaux locaux	1	0	Non		Ne sais pas		Bonne santé apparente		Non	Non					BOURIA	3	3	BOU-3	2	BOU-3-Ov-2
2023-03-18	Nord	YAKO	BOURIA	3	3	BOU-3	20	BOU-3-Bov-20	Bovins	Masculin	200	Oui	45	146	Mixte	BOU-3	36		1	0	0	0	0	0	Un peu tout le monde	Oui	Pasteurellose, ppr et trypanosomiase	Oui	Troupeaux locaux	1	0	Non		Ne sais pas		Bonne santé apparente		Non	Non					BOURIA	3	3	BOU-3	5	BOU-3-Bov-5
2023-03-18	Nord	YAKO	BOURIA	3	3	BOU-3	3		Ovins	Féminin	30	Oui	45	146	Mixte	BOU-3	48		1	0	0	0	0	0	Un peu tout le monde	Oui	Pasteurellose, ppr et trypanosomiase	Oui	Troupeaux locaux	1	0	Non		Ne sais pas		Bonne santé apparente		Non	Non					BOURIA	3	3	BOU-3	3	BOU-3-Ov-3
2023-03-18	Nord	YAKO	BOURIA	3	3	BOU-3	11	BOU-3-Cap-11	Caprins	Féminin	25	Oui	45	146	Mixte	BOU-3	24		1	0	0	0	0	0	Un peu tout le monde	Oui	Pasteurellose, ppr et trypanosomiase	Oui	Troupeaux locaux	1	0	Non		Ne sais pas		Bonne santé apparente		Non	Non					BOURIA	3	3	BOU-3	6	BOU-3-Cap-6
2023-03-18	Nord	YAKO	BOURIA	3	3	BOU-3	8	BOU-3-Cap-8	Caprins	Féminin	35	Oui	45	146	Mixte	BOU-3	36		1	0	0	0	0	0	Un peu tout le monde	Oui	Pasteurellose, ppr et trypanosomiase	Oui	Troupeaux locaux	1	0	Non		Ne sais pas		Bonne santé apparente		Non	Non					BOURIA	3	3	BOU-3	3	BOU-3-Cap-3
2023-03-18	Nord	YAKO	BOURIA	3	3	BOU-3	10	BOU-3-Cap-10	Caprins	Masculin	20	Oui	45	146	Mixte	BOU-3	12		1	0	0	0	0	0	Un peu tout le monde	Oui	Pasteurellose, ppr et trypanosomiase	Oui	Troupeaux locaux	1	0	Non		Ne sais pas		Bonne santé apparente		Non	Non					BOURIA	3	3	BOU-3	5	BOU-3-Cap-5
2023-03-18	Nord	YAKO	BOURIA	3	3	BOU-3	14	BOU-3-Cap-14	Caprins	Féminin	40	Oui	45	146	Mixte	BOU-3	84		1	0	0	0	0	0	Un peu tout le monde	Oui	Pasteurellose, ppr et trypanosomiase	Oui	Troupeaux locaux	1	0	Non		Ne sais pas		Bonne santé apparente		Non	Non					BOURIA	3	3	BOU-3	9	BOU-3-Cap-9
2023-03-18	Nord	YAKO	BOURIA	3	3	BOU-3	17	BOU-3-Bov-17	Bovins	Masculin	150	Oui	45	146	Mixte	BOU-3	36		1	0	0	0	0	0	Un peu tout le monde	Oui	Pasteurellose, ppr et trypanosomiase	Oui	Troupeaux locaux	1	0	Non		Ne sais pas		Bonne santé apparente		Non	Non					BOURIA	3	3	BOU-3	2	BOU-3-Bov-2
2023-03-18	Nord	YAKO	BOURIA	3	3	BOU-3	6	BOU-3-Cap-6	Caprins	Féminin	25	Oui	45	146	Mixte	BOU-3	12		1	0	0	0	0	0	Un peu tout le monde	Oui	Pasteurellose, ppr et trypanosomiase	Oui	Troupeaux locaux	1	0	Non		Ne sais pas		Bonne santé apparente		Non	Non					BOURIA	3	3	BOU-3	1	BOU-3-Cap-1
2023-03-18	Nord	YAKO	BOURIA	3	3	BOU-3	7	BOU-3-Cap-7	Caprins	Féminin	25	Oui	45	146	Mixte	BOU-3	12		1	0	0	0	0	0	Un peu tout le monde	Oui	Pasteurellose, ppr et trypanosomiase	Oui	Troupeaux locaux	1	0	Non		Ne sais pas		Bonne santé apparente		Non	Non					BOURIA	3	3	BOU-3	2	BOU-3-Cap-2
2023-03-18	Nord	YAKO	BOURIA	3	3	BOU-3	9	BOU-3-Cap-9	Caprins	Féminin	40	Oui	45	146	Mixte	BOU-3	48		1	0	0	0	0	0	Un peu tout le monde	Oui	Pasteurellose, ppr et trypanosomiase	Oui	Troupeaux locaux	1	0	Non		Ne sais pas		Bonne santé apparente		Non	Non					BOURIA	3	3	BOU-3	4	BOU-3-Cap-4
2023-03-18	Nord	YAKO	BOURIA	3	3	BOU-3	4		Ovins	Féminin	30	Oui	45	146	Mixte	BOU-3	48		1	0	0	0	0	0	Un peu tout le monde	Oui	Pasteurellose, ppr et trypanosomiase	Oui	Troupeaux locaux	1	0	Non		Ne sais pas		Bonne santé apparente		Non	Non					BOURIA	3	3	BOU-3	4	BOU-3-Ov-4
2023-03-18	Nord	YAKO	BOURIA	3	3	BOU-3	18	BOU-3-Bov-18	Bovins	Masculin	300	Oui	45	146	Mixte	BOU-3	72		1	0	0	0	0	0	Un peu tout le monde	Oui	Pasteurellose, ppr et trypanosomiase	Oui	Troupeaux locaux	1	0	Non		Ne sais pas		Bonne santé apparente		Oui	Oui	Rectum	1	Non	18	BOURIA	3	3	BOU-3	3	BOU-3-Bov-3
2023-03-18	Nord	YAKO	BOURIA	3	3	BOU-3	15	BOU-3-Cap-15	Caprins	Féminin	40	Oui	45	146	Mixte	BOU-3	48		1	0	0	0	0	0	Un peu tout le monde	Oui	Pasteurellose, ppr et trypanosomiase	Oui	Troupeaux locaux	1	0	Non		Ne sais pas		Bonne santé apparente		Non	Non					BOURIA	3	3	BOU-3	10	BOU-3-Cap-10
2023-03-18	Nord	YAKO	BOURIA	4	4	BOU-4	5		Ovins	Féminin	25	Oui	55		Mixte	BOU-4	48	Autre contemplation	0	0	0	0	1	1	Un peu tout le monde	Oui	Pasteurellose, trypanosomiase, ppr	Oui	Troupeaux locaux	1	0	Non		Ne sais pas		Bonne santé apparente		Non	Non					BOURIA	4	4	BOU-4	5	BOU-4-Ov-5
2023-03-18	Nord	YAKO	BOURIA	4	4	BOU-4	11	BOU-4-Cap-11	Caprins	Féminin	15	Oui	55		Mixte	BOU-4	12	Autre contemplation	0	0	0	0	1	1	Un peu tout le monde	Oui	Pasteurellose, trypanosomiase, ppr	Oui	Troupeaux locaux	1	0	Non		Ne sais pas		Bonne santé apparente		Non	Non					BOURIA	4	4	BOU-4	6	BOU-4-Cap-6
2023-03-18	Nord	YAKO	BOURIA	4	4	BOU-4	7	BOU-4-Cap-7	Caprins	Féminin	30	Oui	55		Mixte	BOU-4	36	Autre contemplation	0	0	0	0	1	1	Un peu tout le monde	Oui	Pasteurellose, trypanosomiase, ppr	Oui	Troupeaux locaux	1	0	Non		Ne sais pas		Bonne santé apparente		Non	Non					BOURIA	4	4	BOU-4	2	BOU-4-Cap-2
2023-03-18	Nord	YAKO	BOURIA	4	4	BOU-4	8	BOU-4-Cap-8	Caprins	Féminin	25	Oui	55		Mixte	BOU-4	24	Autre contemplation	0	0	0	0	1	1	Un peu tout le monde	Oui	Pasteurellose, trypanosomiase, ppr	Oui	Troupeaux locaux	1	0	Non		Ne sais pas		Bonne santé apparente		Non	Non					BOURIA	4	4	BOU-4	3	BOU-4-Cap-3
2023-03-18	Nord	YAKO	BOURIA	4	4	BOU-4	2		Ovins	Féminin	30	Oui	55		Mixte	BOU-4	48	Autre contemplation	0	0	0	0	1	1	Un peu tout le monde	Oui	Pasteurellose, trypanosomiase, ppr	Oui	Troupeaux locaux	1	0	Non		Ne sais pas		Bonne santé apparente		Non	Non					BOURIA	4	4	BOU-4	2	BOU-4-Ov-2
2023-03-18	Nord	YAKO	BOURIA	4	4	BOU-4	17	BOU-4-Bov-17	Bovins	Féminin	200	Oui	55		Mixte	BOU-4	48	Autre contemplation	0	0	0	0	1	1	Un peu tout le monde	Oui	Pasteurellose, trypanosomiase, ppr	Oui	Troupeaux locaux	1	0	Non		Ne sais pas		Bonne santé apparente		Non	Non					BOURIA	4	4	BOU-4	2	BOU-4-Bov-2
2023-03-18	Nord	YAKO	BOURIA	4	4	BOU-4	16	BOU-4-Bov-16	Bovins	Féminin	100	Oui	55		Mixte	BOU-4	36	Autre contemplation	0	0	0	0	1	1	Un peu tout le monde	Oui	Pasteurellose, trypanosomiase, ppr	Oui	Troupeaux locaux	1	0	Non		Ne sais pas		Bonne santé apparente		Oui	Oui	Rectum	1	Oui	16	BOURIA	4	4	BOU-4	1	BOU-4-Bov-1
2023-03-18	Nord	YAKO	BOURIA	4	4	BOU-4	18	BOU-4-Bov-18	Bovins	Féminin	100	Oui	55		Mixte	BOU-4	36	Autre contemplation	0	0	0	0	1	1	Un peu tout le monde	Oui	Pasteurellose, trypanosomiase, ppr	Oui	Troupeaux locaux	1	0	Non		Ne sais pas		Bonne santé apparente		Non	Non					BOURIA	4	4	BOU-4	3	BOU-4-Bov-3
2023-03-18	Nord	YAKO	BOURIA	4	4	BOU-4	20	BOU-4-Bov-20	Bovins	Féminin	100	Oui	55		Mixte	BOU-4	24	Autre contemplation	0	0	0	0	1	1	Un peu tout le monde	Oui	Pasteurellose, trypanosomiase, ppr	Oui	Troupeaux locaux	1	0	Non		Ne sais pas		Bonne santé apparente		Non	Non					BOURIA	4	4	BOU-4	5	BOU-4-Bov-5
2023-03-18	Nord	YAKO	BOURIA	4	4	BOU-4	6	BOU-4-Cap-6	Caprins	Féminin	30	Oui	55		Mixte	BOU-4	24	Autre contemplation	0	0	0	0	1	1	Un peu tout le monde	Oui	Pasteurellose, trypanosomiase, ppr	Oui	Troupeaux locaux	1	0	Non		Ne sais pas		Bonne santé apparente		Non	Non					BOURIA	4	4	BOU-4	1	BOU-4-Cap-1
2023-03-18	Nord	YAKO	BOURIA	4	4	BOU-4	10	BOU-4-Cap-10	Caprins	Masculin	25	Oui	55		Mixte	BOU-4	12	Autre contemplation	0	0	0	0	1	1	Un peu tout le monde	Oui	Pasteurellose, trypanosomiase, ppr	Oui	Troupeaux locaux	1	0	Non		Ne sais pas		Bonne santé apparente		Non	Non					BOURIA	4	4	BOU-4	5	BOU-4-Cap-5
2023-03-18	Nord	YAKO	BOURIA	4	4	BOU-4	1		Ovins	Féminin	30	Oui	55		Mixte	BOU-4	48	Autre contemplation	0	0	0	0	1	1	Un peu tout le monde	Oui	Pasteurellose, trypanosomiase, ppr	Oui	Troupeaux locaux	1	0	Non		Ne sais pas		Bonne santé apparente		Non	Non					BOURIA	4	4	BOU-4	1	BOU-4-Ov-1
2023-03-18	Nord	YAKO	BOURIA	4	4	BOU-4	15	BOU-4-Cap-15	Caprins	Féminin	20	Oui	55		Mixte	BOU-4	12	Autre contemplation	0	0	0	0	1	1	Un peu tout le monde	Oui	Pasteurellose, trypanosomiase, ppr	Oui	Troupeaux locaux	1	0	Non		Ne sais pas		Bonne santé apparente		Non	Non					BOURIA	4	4	BOU-4	10	BOU-4-Cap-10
2023-03-18	Nord	YAKO	BOURIA	4	4	BOU-4	13	BOU-4-Cap-13	Caprins	Masculin	25	Oui	55		Mixte	BOU-4	36	Autre contemplation	0	0	0	0	1	1	Un peu tout le monde	Oui	Pasteurellose, trypanosomiase, ppr	Oui	Troupeaux locaux	1	0	Non		Ne sais pas		Bonne santé apparente		Non	Non					BOURIA	4	4	BOU-4	8	BOU-4-Cap-8
2023-03-18	Nord	YAKO	BOURIA	4	4	BOU-4	19	BOU-4-Bov-19	Bovins	Féminin	100	Oui	55		Mixte	BOU-4	24	Autre contemplation	0	0	0	0	1	1	Un peu tout le monde	Oui	Pasteurellose, trypanosomiase, ppr	Oui	Troupeaux locaux	1	0	Non		Ne sais pas		Bonne santé apparente		Non	Non					BOURIA	4	4	BOU-4	4	BOU-4-Bov-4
2023-03-18	Nord	YAKO	BOURIA	4	4	BOU-4	12	BOU-4-Cap-12	Caprins	Masculin	20	Oui	55		Mixte	BOU-4	12	Autre contemplation	0	0	0	0	1	1	Un peu tout le monde	Oui	Pasteurellose, trypanosomiase, ppr	Oui	Troupeaux locaux	1	0	Non		Ne sais pas		Bonne santé apparente		Non	Non					BOURIA	4	4	BOU-4	7	BOU-4-Cap-7
2023-03-18	Nord	YAKO	BOURIA	4	4	BOU-4	4		Ovins	Féminin	25	Oui	55		Mixte	BOU-4	36	Autre contemplation	0	0	0	0	1	1	Un peu tout le monde	Oui	Pasteurellose, trypanosomiase, ppr	Oui	Troupeaux locaux	1	0	Non		Ne sais pas		Bonne santé apparente		Non	Non					BOURIA	4	4	BOU-4	4	BOU-4-Ov-4
2023-03-18	Nord	YAKO	BOURIA	4	4	BOU-4	14	BOU-4-Cap-14	Caprins	Féminin	25	Oui	55		Mixte	BOU-4	24	Autre contemplation	0	0	0	0	1	1	Un peu tout le monde	Oui	Pasteurellose, trypanosomiase, ppr	Oui	Troupeaux locaux	1	0	Non		Ne sais pas		Bonne santé apparente		Non	Non					BOURIA	4	4	BOU-4	9	BOU-4-Cap-9
2023-03-18	Nord	YAKO	BOURIA	4	4	BOU-4	9	BOU-4-Cap-9	Caprins	Masculin	30	Oui	55		Mixte	BOU-4	36	Autre contemplation	0	0	0	0	1	1	Un peu tout le monde	Oui	Pasteurellose, trypanosomiase, ppr	Oui	Troupeaux locaux	1	0	Non		Ne sais pas		Bonne santé apparente		Non	Non					BOURIA	4	4	BOU-4	4	BOU-4-Cap-4
2023-03-18	Nord	YAKO	BOURIA	4	4	BOU-4	3		Ovins	Féminin	30	Oui	55		Mixte	BOU-4	48	Autre contemplation	0	0	0	0	1	1	Un peu tout le monde	Oui	Pasteurellose, trypanosomiase, ppr	Oui	Troupeaux locaux	1	0	Non		Ne sais pas		Bonne santé apparente		Non	Non					BOURIA	4	4	BOU-4	3	BOU-4-Ov-3
2023-03-18	Nord	YAKO	BOURIA	5	5	BOU-5	2		Ovins	Féminin	30	Oui	54		Non mixte	BOU-5	48		1	0	0	0	0	0	Un peu tout le monde	Non		Oui	Troupeaux locaux	1	0	Non		Ne sais pas		Bonne santé apparente		Non	Non					BOURIA	5	5	BOU-5	2	BOU-5-Ov-2
2023-03-18	Nord	YAKO	BOURIA	5	5	BOU-5	10	BOU-5-Cap-10	Caprins	Féminin	35	Oui	54		Non mixte	BOU-5	72		1	0	0	0	0	0	Un peu tout le monde	Non		Oui	Troupeaux locaux	1	0	Non		Ne sais pas		Bonne santé apparente		Non	Non					BOURIA	5	5	BOU-5	5	BOU-5-Cap-5
2023-03-18	Nord	YAKO	BOURIA	5	5	BOU-5	17	BOU-5-Bov-17	Bovins	Féminin	250	Oui	54		Non mixte	BOU-5	84		1	0	0	0	0	0	Un peu tout le monde	Non		Oui	Troupeaux locaux	1	0	Non		Ne sais pas		Bonne santé apparente		Non	Non					BOURIA	5	5	BOU-5	2	BOU-5-Bov-2
2023-03-18	Nord	YAKO	BOURIA	5	5	BOU-5	12	BOU-5-Cap-12	Caprins	Féminin	25	Oui	54		Non mixte	BOU-5	24		1	0	0	0	0	0	Un peu tout le monde	Non		Oui	Troupeaux locaux	1	0	Non		Ne sais pas		Bonne santé apparente		Non	Non					BOURIA	5	5	BOU-5	7	BOU-5-Cap-7
2023-03-18	Nord	YAKO	BOURIA	5	5	BOU-5	6	BOU-5-Cap-6	Caprins	Féminin	35	Oui	54		Non mixte	BOU-5	48		1	0	0	0	0	0	Un peu tout le monde	Non		Oui	Troupeaux locaux	1	0	Non		Ne sais pas		Bonne santé apparente		Non	Non					BOURIA	5	5	BOU-5	1	BOU-5-Cap-1
2023-03-18	Nord	YAKO	BOURIA	5	5	BOU-5	5		Ovins	Féminin	25	Oui	54		Non mixte	BOU-5	24		1	0	0	0	0	0	Un peu tout le monde	Non		Oui	Troupeaux locaux	1	0	Non		Ne sais pas		Bonne santé apparente		Non	Non					BOURIA	5	5	BOU-5	5	BOU-5-Ov-5
2023-03-18	Nord	YAKO	BOURIA	5	5	BOU-5	14	BOU-5-Cap-14	Caprins	Féminin	25	Oui	54		Non mixte	BOU-5	24		1	0	0	0	0	0	Un peu tout le monde	Non		Oui	Troupeaux locaux	1	0	Non		Ne sais pas		Bonne santé apparente		Non	Non					BOURIA	5	5	BOU-5	9	BOU-5-Cap-9
2023-03-18	Nord	YAKO	BOURIA	5	5	BOU-5	18	BOU-5-Bov-18	Bovins	Féminin	200	Oui	54		Non mixte	BOU-5	36		1	0	0	0	0	0	Un peu tout le monde	Non		Oui	Troupeaux locaux	1	0	Non		Ne sais pas		Bonne santé apparente		Non	Non					BOURIA	5	5	BOU-5	3	BOU-5-Bov-3
2023-03-18	Nord	YAKO	BOURIA	5	5	BOU-5	1		Ovins	Masculin	25	Oui	54		Non mixte	BOU-5	12		1	0	0	0	0	0	Un peu tout le monde	Non		Oui	Troupeaux locaux	1	0	Non		Ne sais pas		Bonne santé apparente		Non	Non					BOURIA	5	5	BOU-5	1	BOU-5-Ov-1
2023-03-18	Nord	YAKO	BOURIA	5	5	BOU-5	20	BOU-5-Bov-20	Bovins	Féminin	250	Oui	54		Non mixte	BOU-5	120		1	0	0	0	0	0	Un peu tout le monde	Non		Oui	Troupeaux locaux	1	0	Non		Ne sais pas		Bonne santé apparente		Non	Non					BOURIA	5	5	BOU-5	5	BOU-5-Bov-5
2023-03-18	Nord	YAKO	BOURIA	5	5	BOU-5	7	BOU-5-Cap-7	Caprins	Féminin	30	Oui	54		Non mixte	BOU-5	48		1	0	0	0	0	0	Un peu tout le monde	Non		Oui	Troupeaux locaux	1	0	Non		Ne sais pas		Bonne santé apparente		Non	Non					BOURIA	5	5	BOU-5	2	BOU-5-Cap-2
2023-03-18	Nord	YAKO	BOURIA	5	5	BOU-5	9	BOU-5-Cap-9	Caprins	Féminin	30	Oui	54		Non mixte	BOU-5	36		1	0	0	0	0	0	Un peu tout le monde	Non		Oui	Troupeaux locaux	1	0	Non		Ne sais pas		Bonne santé apparente		Oui	Non					BOURIA	5	5	BOU-5	4	BOU-5-Cap-4
2023-03-18	Nord	YAKO	BOURIA	5	5	BOU-5	3		Ovins	Féminin	35	Oui	54		Non mixte	BOU-5	48		1	0	0	0	0	0	Un peu tout le monde	Non		Oui	Troupeaux locaux	1	0	Non		Ne sais pas		Bonne santé apparente		Non	Non					BOURIA	5	5	BOU-5	3	BOU-5-Ov-3
2023-03-18	Nord	YAKO	BOURIA	5	5	BOU-5	19	BOU-5-Bov-19	Bovins	Féminin	300	Oui	54		Non mixte	BOU-5	96		1	0	0	0	0	0	Un peu tout le monde	Non		Oui	Troupeaux locaux	1	0	Non		Ne sais pas		Bonne santé apparente		Non	Non					BOURIA	5	5	BOU-5	4	BOU-5-Bov-4
2023-03-18	Nord	YAKO	BOURIA	5	5	BOU-5	13	BOU-5-Cap-13	Caprins	Féminin	30	Oui	54		Non mixte	BOU-5	48		1	0	0	0	0	0	Un peu tout le monde	Non		Oui	Troupeaux locaux	1	0	Non		Ne sais pas		Bonne santé apparente		Non	Non					BOURIA	5	5	BOU-5	8	BOU-5-Cap-8
2023-03-18	Nord	YAKO	BOURIA	5	5	BOU-5	16	BOU-5-Bov-16	Bovins	Féminin	100	Oui	54		Non mixte	BOU-5	24		1	0	0	0	0	0	Un peu tout le monde	Non		Oui	Troupeaux locaux	1	0	Non		Ne sais pas		Bonne santé apparente		Non	Non					BOURIA	5	5	BOU-5	1	BOU-5-Bov-1
2023-03-18	Nord	YAKO	BOURIA	5	5	BOU-5	8	BOU-5-Cap-8	Caprins	Féminin	35	Oui	54		Non mixte	BOU-5	48		1	0	0	0	0	0	Un peu tout le monde	Non		Oui	Troupeaux locaux	1	0	Non		Ne sais pas		Bonne santé apparente		Non	Non					BOURIA	5	5	BOU-5	3	BOU-5-Cap-3
2023-03-18	Nord	YAKO	BOURIA	5	5	BOU-5	15	BOU-5-Cap-15	Caprins	Féminin	30	Oui	54		Non mixte	BOU-5	60		1	0	0	0	0	0	Un peu tout le monde	Non		Oui	Troupeaux locaux	1	0	Non		Ne sais pas		Bonne santé apparente		Non	Non					BOURIA	5	5	BOU-5	10	BOU-5-Cap-10
2023-03-18	Nord	YAKO	BOURIA	5	5	BOU-5	4		Ovins	Féminin	25	Oui	54		Non mixte	BOU-5	24		1	0	0	0	0	0	Un peu tout le monde	Non		Oui	Troupeaux locaux	1	0	Non		Ne sais pas		Bonne santé apparente		Non	Non					BOURIA	5	5	BOU-5	4	BOU-5-Ov-4
2023-03-18	Nord	YAKO	BOURIA	5	5	BOU-5	11	BOU-5-Cap-11	Caprins	Féminin	25	Oui	54		Non mixte	BOU-5	12		1	0	0	0	0	0	Un peu tout le monde	Non		Oui	Troupeaux locaux	1	0	Non		Ne sais pas		Bonne santé apparente		Non	Non					BOURIA	5	5	BOU-5	6	BOU-5-Cap-6
2023-03-18	Nord	YAKO	BOURIA	6	6	BOU-6	1		Ovins	Masculin	12	Oui	46	40	Mixte	BOU-6	12	Embouche Traction contemplation Autre	0	0	1	1	1	1	Un peu tout le monde	Oui	Ppr et pasteurellose	Oui	Troupeaux locaux	1	0	Non		Oui	En saison pluvieuse	Bonne santé apparente		Non	Non					BOURIA	6	6	BOU-6	10	BOU-6-Ov-10
2023-03-18	Nord	YAKO	BOURIA	6	6	BOU-6	7	BOU-6-Cap-7	Caprins	Masculin	35	Oui	46	40	Mixte	BOU-6	18	Embouche Traction contemplation Autre	0	0	1	1	1	1	Un peu tout le monde	Oui	Ppr et pasteurellose	Oui	Troupeaux locaux	1	0	Non		Oui	En saison pluvieuse	Bonne santé apparente		Non	Non					BOURIA	6	6	BOU-6	2	BOU-6-Cap-2
2023-03-18	Nord	YAKO	BOURIA	6	6	BOU-6	13	BOU-6-Cap-13	Caprins	Féminin	20	Oui	46	40	Mixte	BOU-6	24	Embouche Traction contemplation Autre	0	0	1	1	1	1	Un peu tout le monde	Oui	Ppr et pasteurellose	Oui	Troupeaux locaux	1	0	Non		Oui	En saison pluvieuse	Bonne santé apparente		Non	Non					BOURIA	6	6	BOU-6	8	BOU-6-Cap-8
2023-03-18	Nord	YAKO	BOURIA	6	6	BOU-6	9	BOU-6-Cap-9	Caprins	Féminin	25	Oui	46	40	Mixte	BOU-6	36	Embouche Traction contemplation Autre	0	0	1	1	1	1	Un peu tout le monde	Oui	Ppr et pasteurellose	Oui	Troupeaux locaux	1	0	Non		Oui	En saison pluvieuse	Bonne santé apparente		Non	Non					BOURIA	6	6	BOU-6	4	BOU-6-Cap-4
2023-03-18	Nord	YAKO	BOURIA	6	6	BOU-6	17	BOU-6-Bov-17	Bovins	Féminin	170	Oui	46	40	Mixte	BOU-6	72	Embouche Traction contemplation Autre	0	0	1	1	1	1	Un peu tout le monde	Oui	Ppr et pasteurellose	Oui	Troupeaux locaux	1	0	Non		Oui	En saison pluvieuse	Bonne santé apparente		Oui	Oui	Mamelles	1	Oui	17	BOURIA	6	6	BOU-6	2	BOU-6-Bov-2
2023-03-18	Nord	YAKO	BOURIA	6	6	BOU-6	12	BOU-6-Cap-12	Caprins	Féminin	24	Oui	46	40	Mixte	BOU-6	48	Embouche Traction contemplation Autre	0	0	1	1	1	1	Un peu tout le monde	Oui	Ppr et pasteurellose	Oui	Troupeaux locaux	1	0	Non		Oui	En saison pluvieuse	Bonne santé apparente		Non	Non					BOURIA	6	6	BOU-6	7	BOU-6-Cap-7
2023-03-18	Nord	YAKO	BOURIA	6	6	BOU-6	19	BOU-6-Bov-19	Bovins	Masculin	160	Oui	46	40	Mixte	BOU-6	48	Embouche Traction contemplation Autre	0	0	1	1	1	1	Un peu tout le monde	Oui	Ppr et pasteurellose	Oui	Troupeaux locaux	1	0	Non		Oui	En saison pluvieuse	Bonne santé apparente		Non	Non					BOURIA	6	6	BOU-6	4	BOU-6-Bov-4
2023-03-18	Nord	YAKO	BOURIA	6	6	BOU-6	2		Ovins	Féminin	30	Oui	46	40	Mixte	BOU-6	36	Embouche Traction contemplation Autre	0	0	1	1	1	1	Un peu tout le monde	Oui	Ppr et pasteurellose	Oui	Troupeaux locaux	1	0	Non		Oui	En saison pluvieuse	Bonne santé apparente		Non	Non					BOURIA	6	6	BOU-6	2	BOU-6-Ov-2
2023-03-18	Nord	YAKO	BOURIA	6	6	BOU-6	16	BOU-6-Bov-16	Bovins	Féminin	160	Oui	46	40	Mixte	BOU-6	48	Embouche Traction contemplation Autre	0	0	1	1	1	1	Un peu tout le monde	Oui	Ppr et pasteurellose	Oui	Troupeaux locaux	1	0	Non		Oui	En saison pluvieuse	Bonne santé apparente		Oui	Oui	Rectum et thorax	7	Oui	16	BOURIA	6	6	BOU-6	1	BOU-6-Bov-1
2023-03-18	Nord	YAKO	BOURIA	6	6	BOU-6	18	BOU-6-Bov-18	Bovins	Masculin	160	Oui	46	40	Mixte	BOU-6	48	Embouche Traction contemplation Autre	0	0	1	1	1	1	Un peu tout le monde	Oui	Ppr et pasteurellose	Oui	Troupeaux locaux	1	0	Non		Oui	En saison pluvieuse	Bonne santé apparente		Oui	Oui	Scrotum	1	Oui	18	BOURIA	6	6	BOU-6	3	BOU-6-Bov-3
2023-03-18	Nord	YAKO	BOURIA	6	6	BOU-6	14	BOU-6-Cap-14	Caprins	Féminin	20	Oui	46	40	Mixte	BOU-6	24	Embouche Traction contemplation Autre	0	0	1	1	1	1	Un peu tout le monde	Oui	Ppr et pasteurellose	Oui	Troupeaux locaux	1	0	Non		Oui	En saison pluvieuse	Bonne santé apparente		Oui	Non					BOURIA	6	6	BOU-6	9	BOU-6-Cap-9
2023-03-18	Nord	YAKO	BOURIA	6	6	BOU-6	8	BOU-6-Cap-8	Caprins	Féminin	25	Oui	46	40	Mixte	BOU-6	36	Embouche Traction contemplation Autre	0	0	1	1	1	1	Un peu tout le monde	Oui	Ppr et pasteurellose	Oui	Troupeaux locaux	1	0	Non		Oui	En saison pluvieuse	Bonne santé apparente		Non	Non					BOURIA	6	6	BOU-6	3	BOU-6-Cap-3
2023-03-18	Nord	YAKO	BOURIA	6	6	BOU-6	10	BOU-6-Cap-10	Caprins	Féminin	20	Oui	46	40	Mixte	BOU-6	36	Embouche Traction contemplation Autre	0	0	1	1	1	1	Un peu tout le monde	Oui	Ppr et pasteurellose	Oui	Troupeaux locaux	1	0	Non		Oui	En saison pluvieuse	Bonne santé apparente		Non	Non					BOURIA	6	6	BOU-6	5	BOU-6-Cap-5
2023-03-18	Nord	YAKO	BOURIA	6	6	BOU-6	11	BOU-6-Cap-11	Caprins	Féminin	38	Oui	46	40	Mixte	BOU-6	30	Embouche Traction contemplation Autre	0	0	1	1	1	1	Un peu tout le monde	Oui	Ppr et pasteurellose	Oui	Troupeaux locaux	1	0	Non		Oui	En saison pluvieuse	Bonne santé apparente		Oui	Non					BOURIA	6	6	BOU-6	6	BOU-6-Cap-6
2023-03-18	Nord	YAKO	BOURIA	6	6	BOU-6	15	BOU-6-Cap-15	Caprins	Féminin	32	Oui	46	40	Mixte	BOU-6	36	Embouche Traction contemplation Autre	0	0	1	1	1	1	Un peu tout le monde	Oui	Ppr et pasteurellose	Oui	Troupeaux locaux	1	0	Non		Oui	En saison pluvieuse	Bonne santé apparente		Non	Non					BOURIA	6	6	BOU-6	10	BOU-6-Cap-10
2023-03-18	Nord	YAKO	BOURIA	6	6	BOU-6	20	BOU-6-Bov-20	Bovins	Masculin	190	Oui	46	40	Mixte	BOU-6	60	Embouche Traction contemplation Autre	0	0	1	1	1	1	Un peu tout le monde	Oui	Ppr et pasteurellose	Oui	Troupeaux locaux	1	0	Non		Oui	En saison pluvieuse	Bonne santé apparente		Oui	Oui	Scrotum	7	Oui	20	BOURIA	6	6	BOU-6	5	BOU-6-Bov-5
2023-03-18	Nord	YAKO	BOURIA	6	6	BOU-6	6	BOU-6-Cap-6	Caprins	Féminin	30	Oui	46	40	Mixte	BOU-6	36	Embouche Traction contemplation Autre	0	0	1	1	1	1	Un peu tout le monde	Oui	Ppr et pasteurellose	Oui	Troupeaux locaux	1	0	Non		Oui	En saison pluvieuse	Bonne santé apparente		Non	Non					BOURIA	6	6	BOU-6	1	BOU-6-Cap-1
2023-03-18	Nord	YAKO	BOURIA	6	6	BOU-6	5		Ovins	Masculin	15	Oui	46	40	Mixte	BOU-6	24	Embouche Traction contemplation Autre	0	0	1	1	1	1	Un peu tout le monde	Oui	Ppr et pasteurellose	Oui	Troupeaux locaux	1	0	Non		Oui	En saison pluvieuse	Bonne santé apparente		Non	Non					BOURIA	6	6	BOU-6	5	BOU-6-Ov-5
2023-03-18	Nord	YAKO	BOURIA	6	6	BOU-6	4		Ovins	Masculin	30	Oui	46	40	Mixte	BOU-6	18	Embouche Traction contemplation Autre	0	0	1	1	1	1	Un peu tout le monde	Oui	Ppr et pasteurellose	Oui	Troupeaux locaux	1	0	Non		Oui	En saison pluvieuse	Bonne santé apparente		Non	Non					BOURIA	6	6	BOU-6	4	BOU-6-Ov-4
2023-03-18	Nord	YAKO	BOURIA	6	6	BOU-6	3		Ovins	Masculin	22	Oui	46	40	Mixte	BOU-6	12	Embouche Traction contemplation Autre	0	0	1	1	1	1	Un peu tout le monde	Oui	Ppr et pasteurellose	Oui	Troupeaux locaux	1	0	Non		Oui	En saison pluvieuse	Bonne santé apparente		Non	Non					BOURIA	6	6	BOU-6	3	BOU-6-Ov-3
2023-03-18	Nord	YAKO	BOURIA	7	7	BOU-7	19		Ovins	Féminin	20	Oui	32	30	Mixte	BOU-7	84	contemplation Lait(Consommation)	0	1	0	0	1	0	Un peu tout le monde	Oui	Dermatose, fievre aptheuse	Oui	Troupeaux locaux Troupeaux en transhumance	1	1	Non		Oui	En saison pluvieuse	Bonne santé apparente		Non	Non					BOURIA	7	7	BOU-7	4	BOU-7-Ov-4
2023-03-18	Nord	YAKO	BOURIA	7	7	BOU-7	2	BOU-7-Bov-2	Bovins	Masculin	70	Oui	32	30	Mixte	BOU-7	12	contemplation Lait(Consommation)	0	1	0	0	1	0	Un peu tout le monde	Oui	Dermatose, fievre aptheuse	Oui	Troupeaux locaux Troupeaux en transhumance	1	1	Non		Oui	En saison pluvieuse	Bonne santé apparente		Non	Non					BOURIA	7	7	BOU-7	2	BOU-7-Bov-2
2023-03-18	Nord	YAKO	BOURIA	7	7	BOU-7	3	BOU-7-Bov-3	Bovins	Masculin	50	Oui	32	30	Mixte	BOU-7	6	contemplation Lait(Consommation)	0	1	0	0	1	0	Un peu tout le monde	Oui	Dermatose, fievre aptheuse	Oui	Troupeaux locaux Troupeaux en transhumance	1	1	Non		Oui	En saison pluvieuse	Bonne santé apparente		Oui	Oui	Queue	1	Oui	3	BOURIA	7	7	BOU-7	3	BOU-7-Bov-3
2023-03-18	Nord	YAKO	BOURIA	7	7	BOU-7	10	BOU-7-Cap-10	Caprins	Féminin	25	Oui	32	30	Mixte	BOU-7	72	contemplation Lait(Consommation)	0	1	0	0	1	0	Un peu tout le monde	Oui	Dermatose, fievre aptheuse	Oui	Troupeaux locaux Troupeaux en transhumance	1	1	Non		Oui	En saison pluvieuse	Bonne santé apparente		Non	Non					BOURIA	7	7	BOU-7	5	BOU-7-Cap-5
2023-03-18	Nord	YAKO	BOURIA	7	7	BOU-7	15	BOU-7-Cap-15	Caprins	Féminin	18	Oui	32	30	Mixte	BOU-7	24	contemplation Lait(Consommation)	0	1	0	0	1	0	Un peu tout le monde	Oui	Dermatose, fievre aptheuse	Oui	Troupeaux locaux Troupeaux en transhumance	1	1	Non		Oui	En saison pluvieuse	Bonne santé apparente		Non	Non					BOURIA	7	7	BOU-7	10	BOU-7-Cap-10
2023-03-18	Nord	YAKO	BOURIA	7	7	BOU-7	13	BOU-7-Cap-13	Caprins	Féminin	22	Oui	32	30	Mixte	BOU-7	7	contemplation Lait(Consommation)	0	1	0	0	1	0	Un peu tout le monde	Oui	Dermatose, fievre aptheuse	Oui	Troupeaux locaux Troupeaux en transhumance	1	1	Non		Oui	En saison pluvieuse	Bonne santé apparente		Non	Non					BOURIA	7	7	BOU-7	8	BOU-7-Cap-8
2023-03-18	Nord	YAKO	BOURIA	7	7	BOU-7	14	BOU-7-Cap-14	Caprins	Féminin	20	Oui	32	30	Mixte	BOU-7	12	contemplation Lait(Consommation)	0	1	0	0	1	0	Un peu tout le monde	Oui	Dermatose, fievre aptheuse	Oui	Troupeaux locaux Troupeaux en transhumance	1	1	Non		Oui	En saison pluvieuse	Bonne santé apparente		Non	Non					BOURIA	7	7	BOU-7	9	BOU-7-Cap-9
2023-03-18	Nord	YAKO	BOURIA	7	7	BOU-7	9	BOU-7-Cap-9	Caprins	Féminin	30	Oui	32	30	Mixte	BOU-7	60	contemplation Lait(Consommation)	0	1	0	0	1	0	Un peu tout le monde	Oui	Dermatose, fievre aptheuse	Oui	Troupeaux locaux Troupeaux en transhumance	1	1	Non		Oui	En saison pluvieuse	Bonne santé apparente		Non	Non					BOURIA	7	7	BOU-7	4	BOU-7-Cap-4
2023-03-18	Nord	YAKO	BOURIA	7	7	BOU-7	16		Ovins	Féminin	25	Oui	32	30	Mixte	BOU-7	36	contemplation Lait(Consommation)	0	1	0	0	1	0	Un peu tout le monde	Oui	Dermatose, fievre aptheuse	Oui	Troupeaux locaux Troupeaux en transhumance	1	1	Non		Oui	En saison pluvieuse	Bonne santé apparente		Non	Non					BOURIA	7	7	BOU-7	1	BOU-7-Ov-1
2023-03-18	Nord	YAKO	BOURIA	7	7	BOU-7	1	BOU-7-Bov-1	Bovins	Féminin	140	Oui	32	30	Mixte	BOU-7	48	contemplation Lait(Consommation)	0	1	0	0	1	0	Un peu tout le monde	Oui	Dermatose, fievre aptheuse	Oui	Troupeaux locaux Troupeaux en transhumance	1	1	Non		Oui	En saison pluvieuse	Bonne santé apparente		Non	Non					BOURIA	7	7	BOU-7	1	BOU-7-Bov-1
2023-03-18	Nord	YAKO	BOURIA	7	7	BOU-7	17		Ovins	Féminin	21	Oui	32	30	Mixte	BOU-7	36	contemplation Lait(Consommation)	0	1	0	0	1	0	Un peu tout le monde	Oui	Dermatose, fievre aptheuse	Oui	Troupeaux locaux Troupeaux en transhumance	1	1	Non		Oui	En saison pluvieuse	Bonne santé apparente		Non	Non					BOURIA	7	7	BOU-7	2	BOU-7-Ov-2
2023-03-18	Nord	YAKO	BOURIA	7	7	BOU-7	8	BOU-7-Cap-8	Caprins	Féminin	40	Oui	32	30	Mixte	BOU-7	72	contemplation Lait(Consommation)	0	1	0	0	1	0	Un peu tout le monde	Oui	Dermatose, fievre aptheuse	Oui	Troupeaux locaux Troupeaux en transhumance	1	1	Non		Oui	En saison pluvieuse	Bonne santé apparente		Non	Non					BOURIA	7	7	BOU-7	2	BOU-7-Cap-2
2023-03-18	Nord	YAKO	BOURIA	7	7	BOU-7	18		Ovins	Féminin	28	Oui	32	30	Mixte	BOU-7	24	contemplation Lait(Consommation)	0	1	0	0	1	0	Un peu tout le monde	Oui	Dermatose, fievre aptheuse	Oui	Troupeaux locaux Troupeaux en transhumance	1	1	Non		Oui	En saison pluvieuse	Bonne santé apparente		Non	Non					BOURIA	7	7	BOU-7	3	BOU-7-Ov-3
2023-03-18	Nord	YAKO	BOURIA	7	7	BOU-7	12	BOU-7-Cap-12	Caprins	Féminin	22	Oui	32	30	Mixte	BOU-7	24	contemplation Lait(Consommation)	0	1	0	0	1	0	Un peu tout le monde	Oui	Dermatose, fievre aptheuse	Oui	Troupeaux locaux Troupeaux en transhumance	1	1	Non		Oui	En saison pluvieuse	Bonne santé apparente		Non	Non					BOURIA	7	7	BOU-7	7	BOU-7-Cap-7
2023-03-18	Nord	YAKO	BOURIA	7	7	BOU-7	4	BOU-7-Bov-4	Bovins	Masculin	60	Oui	32	30	Mixte	BOU-7	9	contemplation Lait(Consommation)	0	1	0	0	1	0	Un peu tout le monde	Oui	Dermatose, fievre aptheuse	Oui	Troupeaux locaux Troupeaux en transhumance	1	1	Non		Oui	En saison pluvieuse	Bonne santé apparente		Oui	Oui	Queue et scrotum	3	Oui	4	BOURIA	7	7	BOU-7	4	BOU-7-Bov-4
2023-03-18	Nord	YAKO	BOURIA	7	7	BOU-7	6	BOU-7-Cap-6	Caprins	Féminin	25	Oui	32	30	Mixte	BOU-7	7	contemplation Lait(Consommation)	0	1	0	0	1	0	Un peu tout le monde	Oui	Dermatose, fievre aptheuse	Oui	Troupeaux locaux Troupeaux en transhumance	1	1	Non		Oui	En saison pluvieuse	Bonne santé apparente		Non	Non					BOURIA	7	7	BOU-7	1	BOU-7-Cap-1
2023-03-18	Nord	YAKO	BOURIA	7	7	BOU-7	5	BOU-7-Bov-5	Bovins	Féminin	160	Oui	32	30	Mixte	BOU-7	48	contemplation Lait(Consommation)	0	1	0	0	1	0	Un peu tout le monde	Oui	Dermatose, fievre aptheuse	Oui	Troupeaux locaux Troupeaux en transhumance	1	1	Non		Oui	En saison pluvieuse	Bonne santé apparente		Non	Non					BOURIA	7	7	BOU-7	5	BOU-7-Bov-5
2023-03-18	Nord	YAKO	BOURIA	7	7	BOU-7	8	BOU-7-Cap-8	Caprins	Féminin	40	Oui	32	30	Mixte	BOU-7	72	contemplation Lait(Consommation)	0	1	0	0	1	0	Un peu tout le monde	Oui	Dermatose, fievre aptheuse	Oui	Troupeaux locaux Troupeaux en transhumance	1	1	Non		Oui	En saison pluvieuse	Bonne santé apparente		Non	Non					BOURIA	7	7	BOU-7	3	BOU-7-Cap-3
2023-03-18	Nord	YAKO	BOURIA	7	7	BOU-7	20		Ovins	Féminin	22	Oui	32	30	Mixte	BOU-7	60	contemplation Lait(Consommation)	0	1	0	0	1	0	Un peu tout le monde	Oui	Dermatose, fievre aptheuse	Oui	Troupeaux locaux Troupeaux en transhumance	1	1	Non		Oui	En saison pluvieuse	Bonne santé apparente		Non	Non					BOURIA	7	7	BOU-7	5	BOU-7-Ov-5
2023-03-18	Nord	YAKO	BOURIA	8	8	BOU-8	15		Ovins	Féminin	26	Oui	43	30	Mixte	BOU-8	36	Embouche Lait(Consommation) Autre	0	1	0	1	0	1	Un peu tout le monde	Oui	Pasteurellose et ppr et inapetence	Oui	Troupeaux locaux	1	0	Non		Oui	En saison pluvieuse	Bonne santé apparente		Non	Non					BOURIA	8	8	BOU-8	10	BOU-8-Ov-10
2023-03-18	Nord	YAKO	BOURIA	8	8	BOU-8	2	BOU-8-Bov-2	Bovins	Féminin	200	Oui	43	30	Mixte	BOU-8	48	Embouche Lait(Consommation) Autre	0	1	0	1	0	1	Un peu tout le monde	Oui	Pasteurellose et ppr et inapetence	Oui	Troupeaux locaux	1	0	Non		Oui	En saison pluvieuse	Bonne santé apparente		Oui	Oui	Mamelles	5	Oui	2	BOURIA	8	8	BOU-8	2	BOU-8-Bov-2
2023-03-18	Nord	YAKO	BOURIA	8	8	BOU-8	17		Ovins	Féminin	30	Oui	43	30	Mixte	BOU-8	48	Embouche Lait(Consommation) Autre	0	1	0	1	0	1	Un peu tout le monde	Oui	Pasteurellose et ppr et inapetence	Oui	Troupeaux locaux	1	0	Non		Oui	En saison pluvieuse	Bonne santé apparente		Non	Non					BOURIA	8	8	BOU-8	3	BOU-8-Ov-3
2023-03-18	Nord	YAKO	BOURIA	8	8	BOU-8	18		Ovins	Féminin	18	Oui	43	30	Mixte	BOU-8	10	Embouche Lait(Consommation) Autre	0	1	0	1	0	1	Un peu tout le monde	Oui	Pasteurellose et ppr et inapetence	Oui	Troupeaux locaux	1	0	Non		Oui	En saison pluvieuse	Bonne santé apparente		Non	Non					BOURIA	8	8	BOU-8	4	BOU-8-Ov-4
2023-03-18	Nord	YAKO	BOURIA	8	8	BOU-8	19		Ovins	Féminin	20	Oui	43	30	Mixte	BOU-8	36	Embouche Lait(Consommation) Autre	0	1	0	1	0	1	Un peu tout le monde	Oui	Pasteurellose et ppr et inapetence	Oui	Troupeaux locaux	1	0	Non		Oui	En saison pluvieuse	Bonne santé apparente		Non	Non					BOURIA	8	8	BOU-8	5	BOU-8-Ov-5
2023-03-18	Nord	YAKO	BOURIA	8	8	BOU-8	13	BOU-8-Cap-13	Caprins	Féminin	24	Oui	43	30	Mixte	BOU-8	28	Embouche Lait(Consommation) Autre	0	1	0	1	0	1	Un peu tout le monde	Oui	Pasteurellose et ppr et inapetence	Oui	Troupeaux locaux	1	0	Non		Oui	En saison pluvieuse	Bonne santé apparente		Non	Non					BOURIA	8	8	BOU-8	8	BOU-8-Cap-8
2023-03-18	Nord	YAKO	BOURIA	8	8	BOU-8	14	BOU-8-Cap-14	Caprins	Féminin	23	Oui	43	30	Mixte	BOU-8	36	Embouche Lait(Consommation) Autre	0	1	0	1	0	1	Un peu tout le monde	Oui	Pasteurellose et ppr et inapetence	Oui	Troupeaux locaux	1	0	Non		Oui	En saison pluvieuse	Bonne santé apparente		Non	Non					BOURIA	8	8	BOU-8	9	BOU-8-Cap-9
2023-03-18	Nord	YAKO	BOURIA	8	8	BOU-8	8	BOU-8-Cap-8	Caprins	Féminin	30	Oui	43	30	Mixte	BOU-8	48	Embouche Lait(Consommation) Autre	0	1	0	1	0	1	Un peu tout le monde	Oui	Pasteurellose et ppr et inapetence	Oui	Troupeaux locaux	1	0	Non		Oui	En saison pluvieuse	Bonne santé apparente		Non	Non					BOURIA	8	8	BOU-8	3	BOU-8-Cap-3
2023-03-18	Nord	YAKO	BOURIA	8	8	BOU-8	1	BOU-8-Bov-1	Bovins	Féminin	140	Oui	43	30	Mixte	BOU-8	48	Embouche Lait(Consommation) Autre	0	1	0	1	0	1	Un peu tout le monde	Oui	Pasteurellose et ppr et inapetence	Oui	Troupeaux locaux	1	0	Non		Oui	En saison pluvieuse	Bonne santé apparente		Non	Non					BOURIA	8	8	BOU-8	1	BOU-8-Bov-1
2023-03-18	Nord	YAKO	BOURIA	8	8	BOU-8	12	BOU-8-Cap-12	Caprins	Masculin	20	Oui	43	30	Mixte	BOU-8	18	Embouche Lait(Consommation) Autre	0	1	0	1	0	1	Un peu tout le monde	Oui	Pasteurellose et ppr et inapetence	Oui	Troupeaux locaux	1	0	Non		Oui	En saison pluvieuse	Bonne santé apparente		Non	Non					BOURIA	8	8	BOU-8	7	BOU-8-Cap-7
2023-03-18	Nord	YAKO	BOURIA	8	8	BOU-8	20	BOU-8-Cap-20	Caprins	Féminin	25	Oui	43	30	Mixte	BOU-8	24	Embouche Lait(Consommation) Autre	0	1	0	1	0	1	Un peu tout le monde	Oui	Pasteurellose et ppr et inapetence	Oui	Troupeaux locaux	1	0	Non		Oui	En saison pluvieuse	Bonne santé apparente		Non	Non					BOURIA	8	8	BOU-8	10	BOU-8-Cap-10
2023-03-18	Nord	YAKO	BOURIA	8	8	BOU-8	9	BOU-8-Cap-9	Caprins	Féminin	22	Oui	43	30	Mixte	BOU-8	10	Embouche Lait(Consommation) Autre	0	1	0	1	0	1	Un peu tout le monde	Oui	Pasteurellose et ppr et inapetence	Oui	Troupeaux locaux	1	0	Non		Oui	En saison pluvieuse	Bonne santé apparente		Non	Non					BOURIA	8	8	BOU-8	4	BOU-8-Cap-4
2023-03-18	Nord	YAKO	BOURIA	8	8	BOU-8	6	BOU-8-Cap-6	Caprins	Féminin	25	Oui	43	30	Mixte	BOU-8	24	Embouche Lait(Consommation) Autre	0	1	0	1	0	1	Un peu tout le monde	Oui	Pasteurellose et ppr et inapetence	Oui	Troupeaux locaux	1	0	Non		Oui	En saison pluvieuse	Bonne santé apparente		Non	Non					BOURIA	8	8	BOU-8	1	BOU-8-Cap-1
2023-03-18	Nord	YAKO	BOURIA	8	8	BOU-8	11	BOU-8-Cap-11	Caprins	Féminin	30	Oui	43	30	Mixte	BOU-8	36	Embouche Lait(Consommation) Autre	0	1	0	1	0	1	Un peu tout le monde	Oui	Pasteurellose et ppr et inapetence	Oui	Troupeaux locaux	1	0	Non		Oui	En saison pluvieuse	Bonne santé apparente		Non	Non					BOURIA	8	8	BOU-8	6	BOU-8-Cap-6
2023-03-18	Nord	YAKO	BOURIA	8	8	BOU-8	3	BOU-8-Bov-3	Bovins	Masculin	140	Oui	43	30	Mixte	BOU-8	9	Embouche Lait(Consommation) Autre	0	1	0	1	0	1	Un peu tout le monde	Oui	Pasteurellose et ppr et inapetence	Oui	Troupeaux locaux	1	0	Non		Oui	En saison pluvieuse	Bonne santé apparente		Oui	Oui	Scrotum	1	Oui	3	BOURIA	8	8	BOU-8	3	BOU-8-Bov-3
2023-03-18	Nord	YAKO	BOURIA	8	8	BOU-8	4	BOU-8-Bov-4	Bovins	Féminin	145	Oui	43	30	Mixte	BOU-8	96	Embouche Lait(Consommation) Autre	0	1	0	1	0	1	Un peu tout le monde	Oui	Pasteurellose et ppr et inapetence	Oui	Troupeaux locaux	1	0	Non		Oui	En saison pluvieuse	Bonne santé apparente		Non	Non					BOURIA	8	8	BOU-8	4	BOU-8-Bov-4
2023-03-18	Nord	YAKO	BOURIA	8	8	BOU-8	10	BOU-8-Cap-10	Caprins	Féminin	20	Oui	43	30	Mixte	BOU-8	24	Embouche Lait(Consommation) Autre	0	1	0	1	0	1	Un peu tout le monde	Oui	Pasteurellose et ppr et inapetence	Oui	Troupeaux locaux	1	0	Non		Oui	En saison pluvieuse	Bonne santé apparente		Non	Non					BOURIA	8	8	BOU-8	5	BOU-8-Cap-5
2023-03-18	Nord	YAKO	BOURIA	8	8	BOU-8	5	BOU-8-Bov-5	Bovins	Féminin	130	Oui	43	30	Mixte	BOU-8	60	Embouche Lait(Consommation) Autre	0	1	0	1	0	1	Un peu tout le monde	Oui	Pasteurellose et ppr et inapetence	Oui	Troupeaux locaux	1	0	Non		Oui	En saison pluvieuse	Bonne santé apparente		Oui	Oui	Queue	1	Oui	5	BOURIA	8	8	BOU-8	5	BOU-8-Bov-5
2023-03-18	Nord	YAKO	BOURIA	8	8	BOU-8	7	BOU-8-Cap-7	Caprins	Féminin	18	Oui	43	30	Mixte	BOU-8	36	Embouche Lait(Consommation) Autre	0	1	0	1	0	1	Un peu tout le monde	Oui	Pasteurellose et ppr et inapetence	Oui	Troupeaux locaux	1	0	Non		Oui	En saison pluvieuse	Bonne santé apparente		Non	Non					BOURIA	8	8	BOU-8	2	BOU-8-Cap-2
2023-03-18	Nord	YAKO	BOURIA	8	8	BOU-8	16		Ovins	Féminin	25	Oui	43	30	Mixte	BOU-8	36	Embouche Lait(Consommation) Autre	0	1	0	1	0	1	Un peu tout le monde	Oui	Pasteurellose et ppr et inapetence	Oui	Troupeaux locaux	1	0	Non		Oui	En saison pluvieuse	Bonne santé apparente		Non	Non					BOURIA	8	8	BOU-8	2	BOU-8-Ov-2
2023-03-18	Nord	YAKO	BOURIA	9	9	BOU-9	19	BOU-9-Bov-19	Bovins	Féminin	150	Oui	40	40	Mixte	BOU-9	60	contemplation Lait(Consommation)	0	1	0	0	1	0	Un peu tout le monde	Oui	Pasteurellose, parasitoses, dermatose et meteorisation	Oui	Troupeaux locaux	1	0	Non		Oui	En saison pluvieuse	Bonne santé apparente		Oui	Oui	Queue	2	Oui	19	BOURIA	9	9	BOU-9	4	BOU-9-Bov-4
2023-03-18	Nord	YAKO	BOURIA	9	9	BOU-9	11	BOU-9-Cap-11	Caprins	Féminin	20	Oui	40	40	Mixte	BOU-9	18	contemplation Lait(Consommation)	0	1	0	0	1	0	Un peu tout le monde	Oui	Pasteurellose, parasitoses, dermatose et meteorisation	Oui	Troupeaux locaux	1	0	Non		Oui	En saison pluvieuse	Bonne santé apparente		Non	Non					BOURIA	9	9	BOU-9	6	BOU-9-Cap-6
2023-03-18	Nord	YAKO	BOURIA	9	9	BOU-9	6	BOU-9-Cap-6	Caprins	Féminin	50	Oui	40	40	Mixte	BOU-9	36	contemplation Lait(Consommation)	0	1	0	0	1	0	Un peu tout le monde	Oui	Pasteurellose, parasitoses, dermatose et meteorisation	Oui	Troupeaux locaux	1	0	Non		Oui	En saison pluvieuse	Bonne santé apparente		Non	Non					BOURIA	9	9	BOU-9	1	BOU-9-Cap-1
2023-03-18	Nord	YAKO	BOURIA	9	9	BOU-9	10	BOU-9-Cap-10	Caprins	Féminin	25	Oui	40	40	Mixte	BOU-9	8	contemplation Lait(Consommation)	0	1	0	0	1	0	Un peu tout le monde	Oui	Pasteurellose, parasitoses, dermatose et meteorisation	Oui	Troupeaux locaux	1	0	Non		Oui	En saison pluvieuse	Bonne santé apparente		Non	Non					BOURIA	9	9	BOU-9	5	BOU-9-Cap-5
2023-03-18	Nord	YAKO	BOURIA	9	9	BOU-9	3		Ovins	Féminin	20	Oui	40	40	Mixte	BOU-9	36	contemplation Lait(Consommation)	0	1	0	0	1	0	Un peu tout le monde	Oui	Pasteurellose, parasitoses, dermatose et meteorisation	Oui	Troupeaux locaux	1	0	Non		Oui	En saison pluvieuse	Bonne santé apparente		Non	Non					BOURIA	9	9	BOU-9	3	BOU-9-Ov-3
2023-03-18	Nord	YAKO	BOURIA	9	9	BOU-9	2		Ovins	Féminin	35	Oui	40	40	Mixte	BOU-9	36	contemplation Lait(Consommation)	0	1	0	0	1	0	Un peu tout le monde	Oui	Pasteurellose, parasitoses, dermatose et meteorisation	Oui	Troupeaux locaux	1	0	Non		Oui	En saison pluvieuse	Bonne santé apparente		Non	Non					BOURIA	9	9	BOU-9	2	BOU-9-Ov-2
2023-03-18	Nord	YAKO	BOURIA	9	9	BOU-9	16	BOU-9-Bov-16	Bovins	Féminin	180	Oui	40	40	Mixte	BOU-9	48	contemplation Lait(Consommation)	0	1	0	0	1	0	Un peu tout le monde	Oui	Pasteurellose, parasitoses, dermatose et meteorisation	Oui	Troupeaux locaux	1	0	Non		Oui	En saison pluvieuse	Bonne santé apparente		Oui	Oui	Queue et rectum	2	Oui	16	BOURIA	9	9	BOU-9	1	BOU-9-Bov-1
2023-03-18	Nord	YAKO	BOURIA	9	9	BOU-9	12	BOU-9-Cap-12	Caprins	Féminin	20	Oui	40	40	Mixte	BOU-9	24	contemplation Lait(Consommation)	0	1	0	0	1	0	Un peu tout le monde	Oui	Pasteurellose, parasitoses, dermatose et meteorisation	Oui	Troupeaux locaux	1	0	Non		Oui	En saison pluvieuse	Bonne santé apparente		Non	Non					BOURIA	9	9	BOU-9	7	BOU-9-Cap-7
2023-03-18	Nord	YAKO	BOURIA	9	9	BOU-9	13	BOU-9-Cap-13	Caprins	Masculin	18	Oui	40	40	Mixte	BOU-9	6	contemplation Lait(Consommation)	0	1	0	0	1	0	Un peu tout le monde	Oui	Pasteurellose, parasitoses, dermatose et meteorisation	Oui	Troupeaux locaux	1	0	Non		Oui	En saison pluvieuse	Bonne santé apparente		Non	Non					BOURIA	9	9	BOU-9	8	BOU-9-Cap-8
2023-03-18	Nord	YAKO	BOURIA	9	9	BOU-9	9	BOU-9-Cap-9	Caprins	Féminin	38	Oui	40	40	Mixte	BOU-9	24	contemplation Lait(Consommation)	0	1	0	0	1	0	Un peu tout le monde	Oui	Pasteurellose, parasitoses, dermatose et meteorisation	Oui	Troupeaux locaux	1	0	Non		Oui	En saison pluvieuse	Bonne santé apparente		Non	Non					BOURIA	9	9	BOU-9	4	BOU-9-Cap-4
2023-03-18	Nord	YAKO	BOURIA	9	9	BOU-9	20	BOU-9-Bov-20	Bovins	Féminin	120	Oui	40	40	Mixte	BOU-9	144	contemplation Lait(Consommation)	0	1	0	0	1	0	Un peu tout le monde	Oui	Pasteurellose, parasitoses, dermatose et meteorisation	Oui	Troupeaux locaux	1	0	Non		Oui	En saison pluvieuse	Bonne santé apparente		Oui	Oui	Queue et rectum	5	Oui	20	BOURIA	9	9	BOU-9	5	BOU-9-Bov-5
2023-03-18	Nord	YAKO	BOURIA	9	9	BOU-9	4		Ovins	Féminin	30	Oui	40	40	Mixte	BOU-9	24	contemplation Lait(Consommation)	0	1	0	0	1	0	Un peu tout le monde	Oui	Pasteurellose, parasitoses, dermatose et meteorisation	Oui	Troupeaux locaux	1	0	Non		Oui	En saison pluvieuse	Bonne santé apparente		Non	Non					BOURIA	9	9	BOU-9	4	BOU-9-Ov-4
2023-03-18	Nord	YAKO	BOURIA	9	9	BOU-9	8	BOU-9-Cap-8	Caprins	Féminin	50	Oui	40	40	Mixte	BOU-9	48	contemplation Lait(Consommation)	0	1	0	0	1	0	Un peu tout le monde	Oui	Pasteurellose, parasitoses, dermatose et meteorisation	Oui	Troupeaux locaux	1	0	Non		Oui	En saison pluvieuse	Bonne santé apparente		Non	Non					BOURIA	9	9	BOU-9	3	BOU-9-Cap-3
2023-03-18	Nord	YAKO	BOURIA	9	9	BOU-9	18	BOU-9-Bov-18	Bovins	Féminin	200	Oui	40	40	Mixte	BOU-9	120	contemplation Lait(Consommation)	0	1	0	0	1	0	Un peu tout le monde	Oui	Pasteurellose, parasitoses, dermatose et meteorisation	Oui	Troupeaux locaux	1	0	Non		Oui	En saison pluvieuse	Bonne santé apparente		Oui	Oui	Queue	7	Oui	18	BOURIA	9	9	BOU-9	3	BOU-9-Bov-3
2023-03-18	Nord	YAKO	BOURIA	9	9	BOU-9	7	BOU-9-Cap-7	Caprins	Féminin	30	Oui	40	40	Mixte	BOU-9	24	contemplation Lait(Consommation)	0	1	0	0	1	0	Un peu tout le monde	Oui	Pasteurellose, parasitoses, dermatose et meteorisation	Oui	Troupeaux locaux	1	0	Non		Oui	En saison pluvieuse	Bonne santé apparente		Non	Non					BOURIA	9	9	BOU-9	2	BOU-9-Cap-2
2023-03-18	Nord	YAKO	BOURIA	9	9	BOU-9	14	BOU-9-Cap-14	Caprins	Masculin	40	Oui	40	40	Mixte	BOU-9	24	contemplation Lait(Consommation)	0	1	0	0	1	0	Un peu tout le monde	Oui	Pasteurellose, parasitoses, dermatose et meteorisation	Oui	Troupeaux locaux	1	0	Non		Oui	En saison pluvieuse	Bonne santé apparente		Non	Non					BOURIA	9	9	BOU-9	9	BOU-9-Cap-9
2023-03-18	Nord	YAKO	BOURIA	9	9	BOU-9	15	BOU-9-Cap-15	Caprins	Masculin	15	Oui	40	40	Mixte	BOU-9	6	contemplation Lait(Consommation)	0	1	0	0	1	0	Un peu tout le monde	Oui	Pasteurellose, parasitoses, dermatose et meteorisation	Oui	Troupeaux locaux	1	0	Non		Oui	En saison pluvieuse	Bonne santé apparente		Non	Non					BOURIA	9	9	BOU-9	10	BOU-9-Cap-10
2023-03-18	Nord	YAKO	BOURIA	9	9	BOU-9	1		Ovins	Féminin	40	Oui	40	40	Mixte	BOU-9	48	contemplation Lait(Consommation)	0	1	0	0	1	0	Un peu tout le monde	Oui	Pasteurellose, parasitoses, dermatose et meteorisation	Oui	Troupeaux locaux	1	0	Non		Oui	En saison pluvieuse	Bonne santé apparente		Non	Non					BOURIA	9	9	BOU-9	1	BOU-9-Ov-1
2023-03-18	Nord	YAKO	BOURIA	9	9	BOU-9	5		Ovins	Féminin	30	Oui	40	40	Mixte	BOU-9	48	contemplation Lait(Consommation)	0	1	0	0	1	0	Un peu tout le monde	Oui	Pasteurellose, parasitoses, dermatose et meteorisation	Oui	Troupeaux locaux	1	0	Non		Oui	En saison pluvieuse	Bonne santé apparente		Non	Non					BOURIA	9	9	BOU-9	5	BOU-9-Ov-5
2023-03-18	Nord	YAKO	BOURIA	9	9	BOU-9	17	BOU-9-Bov-17	Bovins	Féminin	160	Oui	40	40	Mixte	BOU-9	48	contemplation Lait(Consommation)	0	1	0	0	1	0	Un peu tout le monde	Oui	Pasteurellose, parasitoses, dermatose et meteorisation	Oui	Troupeaux locaux	1	0	Non		Oui	En saison pluvieuse	Bonne santé apparente		Oui	Oui	Rectum et queue	5	Oui	17	BOURIA	9	9	BOU-9	2	BOU-9-Bov-2
2023-03-19	Nord	YAKO	GANDADO	1	1	GAN-1	13	GAN-1-Cap-13	Caprins	Féminin	20	Oui	57	75	Mixte	GAN-1	12	Traction Embouche contemplation Autre	0	0	1	1	1	1	Un peu tout le monde	Oui	Ppr, cowdriose	Oui	Troupeaux locaux Troupeaux en transhumance	1	1	Non		Oui	En saison pluvieuse	Bonne santé apparente		Non	Non					GANDADO	1	1	GAN-1	3	GAN-1-Cap-3
2023-03-19	Nord	YAKO	GANDADO	1	1	GAN-1	4	GAN-1-Bov-4	Bovins	Féminin	125	Oui	57	75	Mixte	GAN-1	48	Traction Embouche contemplation Autre	0	0	1	1	1	1	Un peu tout le monde	Oui	Ppr, cowdriose	Oui	Troupeaux locaux Troupeaux en transhumance	1	1	Non		Oui	En saison pluvieuse	Bonne santé apparente		Oui	Oui	Rectum. Queue et mamelles	4	Oui	4	GANDADO	1	1	GAN-1	4	GAN-1-Bov-4
2023-03-19	Nord	YAKO	GANDADO	1	1	GAN-1	3	GAN-1-Bov-3	Bovins	Masculin	200	Oui	57	75	Mixte	GAN-1	60	Traction Embouche contemplation Autre	0	0	1	1	1	1	Un peu tout le monde	Oui	Ppr, cowdriose	Oui	Troupeaux locaux Troupeaux en transhumance	1	1	Non		Oui	En saison pluvieuse	Bonne santé apparente		Oui	Oui	Queue et rectum	4	Oui	3	GANDADO	1	1	GAN-1	3	GAN-1-Bov-3
2023-03-19	Nord	YAKO	GANDADO	1	1	GAN-1	10		Ovins	Féminin	30	Oui	57	75	Mixte	GAN-1	36	Traction Embouche contemplation Autre	0	0	1	1	1	1	Un peu tout le monde	Oui	Ppr, cowdriose	Oui	Troupeaux locaux Troupeaux en transhumance	1	1	Non		Oui	En saison pluvieuse	Bonne santé apparente		Non	Non					GANDADO	1	1	GAN-1	5	GAN-1-Ov-5
2023-03-19	Nord	YAKO	GANDADO	1	1	GAN-1	2	GAN-1-Bov-2	Bovins	Féminin	180	Oui	57	75	Mixte	GAN-1	180	Traction Embouche contemplation Autre	0	0	1	1	1	1	Un peu tout le monde	Oui	Ppr, cowdriose	Oui	Troupeaux locaux Troupeaux en transhumance	1	1	Non		Oui	En saison pluvieuse	Bonne santé apparente		Oui	Oui	Queue	3	Oui	2	GANDADO	1	1	GAN-1	2	GAN-1-Bov-2
2023-03-19	Nord	YAKO	GANDADO	1	1	GAN-1	15	GAN-1-Cap-15	Caprins	Féminin	35	Oui	57	75	Mixte	GAN-1	36	Traction Embouche contemplation Autre	0	0	1	1	1	1	Un peu tout le monde	Oui	Ppr, cowdriose	Oui	Troupeaux locaux Troupeaux en transhumance	1	1	Non		Oui	En saison pluvieuse	Bonne santé apparente		Non	Non					GANDADO	1	1	GAN-1	5	GAN-1-Cap-5
2023-03-19	Nord	YAKO	GANDADO	1	1	GAN-1	5	GAN-1-Bov-5	Bovins	Masculin	130	Oui	57	75	Mixte	GAN-1	42	Traction Embouche contemplation Autre	0	0	1	1	1	1	Un peu tout le monde	Oui	Ppr, cowdriose	Oui	Troupeaux locaux Troupeaux en transhumance	1	1	Non		Oui	En saison pluvieuse	Bonne santé apparente		Oui	Oui	Scrotum et queue	5	Oui	5	GANDADO	1	1	GAN-1	5	GAN-1-Bov-5
2023-03-19	Nord	YAKO	GANDADO	1	1	GAN-1	7		Ovins	Féminin	30	Oui	57	75	Mixte	GAN-1	36	Traction Embouche contemplation Autre	0	0	1	1	1	1	Un peu tout le monde	Oui	Ppr, cowdriose	Oui	Troupeaux locaux Troupeaux en transhumance	1	1	Non		Oui	En saison pluvieuse	Bonne santé apparente		Non	Non					GANDADO	1	1	GAN-1	2	GAN-1-Ov-2
2023-03-19	Nord	YAKO	GANDADO	1	1	GAN-1	18	GAN-1-Cap-18	Caprins	Féminin	35	Oui	57	75	Mixte	GAN-1	36	Traction Embouche contemplation Autre	0	0	1	1	1	1	Un peu tout le monde	Oui	Ppr, cowdriose	Oui	Troupeaux locaux Troupeaux en transhumance	1	1	Non		Oui	En saison pluvieuse	Bonne santé apparente		Non	Non					GANDADO	1	1	GAN-1	8	GAN-1-Cap-8
2023-03-19	Nord	YAKO	GANDADO	1	1	GAN-1	14	GAN-1-Cap-14	Caprins	Féminin	40	Oui	57	75	Mixte	GAN-1	48	Traction Embouche contemplation Autre	0	0	1	1	1	1	Un peu tout le monde	Oui	Ppr, cowdriose	Oui	Troupeaux locaux Troupeaux en transhumance	1	1	Non		Oui	En saison pluvieuse	Bonne santé apparente		Non	Non					GANDADO	1	1	GAN-1	4	GAN-1-Cap-4
2023-03-19	Nord	YAKO	GANDADO	1	1	GAN-1	20	GAN-1-Cap-20	Caprins	Féminin	20	Oui	57	75	Mixte	GAN-1	36	Traction Embouche contemplation Autre	0	0	1	1	1	1	Un peu tout le monde	Oui	Ppr, cowdriose	Oui	Troupeaux locaux Troupeaux en transhumance	1	1	Non		Oui	En saison pluvieuse	Bonne santé apparente		Non	Non					GANDADO	1	1	GAN-1	10	GAN-1-Cap-10
2023-03-19	Nord	YAKO	GANDADO	1	1	GAN-1	11	GAN-1-Cap-11	Caprins	Féminin	30	Oui	57	75	Mixte	GAN-1	24	Traction Embouche contemplation Autre	0	0	1	1	1	1	Un peu tout le monde	Oui	Ppr, cowdriose	Oui	Troupeaux locaux Troupeaux en transhumance	1	1	Non		Oui	En saison pluvieuse	Bonne santé apparente		Non	Non					GANDADO	1	1	GAN-1	1	GAN-1-Cap-1
2023-03-19	Nord	YAKO	GANDADO	1	1	GAN-1	17	GAN-1-Cap-17	Caprins	Féminin	20	Oui	57	75	Mixte	GAN-1	12	Traction Embouche contemplation Autre	0	0	1	1	1	1	Un peu tout le monde	Oui	Ppr, cowdriose	Oui	Troupeaux locaux Troupeaux en transhumance	1	1	Non		Oui	En saison pluvieuse	Bonne santé apparente		Non	Non					GANDADO	1	1	GAN-1	7	GAN-1-Cap-7
2023-03-19	Nord	YAKO	GANDADO	1	1	GAN-1	6		Ovins	Masculin	20	Oui	57	75	Mixte	GAN-1	12	Traction Embouche contemplation Autre	0	0	1	1	1	1	Un peu tout le monde	Oui	Ppr, cowdriose	Oui	Troupeaux locaux Troupeaux en transhumance	1	1	Non		Oui	En saison pluvieuse	Bonne santé apparente		Non	Non					GANDADO	1	1	GAN-1	10	GAN-1-Ov-10
2023-03-19	Nord	YAKO	GANDADO	1	1	GAN-1	9		Ovins	Féminin	25	Oui	57	75	Mixte	GAN-1	24	Traction Embouche contemplation Autre	0	0	1	1	1	1	Un peu tout le monde	Oui	Ppr, cowdriose	Oui	Troupeaux locaux Troupeaux en transhumance	1	1	Non		Oui	En saison pluvieuse	Bonne santé apparente		Non	Non					GANDADO	1	1	GAN-1	4	GAN-1-Ov-4
2023-03-19	Nord	YAKO	GANDADO	1	1	GAN-1	1	GAN-1-Bov-1	Bovins	Féminin	140	Oui	57	75	Mixte	GAN-1	120	Traction Embouche contemplation Autre	0	0	1	1	1	1	Un peu tout le monde	Oui	Ppr, cowdriose	Oui	Troupeaux locaux Troupeaux en transhumance	1	1	Non		Oui	En saison pluvieuse	Bonne santé apparente		Oui	Oui	Queue et mamelles	3	Oui	1	GANDADO	1	1	GAN-1	1	GAN-1-Bov-1
2023-03-19	Nord	YAKO	GANDADO	1	1	GAN-1	12	GAN-1-Cap-12	Caprins	Féminin	35	Oui	57	75	Mixte	GAN-1	36	Traction Embouche contemplation Autre	0	0	1	1	1	1	Un peu tout le monde	Oui	Ppr, cowdriose	Oui	Troupeaux locaux Troupeaux en transhumance	1	1	Non		Oui	En saison pluvieuse	Bonne santé apparente		Non	Non					GANDADO	1	1	GAN-1	2	GAN-1-Cap-2
2023-03-19	Nord	YAKO	GANDADO	1	1	GAN-1	19	GAN-1-Cap-19	Caprins	Masculin	20	Oui	57	75	Mixte	GAN-1	12	Traction Embouche contemplation Autre	0	0	1	1	1	1	Un peu tout le monde	Oui	Ppr, cowdriose	Oui	Troupeaux locaux Troupeaux en transhumance	1	1	Non		Oui	En saison pluvieuse	Bonne santé apparente		Non	Non					GANDADO	1	1	GAN-1	9	GAN-1-Cap-9
2023-03-19	Nord	YAKO	GANDADO	1	1	GAN-1	8		Ovins	Féminin	30	Oui	57	75	Mixte	GAN-1	36	Traction Embouche contemplation Autre	0	0	1	1	1	1	Un peu tout le monde	Oui	Ppr, cowdriose	Oui	Troupeaux locaux Troupeaux en transhumance	1	1	Non		Oui	En saison pluvieuse	Bonne santé apparente		Non	Non					GANDADO	1	1	GAN-1	3	GAN-1-Ov-3
2023-03-19	Nord	YAKO	GANDADO	1	1	GAN-1	16	GAN-1-Cap-16	Caprins	Féminin	25	Oui	57	75	Mixte	GAN-1	24	Traction Embouche contemplation Autre	0	0	1	1	1	1	Un peu tout le monde	Oui	Ppr, cowdriose	Oui	Troupeaux locaux Troupeaux en transhumance	1	1	Non		Oui	En saison pluvieuse	Bonne santé apparente		Non	Non					GANDADO	1	1	GAN-1	6	GAN-1-Cap-6
2023-03-19	Nord	YAKO	GANDADO	10	10	GAN-10	6		Ovins	Féminin	35	Oui	67	21	Non mixte	GAN-10	48		1	0	0	0	0	0	Un peu tout le monde	Oui		Oui	Troupeaux locaux	1	0	Non		Ne sais pas		Bonne santé apparente		Non	Non					GANDADO	10	10	GAN-10	1	GAN-10-Ov-1
2023-03-19	Nord	YAKO	GANDADO	10	10	GAN-10	1	GAN-10-Bov-1	Bovins	Féminin	170	Oui	67	21	Non mixte	GAN-10	72		1	0	0	0	0	0	Un peu tout le monde	Oui		Oui	Troupeaux locaux	1	0	Non		Ne sais pas		Bonne santé apparente		Oui	Oui	Queue	4	Oui	10	GANDADO	10	10	GAN-10	1	GAN-10-Bov-1
2023-03-19	Nord	YAKO	GANDADO	10	10	GAN-10	3		Ovins	Féminin	30	Oui	67	21	Non mixte	GAN-10	60		1	0	0	0	0	0	Un peu tout le monde	Oui		Oui	Troupeaux locaux	1	0	Non		Ne sais pas		Bonne santé apparente		Non	Non					GANDADO	10	10	GAN-10	3	GAN-10-Ov-3
2023-03-19	Nord	YAKO	GANDADO	10	10	GAN-10	7		Ovins	Féminin	20	Oui	67	21	Non mixte	GAN-10	24		1	0	0	0	0	0	Un peu tout le monde	Oui		Oui	Troupeaux locaux	1	0	Non		Ne sais pas		Bonne santé apparente		Non	Non					GANDADO	10	10	GAN-10	2	GAN-10-Ov-2
2023-03-19	Nord	YAKO	GANDADO	10	10	GAN-10	4	GAN-10-Bov-4	Bovins	Féminin	140	Oui	67	21	Non mixte	GAN-10	60		1	0	0	0	0	0	Un peu tout le monde	Oui		Oui	Troupeaux locaux	1	0	Non		Ne sais pas		Bonne santé apparente		Oui	Oui	Queue	1	Oui	4	GANDADO	10	10	GAN-10	4	GAN-10-Bov-4
2023-03-19	Nord	YAKO	GANDADO	10	10	GAN-10	5		Ovins	Féminin	30	Oui	67	21	Non mixte	GAN-10	102		1	0	0	0	0	0	Un peu tout le monde	Oui		Oui	Troupeaux locaux	1	0	Non		Ne sais pas		Bonne santé apparente		Non	Non					GANDADO	10	10	GAN-10	5	GAN-10-Ov-5
2023-03-19	Nord	YAKO	GANDADO	10	10	GAN-10	15	GAN-10-Cap-15	Caprins	Masculin	15	Oui	67	21	Non mixte	GAN-10	12		1	0	0	0	0	0	Un peu tout le monde	Oui		Oui	Troupeaux locaux	1	0	Non		Ne sais pas		Bonne santé apparente		Non	Non					GANDADO	10	10	GAN-10	5	GAN-10-Cap-5
2023-03-19	Nord	YAKO	GANDADO	10	10	GAN-10	12	GAN-10-Cap-12	Caprins	Féminin	18	Oui	67	21	Non mixte	GAN-10	24		1	0	0	0	0	0	Un peu tout le monde	Oui		Oui	Troupeaux locaux	1	0	Non		Ne sais pas		Bonne santé apparente		Non	Non					GANDADO	10	10	GAN-10	2	GAN-10-Cap-2
2023-03-19	Nord	YAKO	GANDADO	10	10	GAN-10	14	GAN-10-Cap-14	Caprins	Féminin	30	Oui	67	21	Non mixte	GAN-10	48		1	0	0	0	0	0	Un peu tout le monde	Oui		Oui	Troupeaux locaux	1	0	Non		Ne sais pas		Bonne santé apparente		Non	Non					GANDADO	10	10	GAN-10	4	GAN-10-Cap-4
2023-03-19	Nord	YAKO	GANDADO	10	10	GAN-10	3	GAN-10-Bov-3	Bovins	Féminin	180	Oui	67	21	Non mixte	GAN-10	48		1	0	0	0	0	0	Un peu tout le monde	Oui		Oui	Troupeaux locaux	1	0	Non		Ne sais pas		Bonne santé apparente		Oui	Oui	Queue	1	Oui	3	GANDADO	10	10	GAN-10	3	GAN-10-Bov-3
2023-03-19	Nord	YAKO	GANDADO	10	10	GAN-10	5	GAN-10-Bov-5	Bovins	Féminin	175	Oui	67	21	Non mixte	GAN-10	60		1	0	0	0	0	0	Un peu tout le monde	Oui		Oui	Troupeaux locaux	1	0	Non		Ne sais pas		Bonne santé apparente		Oui	Oui	Rectum, queue	7	Oui	5	GANDADO	10	10	GAN-10	5	GAN-10-Bov-5
2023-03-19	Nord	YAKO	GANDADO	10	10	GAN-10	13	GAN-10-Cap-13	Caprins	Féminin	20	Oui	67	21	Non mixte	GAN-10	36		1	0	0	0	0	0	Un peu tout le monde	Oui		Oui	Troupeaux locaux	1	0	Non		Ne sais pas		Bonne santé apparente		Non	Non					GANDADO	10	10	GAN-10	3	GAN-10-Cap-3
2023-03-19	Nord	YAKO	GANDADO	10	10	GAN-10	4		Ovins	Féminin	30	Oui	67	21	Non mixte	GAN-10	72		1	0	0	0	0	0	Un peu tout le monde	Oui		Oui	Troupeaux locaux	1	0	Non		Ne sais pas		Bonne santé apparente		Non	Non					GANDADO	10	10	GAN-10	4	GAN-10-Ov-4
2023-03-19	Nord	YAKO	GANDADO	10	10	GAN-10	2	GAN-10-Bov-2	Bovins	Féminin	150	Oui	67	21	Non mixte	GAN-10	72		1	0	0	0	0	0	Un peu tout le monde	Oui		Oui	Troupeaux locaux	1	0	Non		Ne sais pas		Bonne santé apparente		Oui	Oui	Queue	5	Oui	2	GANDADO	10	10	GAN-10	2	GAN-10-Bov-2
2023-03-19	Nord	YAKO	GANDADO	10	10	GAN-10	11	GAN-10-Cap-11	Caprins	Féminin	25	Oui	67	21	Non mixte	GAN-10	24		1	0	0	0	0	0	Un peu tout le monde	Oui		Oui	Troupeaux locaux	1	0	Non		Ne sais pas		Bonne santé apparente		Non	Non					GANDADO	10	10	GAN-10	1	GAN-10-Cap-1
2023-03-19	Nord	YAKO	GANDADO	3	3	GAN-3	9		Ovins	Féminin	25	Oui	73	60	Mixte	GAN-3	12	Autre	0	0	0	0	0	1	Un peu tout le monde	Oui	Pasteurellose, ppr et trypanosomiase	Oui	Troupeaux locaux	1	0	Non		Oui	En saison pluvieuse	Bonne santé apparente		Non	Non					GANDADO	3	3	GAN-3	4	GAN-3-Ov-4
2023-03-19	Nord	YAKO	GANDADO	3	3	GAN-3	3	GAN-3-Bov-3	Bovins	Féminin	140	Oui	73	60	Mixte	GAN-3	36	Autre	0	0	0	0	0	1	Un peu tout le monde	Oui	Pasteurellose, ppr et trypanosomiase	Oui	Troupeaux locaux	1	0	Non		Oui	En saison pluvieuse	Bonne santé apparente		Oui	Oui	Queue	5	Oui	3	GANDADO	3	3	GAN-3	3	GAN-3-Bov-3
2023-03-19	Nord	YAKO	GANDADO	3	3	GAN-3	8		Ovins	Féminin	30	Oui	73	60	Mixte	GAN-3	36	Autre	0	0	0	0	0	1	Un peu tout le monde	Oui	Pasteurellose, ppr et trypanosomiase	Oui	Troupeaux locaux	1	0	Non		Oui	En saison pluvieuse	Bonne santé apparente		Non	Non					GANDADO	3	3	GAN-3	3	GAN-3-Ov-3
2023-03-19	Nord	YAKO	GANDADO	3	3	GAN-3	7		Ovins	Féminin	35	Oui	73	60	Mixte	GAN-3	24	Autre	0	0	0	0	0	1	Un peu tout le monde	Oui	Pasteurellose, ppr et trypanosomiase	Oui	Troupeaux locaux	1	0	Non		Oui	En saison pluvieuse	Bonne santé apparente		Non	Non					GANDADO	3	3	GAN-3	2	GAN-3-Ov-2
2023-03-19	Nord	YAKO	GANDADO	3	3	GAN-3	6		Ovins	Féminin	40	Oui	73	60	Mixte	GAN-3	36	Autre	0	0	0	0	0	1	Un peu tout le monde	Oui	Pasteurellose, ppr et trypanosomiase	Oui	Troupeaux locaux	1	0	Non		Oui	En saison pluvieuse	Bonne santé apparente		Non	Non					GANDADO	3	3	GAN-3	1	GAN-3-Ov-1
2023-03-19	Nord	YAKO	GANDADO	3	3	GAN-3	5	GAN-3-Bov-5	Bovins	Féminin	50	Oui	73	60	Mixte	GAN-3	9	Autre	0	0	0	0	0	1	Un peu tout le monde	Oui	Pasteurellose, ppr et trypanosomiase	Oui	Troupeaux locaux	1	0	Non		Oui	En saison pluvieuse	Bonne santé apparente		Non	Non					GANDADO	3	3	GAN-3	5	GAN-3-Bov-5
2023-03-19	Nord	YAKO	GANDADO	3	3	GAN-3	2	GAN-3-Bov-2	Bovins	Féminin	140	Oui	73	60	Mixte	GAN-3	48	Autre	0	0	0	0	0	1	Un peu tout le monde	Oui	Pasteurellose, ppr et trypanosomiase	Oui	Troupeaux locaux	1	0	Non		Oui	En saison pluvieuse	Bonne santé apparente		Non	Non					GANDADO	3	3	GAN-3	2	GAN-3-Bov-2
2023-03-19	Nord	YAKO	GANDADO	3	3	GAN-3	10		Ovins	Féminin	30	Oui	73	60	Mixte	GAN-3	36	Autre	0	0	0	0	0	1	Un peu tout le monde	Oui	Pasteurellose, ppr et trypanosomiase	Oui	Troupeaux locaux	1	0	Non		Oui	En saison pluvieuse	Bonne santé apparente		Non	Non					GANDADO	3	3	GAN-3	5	GAN-3-Ov-5
2023-03-19	Nord	YAKO	GANDADO	3	3	GAN-3	1	GAN-3-Bov-1	Bovins	Féminin	180	Oui	73	60	Mixte	GAN-3	60	Autre	0	0	0	0	0	1	Un peu tout le monde	Oui	Pasteurellose, ppr et trypanosomiase	Oui	Troupeaux locaux	1	0	Non		Oui	En saison pluvieuse	Bonne santé apparente		Oui	Oui	Queue	3	Non	1	GANDADO	3	3	GAN-3	1	GAN-3-Bov-1
2023-03-19	Nord	YAKO	GANDADO	3	3	GAN-3	4	GAN-3-Bov-4	Bovins	Féminin	160	Oui	73	60	Mixte	GAN-3	36	Autre	0	0	0	0	0	1	Un peu tout le monde	Oui	Pasteurellose, ppr et trypanosomiase	Oui	Troupeaux locaux	1	0	Non		Oui	En saison pluvieuse	Bonne santé apparente		Oui	Oui	Queue	3	Oui	4	GANDADO	3	3	GAN-3	4	GAN-3-Bov-4
2023-03-19	Nord	YAKO	GANDADO	4	4	GAN-4	4	GAN-4-Bov-4	Bovins	Masculin	120	Oui	56	30	Mixte	GAN-4	48	Autre	0	0	0	0	0	1	Un peu tout le monde	Oui	Pasteurellose et ppr	Oui	Troupeaux locaux	1	0	Non		Oui	En saison pluvieuse	Bonne santé apparente		Non	Non					GANDADO	4	4	GAN-4	4	GAN-4-Bov-4
2023-03-19	Nord	YAKO	GANDADO	4	4	GAN-4	6		Ovins	Féminin	45	Oui	56	30	Mixte	GAN-4	36	Autre	0	0	0	0	0	1	Un peu tout le monde	Oui	Pasteurellose et ppr	Oui	Troupeaux locaux	1	0	Non		Oui	En saison pluvieuse	Bonne santé apparente		Non	Non					GANDADO	4	4	GAN-4	1	GAN-4-Ov-1
2023-03-19	Nord	YAKO	GANDADO	4	4	GAN-4	3	GAN-4-Bov-3	Bovins	Féminin	180	Oui	56	30	Mixte	GAN-4	48	Autre	0	0	0	0	0	1	Un peu tout le monde	Oui	Pasteurellose et ppr	Oui	Troupeaux locaux	1	0	Non		Oui	En saison pluvieuse	Bonne santé apparente		Oui	Oui	Queue	1	Oui	3	GANDADO	4	4	GAN-4	3	GAN-4-Bov-3
2023-03-19	Nord	YAKO	GANDADO	4	4	GAN-4	15	GAN-4-Cap-15	Caprins	Féminin	35	Oui	56	30	Mixte	GAN-4	36	Autre	0	0	0	0	0	1	Un peu tout le monde	Oui	Pasteurellose et ppr	Oui	Troupeaux locaux	1	0	Non		Oui	En saison pluvieuse	Bonne santé apparente		Non	Non					GANDADO	4	4	GAN-4	5	GAN-4-Cap-5
2023-03-19	Nord	YAKO	GANDADO	4	4	GAN-4	13	GAN-4-Cap-13	Caprins	Féminin	35	Oui	56	30	Mixte	GAN-4	60	Autre	0	0	0	0	0	1	Un peu tout le monde	Oui	Pasteurellose et ppr	Oui	Troupeaux locaux	1	0	Non		Oui	En saison pluvieuse	Bonne santé apparente		Non	Non					GANDADO	4	4	GAN-4	3	GAN-4-Cap-3
2023-03-19	Nord	YAKO	GANDADO	4	4	GAN-4	5	GAN-4-Bov-5	Bovins	Masculin	90	Oui	56	30	Mixte	GAN-4	12	Autre	0	0	0	0	0	1	Un peu tout le monde	Oui	Pasteurellose et ppr	Oui	Troupeaux locaux	1	0	Non		Oui	En saison pluvieuse	Bonne santé apparente		Non	Non					GANDADO	4	4	GAN-4	5	GAN-4-Bov-5
2023-03-19	Nord	YAKO	GANDADO	4	4	GAN-4	11	GAN-4-Cap-11	Caprins	Féminin	40	Oui	56	30	Mixte	GAN-4	36	Autre	0	0	0	0	0	1	Un peu tout le monde	Oui	Pasteurellose et ppr	Oui	Troupeaux locaux	1	0	Non		Oui	En saison pluvieuse	Bonne santé apparente		Non	Non					GANDADO	4	4	GAN-4	1	GAN-4-Cap-1
2023-03-19	Nord	YAKO	GANDADO	4	4	GAN-4	2	GAN-4-Bov-2	Bovins	Masculin	250	Oui	56	30	Mixte	GAN-4	60	Autre	0	0	0	0	0	1	Un peu tout le monde	Oui	Pasteurellose et ppr	Oui	Troupeaux locaux	1	0	Non		Oui	En saison pluvieuse	Bonne santé apparente		Oui	Oui	Scrotum	1	Oui	2	GANDADO	4	4	GAN-4	2	GAN-4-Bov-2
2023-03-19	Nord	YAKO	GANDADO	4	4	GAN-4	1	GAN-4-Bov-1	Bovins	Masculin	120	Oui	56	30	Mixte	GAN-4	24	Autre	0	0	0	0	0	1	Un peu tout le monde	Oui	Pasteurellose et ppr	Oui	Troupeaux locaux	1	0	Non		Oui	En saison pluvieuse	Bonne santé apparente		Non	Non					GANDADO	4	4	GAN-4	1	GAN-4-Bov-1
2023-03-19	Nord	YAKO	GANDADO	4	4	GAN-4	8		Ovins	Féminin	40	Oui	56	30	Mixte	GAN-4	36	Autre	0	0	0	0	0	1	Un peu tout le monde	Oui	Pasteurellose et ppr	Oui	Troupeaux locaux	1	0	Non		Oui	En saison pluvieuse	Bonne santé apparente		Non	Non					GANDADO	4	4	GAN-4	3	GAN-4-Ov-3
2023-03-19	Nord	YAKO	GANDADO	4	4	GAN-4	10		Ovins	Féminin	25	Oui	56	30	Mixte	GAN-4	12	Autre	0	0	0	0	0	1	Un peu tout le monde	Oui	Pasteurellose et ppr	Oui	Troupeaux locaux	1	0	Non		Oui	En saison pluvieuse	Bonne santé apparente		Non	Non					GANDADO	4	4	GAN-4	5	GAN-4-Ov-5
2023-03-19	Nord	YAKO	GANDADO	4	4	GAN-4	16	GAN-4-Cap-16	Caprins	Féminin	20	Oui	56	30	Mixte	GAN-4	12	Autre	0	0	0	0	0	1	Un peu tout le monde	Oui	Pasteurellose et ppr	Oui	Troupeaux locaux	1	0	Non		Oui	En saison pluvieuse	Bonne santé apparente		Non	Non					GANDADO	4	4	GAN-4	6	GAN-4-Cap-6
2023-03-19	Nord	YAKO	GANDADO	4	4	GAN-4	14	GAN-4-Cap-14	Caprins	Féminin	35	Oui	56	30	Mixte	GAN-4	48	Autre	0	0	0	0	0	1	Un peu tout le monde	Oui	Pasteurellose et ppr	Oui	Troupeaux locaux	1	0	Non		Oui	En saison pluvieuse	Bonne santé apparente		Non	Non					GANDADO	4	4	GAN-4	4	GAN-4-Cap-4
2023-03-19	Nord	YAKO	GANDADO	4	4	GAN-4	7		Ovins	Féminin	40	Oui	56	30	Mixte	GAN-4	36	Autre	0	0	0	0	0	1	Un peu tout le monde	Oui	Pasteurellose et ppr	Oui	Troupeaux locaux	1	0	Non		Oui	En saison pluvieuse	Bonne santé apparente		Non	Non					GANDADO	4	4	GAN-4	2	GAN-4-Ov-2
2023-03-19	Nord	YAKO	GANDADO	4	4	GAN-4	9		Ovins	Masculin	20	Oui	56	30	Mixte	GAN-4	12	Autre	0	0	0	0	0	1	Un peu tout le monde	Oui	Pasteurellose et ppr	Oui	Troupeaux locaux	1	0	Non		Oui	En saison pluvieuse	Bonne santé apparente		Non	Non					GANDADO	4	4	GAN-4	4	GAN-4-Ov-4
2023-03-19	Nord	YAKO	GANDADO	4	4	GAN-4	12	GAN-4-Cap-12	Caprins	Féminin	35	Oui	56	30	Mixte	GAN-4	24	Autre	0	0	0	0	0	1	Un peu tout le monde	Oui	Pasteurellose et ppr	Oui	Troupeaux locaux	1	0	Non		Oui	En saison pluvieuse	Bonne santé apparente		Non	Non					GANDADO	4	4	GAN-4	2	GAN-4-Cap-2
2023-03-19	Nord	YAKO	GANDADO	5	5	GAN-5	14	GAN-5-Cap-14	Caprins	Féminin	20	Oui	36	20	Mixte	GAN-5	12	Autre	0	0	0	0	0	1	Un peu tout le monde	Oui	Pasteurellose et ppr	Oui	Troupeaux locaux	1	0	Non		Oui	En saison pluvieuse	Bonne santé apparente		Non	Non					GANDADO	5	5	GAN-5	4	GAN-5-Cap-4
2023-03-19	Nord	YAKO	GANDADO	5	5	GAN-5	13	GAN-5-Cap-13	Caprins	Féminin	20	Oui	36	20	Mixte	GAN-5	12	Autre	0	0	0	0	0	1	Un peu tout le monde	Oui	Pasteurellose et ppr	Oui	Troupeaux locaux	1	0	Non		Oui	En saison pluvieuse	Bonne santé apparente		Non	Non					GANDADO	5	5	GAN-5	3	GAN-5-Cap-3
2023-03-19	Nord	YAKO	GANDADO	5	5	GAN-5	12	GAN-5-Cap-12	Caprins	Féminin	20	Oui	36	20	Mixte	GAN-5	12	Autre	0	0	0	0	0	1	Un peu tout le monde	Oui	Pasteurellose et ppr	Oui	Troupeaux locaux	1	0	Non		Oui	En saison pluvieuse	Bonne santé apparente		Non	Non					GANDADO	5	5	GAN-5	2	GAN-5-Cap-2
2023-03-19	Nord	YAKO	GANDADO	5	5	GAN-5	4	GAN-5-Bov-4	Bovins	Masculin	90	Oui	36	20	Mixte	GAN-5	24	Autre	0	0	0	0	0	1	Un peu tout le monde	Oui	Pasteurellose et ppr	Oui	Troupeaux locaux	1	0	Non		Oui	En saison pluvieuse	Bonne santé apparente		Oui	Oui	Rectum et queue	3	Oui	4	GANDADO	5	5	GAN-5	4	GAN-5-Bov-4
2023-03-19	Nord	YAKO	GANDADO	5	5	GAN-5	7		Ovins	Féminin	35	Oui	36	20	Mixte	GAN-5	36	Autre	0	0	0	0	0	1	Un peu tout le monde	Oui	Pasteurellose et ppr	Oui	Troupeaux locaux	1	0	Non		Oui	En saison pluvieuse	Bonne santé apparente		Non	Non					GANDADO	5	5	GAN-5	2	GAN-5-Ov-2
2023-03-19	Nord	YAKO	GANDADO	5	5	GAN-5	2	GAN-5-Bov-2	Bovins	Féminin	200	Oui	36	20	Mixte	GAN-5	84	Autre	0	0	0	0	0	1	Un peu tout le monde	Oui	Pasteurellose et ppr	Oui	Troupeaux locaux	1	0	Non		Oui	En saison pluvieuse	Bonne santé apparente		Oui	Oui	Queue	3	Oui	2	GANDADO	5	5	GAN-5	2	GAN-5-Bov-2
2023-03-19	Nord	YAKO	GANDADO	5	5	GAN-5	5	GAN-5-Bov-5	Bovins	Féminin	200	Oui	36	20	Mixte	GAN-5	96	Autre	0	0	0	0	0	1	Un peu tout le monde	Oui	Pasteurellose et ppr	Oui	Troupeaux locaux	1	0	Non		Oui	En saison pluvieuse	Bonne santé apparente		Oui	Oui	Queue	3	Oui	5	GANDADO	5	5	GAN-5	5	GAN-5-Bov-5
2023-03-19	Nord	YAKO	GANDADO	5	5	GAN-5	3	GAN-5-Bov-3	Bovins	Féminin	120	Oui	36	20	Mixte	GAN-5	24	Autre	0	0	0	0	0	1	Un peu tout le monde	Oui	Pasteurellose et ppr	Oui	Troupeaux locaux	1	0	Non		Oui	En saison pluvieuse	Bonne santé apparente		Non	Non					GANDADO	5	5	GAN-5	3	GAN-5-Bov-3
2023-03-19	Nord	YAKO	GANDADO	5	5	GAN-5	10		Ovins	Féminin	35	Oui	36	20	Mixte	GAN-5	48	Autre	0	0	0	0	0	1	Un peu tout le monde	Oui	Pasteurellose et ppr	Oui	Troupeaux locaux	1	0	Non		Oui	En saison pluvieuse	Bonne santé apparente		Non	Non					GANDADO	5	5	GAN-5	5	GAN-5-Ov-5
2023-03-19	Nord	YAKO	GANDADO	5	5	GAN-5	8		Ovins	Masculin	35	Oui	36	20	Mixte	GAN-5	12	Autre	0	0	0	0	0	1	Un peu tout le monde	Oui	Pasteurellose et ppr	Oui	Troupeaux locaux	1	0	Non		Oui	En saison pluvieuse	Bonne santé apparente		Non	Non					GANDADO	5	5	GAN-5	3	GAN-5-Ov-3
2023-03-19	Nord	YAKO	GANDADO	5	5	GAN-5	9		Ovins	Masculin	25	Oui	36	20	Mixte	GAN-5	12	Autre	0	0	0	0	0	1	Un peu tout le monde	Oui	Pasteurellose et ppr	Oui	Troupeaux locaux	1	0	Non		Oui	En saison pluvieuse	Bonne santé apparente		Non	Non					GANDADO	5	5	GAN-5	4	GAN-5-Ov-4
2023-03-19	Nord	YAKO	GANDADO	5	5	GAN-5	11	GAN-5-Cap-11	Caprins	Féminin	30	Oui	36	20	Mixte	GAN-5	24	Autre	0	0	0	0	0	1	Un peu tout le monde	Oui	Pasteurellose et ppr	Oui	Troupeaux locaux	1	0	Non		Oui	En saison pluvieuse	Bonne santé apparente		Non	Non					GANDADO	5	5	GAN-5	1	GAN-5-Cap-1
2023-03-19	Nord	YAKO	GANDADO	5	5	GAN-5	1	GAN-5-Bov-1	Bovins	Féminin	150	Oui	36	20	Mixte	GAN-5	60	Autre	0	0	0	0	0	1	Un peu tout le monde	Oui	Pasteurellose et ppr	Oui	Troupeaux locaux	1	0	Non		Oui	En saison pluvieuse	Bonne santé apparente		Oui	Oui	Rectum	1	Oui	1	GANDADO	5	5	GAN-5	1	GAN-5-Bov-1
2023-03-19	Nord	YAKO	GANDADO	5	5	GAN-5	6		Ovins	Féminin	35	Oui	36	20	Mixte	GAN-5	36	Autre	0	0	0	0	0	1	Un peu tout le monde	Oui	Pasteurellose et ppr	Oui	Troupeaux locaux	1	0	Non		Oui	En saison pluvieuse	Bonne santé apparente		Non	Non					GANDADO	5	5	GAN-5	1	GAN-5-Ov-1
2023-03-19	Nord	YAKO	GANDADO	6	6	GAN-6	22	GAN-6-Cap-22	Caprins	Féminin	30	Oui	70	31	Mixte	GAN-6	24	Autre Lait(Consommation)	0	1	0	0	0	1	Un peu tout le monde	Oui	Ppr et pasteurellose	Oui	Troupeaux locaux	1	0	Non		Oui	En saison pluvieuse	Bonne santé apparente		Non	Non					GANDADO	6	6	GAN-6	7	GAN-6-Cap-7
2023-03-19	Nord	YAKO	GANDADO	6	6	GAN-6	4	GAN-6-Bov-4	Bovins	Masculin	120	Oui	70	31	Mixte	GAN-6	24	Autre Lait(Consommation)	0	1	0	0	0	1	Un peu tout le monde	Oui	Ppr et pasteurellose	Oui	Troupeaux locaux	1	0	Non		Oui	En saison pluvieuse	Bonne santé apparente		Oui	Oui	Queue	2	Oui	4	GANDADO	6	6	GAN-6	4	GAN-6-Bov-4
2023-03-19	Nord	YAKO	GANDADO	6	6	GAN-6	8		Ovins	Féminin	30	Oui	70	31	Mixte	GAN-6	48	Autre Lait(Consommation)	0	1	0	0	0	1	Un peu tout le monde	Oui	Ppr et pasteurellose	Oui	Troupeaux locaux	1	0	Non		Oui	En saison pluvieuse	Bonne santé apparente		Non	Non					GANDADO	6	6	GAN-6	8	GAN-6-Ov-8
2023-03-19	Nord	YAKO	GANDADO	6	6	GAN-6	9		Ovins	Féminin	30	Oui	70	31	Mixte	GAN-6	24	Autre Lait(Consommation)	0	1	0	0	0	1	Un peu tout le monde	Oui	Ppr et pasteurellose	Oui	Troupeaux locaux	1	0	Non		Oui	En saison pluvieuse	Bonne santé apparente		Non	Non					GANDADO	6	6	GAN-6	9	GAN-6-Ov-9
2023-03-19	Nord	YAKO	GANDADO	6	6	GAN-6	19	GAN-6-Cap-19	Caprins	Féminin	25	Oui	70	31	Mixte	GAN-6	24	Autre Lait(Consommation)	0	1	0	0	0	1	Un peu tout le monde	Oui	Ppr et pasteurellose	Oui	Troupeaux locaux	1	0	Non		Oui	En saison pluvieuse	Bonne santé apparente		Non	Non					GANDADO	6	6	GAN-6	4	GAN-6-Cap-4
2023-03-19	Nord	YAKO	GANDADO	6	6	GAN-6	11		Ovins	Féminin	35	Oui	70	31	Mixte	GAN-6	36	Autre Lait(Consommation)	0	1	0	0	0	1	Un peu tout le monde	Oui	Ppr et pasteurellose	Oui	Troupeaux locaux	1	0	Non		Oui	En saison pluvieuse	Bonne santé apparente		Non	Non					GANDADO	6	6	GAN-6	11	GAN-6-Ov-11
2023-03-19	Nord	YAKO	GANDADO	6	6	GAN-6	3	GAN-6-Bov-3	Bovins	Féminin	250	Oui	70	31	Mixte	GAN-6	84	Autre Lait(Consommation)	0	1	0	0	0	1	Un peu tout le monde	Oui	Ppr et pasteurellose	Oui	Troupeaux locaux	1	0	Non		Oui	En saison pluvieuse	Bonne santé apparente		Non	Non					GANDADO	6	6	GAN-6	3	GAN-6-Bov-3
2023-03-19	Nord	YAKO	GANDADO	6	6	GAN-6	14		Ovins	Féminin	25	Oui	70	31	Mixte	GAN-6	12	Autre Lait(Consommation)	0	1	0	0	0	1	Un peu tout le monde	Oui	Ppr et pasteurellose	Oui	Troupeaux locaux	1	0	Non		Oui	En saison pluvieuse	Bonne santé apparente		Non	Non					GANDADO	6	6	GAN-6	14	GAN-6-Ov-14
2023-03-19	Nord	YAKO	GANDADO	6	6	GAN-6	17	GAN-6-Cap-17	Caprins	Féminin	30	Oui	70	31	Mixte	GAN-6	48	Autre Lait(Consommation)	0	1	0	0	0	1	Un peu tout le monde	Oui	Ppr et pasteurellose	Oui	Troupeaux locaux	1	0	Non		Oui	En saison pluvieuse	Bonne santé apparente		Non	Non					GANDADO	6	6	GAN-6	2	GAN-6-Cap-2
2023-03-19	Nord	YAKO	GANDADO	6	6	GAN-6	15		Ovins	Féminin	35	Oui	70	31	Mixte	GAN-6	48	Autre Lait(Consommation)	0	1	0	0	0	1	Un peu tout le monde	Oui	Ppr et pasteurellose	Oui	Troupeaux locaux	1	0	Non		Oui	En saison pluvieuse	Bonne santé apparente		Non	Non					GANDADO	6	6	GAN-6	15	GAN-6-Ov-15
2023-03-19	Nord	YAKO	GANDADO	6	6	GAN-6	20	GAN-6-Cap-20	Caprins	Féminin	15	Oui	70	31	Mixte	GAN-6	12	Autre Lait(Consommation)	0	1	0	0	0	1	Un peu tout le monde	Oui	Ppr et pasteurellose	Oui	Troupeaux locaux	1	0	Non		Oui	En saison pluvieuse	Bonne santé apparente		Non	Non					GANDADO	6	6	GAN-6	5	GAN-6-Cap-5
2023-03-19	Nord	YAKO	GANDADO	6	6	GAN-6	7		Ovins	Féminin	26	Oui	70	31	Mixte	GAN-6	24	Autre Lait(Consommation)	0	1	0	0	0	1	Un peu tout le monde	Oui	Ppr et pasteurellose	Oui	Troupeaux locaux	1	0	Non		Oui	En saison pluvieuse	Bonne santé apparente		Non	Non					GANDADO	6	6	GAN-6	7	GAN-6-Ov-7
2023-03-19	Nord	YAKO	GANDADO	6	6	GAN-6	23	GAN-6-Cap-23	Caprins	Féminin	35	Oui	70	31	Mixte	GAN-6	24	Autre Lait(Consommation)	0	1	0	0	0	1	Un peu tout le monde	Oui	Ppr et pasteurellose	Oui	Troupeaux locaux	1	0	Non		Oui	En saison pluvieuse	Bonne santé apparente		Non	Non					GANDADO	6	6	GAN-6	8	GAN-6-Cap-8
2023-03-19	Nord	YAKO	GANDADO	6	6	GAN-6	5	GAN-6-Bov-5	Bovins	Féminin	180	Oui	70	31	Mixte	GAN-6	48	Autre Lait(Consommation)	0	1	0	0	0	1	Un peu tout le monde	Oui	Ppr et pasteurellose	Oui	Troupeaux locaux	1	0	Non		Oui	En saison pluvieuse	Bonne santé apparente		Oui	Oui	Rectum	1	Oui	5	GANDADO	6	6	GAN-6	5	GAN-6-Bov-5
2023-03-19	Nord	YAKO	GANDADO	6	6	GAN-6	24	GAN-6-Cap-24	Caprins	Féminin	35	Oui	70	31	Mixte	GAN-6	36	Autre Lait(Consommation)	0	1	0	0	0	1	Un peu tout le monde	Oui	Ppr et pasteurellose	Oui	Troupeaux locaux	1	0	Non		Oui	En saison pluvieuse	Bonne santé apparente		Non	Non					GANDADO	6	6	GAN-6	9	GAN-6-Cap-9
2023-03-19	Nord	YAKO	GANDADO	6	6	GAN-6	13		Ovins	Masculin	35	Oui	70	31	Mixte	GAN-6	12	Autre Lait(Consommation)	0	1	0	0	0	1	Un peu tout le monde	Oui	Ppr et pasteurellose	Oui	Troupeaux locaux	1	0	Non		Oui	En saison pluvieuse	Bonne santé apparente		Non	Non					GANDADO	6	6	GAN-6	13	GAN-6-Ov-13
2023-03-19	Nord	YAKO	GANDADO	6	6	GAN-6	21	GAN-6-Cap-21	Caprins	Féminin	35	Oui	70	31	Mixte	GAN-6	36	Autre Lait(Consommation)	0	1	0	0	0	1	Un peu tout le monde	Oui	Ppr et pasteurellose	Oui	Troupeaux locaux	1	0	Non		Oui	En saison pluvieuse	Bonne santé apparente		Non	Non					GANDADO	6	6	GAN-6	6	GAN-6-Cap-6
2023-03-19	Nord	YAKO	GANDADO	6	6	GAN-6	18	GAN-6-Cap-18	Caprins	Féminin	25	Oui	70	31	Mixte	GAN-6	24	Autre Lait(Consommation)	0	1	0	0	0	1	Un peu tout le monde	Oui	Ppr et pasteurellose	Oui	Troupeaux locaux	1	0	Non		Oui	En saison pluvieuse	Bonne santé apparente		Non	Non					GANDADO	6	6	GAN-6	3	GAN-6-Cap-3
2023-03-19	Nord	YAKO	GANDADO	6	6	GAN-6	12		Ovins	Féminin	35	Oui	70	31	Mixte	GAN-6	36	Autre Lait(Consommation)	0	1	0	0	0	1	Un peu tout le monde	Oui	Ppr et pasteurellose	Oui	Troupeaux locaux	1	0	Non		Oui	En saison pluvieuse	Bonne santé apparente		Non	Non					GANDADO	6	6	GAN-6	12	GAN-6-Ov-12
2023-03-19	Nord	YAKO	GANDADO	6	6	GAN-6	16	GAN-6-Cap-16	Caprins	Féminin	28	Oui	70	31	Mixte	GAN-6	36	Autre Lait(Consommation)	0	1	0	0	0	1	Un peu tout le monde	Oui	Ppr et pasteurellose	Oui	Troupeaux locaux	1	0	Non		Oui	En saison pluvieuse	Bonne santé apparente		Non	Non					GANDADO	6	6	GAN-6	1	GAN-6-Cap-1
2023-03-19	Nord	YAKO	GANDADO	6	6	GAN-6	1	GAN-6-Bov-1	Bovins	Masculin	200	Oui	70	31	Mixte	GAN-6	72	Autre Lait(Consommation)	0	1	0	0	0	1	Un peu tout le monde	Oui	Ppr et pasteurellose	Oui	Troupeaux locaux	1	0	Non		Oui	En saison pluvieuse	Bonne santé apparente		Oui	Oui	Rectum	1	Oui	1	GANDADO	6	6	GAN-6	1	GAN-6-Bov-1
2023-03-19	Nord	YAKO	GANDADO	6	6	GAN-6	10		Ovins	Féminin	20	Oui	70	31	Mixte	GAN-6	24	Autre Lait(Consommation)	0	1	0	0	0	1	Un peu tout le monde	Oui	Ppr et pasteurellose	Oui	Troupeaux locaux	1	0	Non		Oui	En saison pluvieuse	Bonne santé apparente		Non	Non					GANDADO	6	6	GAN-6	10	GAN-6-Ov-10
2023-03-19	Nord	YAKO	GANDADO	6	6	GAN-6	6		Ovins	Féminin	35	Oui	70	31	Mixte	GAN-6	48	Autre Lait(Consommation)	0	1	0	0	0	1	Un peu tout le monde	Oui	Ppr et pasteurellose	Oui	Troupeaux locaux	1	0	Non		Oui	En saison pluvieuse	Bonne santé apparente		Non	Non					GANDADO	6	6	GAN-6	6	GAN-6-Ov-6
2023-03-19	Nord	YAKO	GANDADO	6	6	GAN-6	2	GAN-6-Bov-2	Bovins	Masculin	160	Oui	70	31	Mixte	GAN-6	24	Autre Lait(Consommation)	0	1	0	0	0	1	Un peu tout le monde	Oui	Ppr et pasteurellose	Oui	Troupeaux locaux	1	0	Non		Oui	En saison pluvieuse	Bonne santé apparente		Non	Non					GANDADO	6	6	GAN-6	2	GAN-6-Bov-2
2023-03-19	Nord	YAKO	GANDADO	7	7	GAN-7	16	GAN-7-Cap-16	Caprins	Masculin	25	Oui	73	60	Mixte	GAN-7	12	Autre	0	0	0	0	0	1	Un peu tout le monde	Oui	Pasteurellose et ppr	Oui	Troupeaux locaux	1	0	Non		Oui	En saison pluvieuse	Bonne santé apparente		Non	Non					GANDADO	7	7	GAN-7	6	GAN-7-Cap-6
2023-03-19	Nord	YAKO	GANDADO	7	7	GAN-7	13	GAN-7-Cap-13	Caprins	Féminin	65	Oui	73	60	Mixte	GAN-7	60	Autre	0	0	0	0	0	1	Un peu tout le monde	Oui	Pasteurellose et ppr	Oui	Troupeaux locaux	1	0	Non		Oui	En saison pluvieuse	Bonne santé apparente		Non	Non					GANDADO	7	7	GAN-7	3	GAN-7-Cap-3
2023-03-19	Nord	YAKO	GANDADO	7	7	GAN-7	2	GAN-7-Bov-2	Bovins	Féminin	90	Oui	73	60	Mixte	GAN-7	15	Autre	0	0	0	0	0	1	Un peu tout le monde	Oui	Pasteurellose et ppr	Oui	Troupeaux locaux	1	0	Non		Oui	En saison pluvieuse	Bonne santé apparente		Oui	Oui	Queue et rectum	3	Oui	2	GANDADO	7	7	GAN-7	2	GAN-7-Bov-2
2023-03-19	Nord	YAKO	GANDADO	7	7	GAN-7	17	GAN-7-Cap-17	Caprins	Féminin	35	Oui	73	60	Mixte	GAN-7	36	Autre	0	0	0	0	0	1	Un peu tout le monde	Oui	Pasteurellose et ppr	Oui	Troupeaux locaux	1	0	Non		Oui	En saison pluvieuse	Bonne santé apparente		Non	Non					GANDADO	7	7	GAN-7	7	GAN-7-Cap-7
2023-03-19	Nord	YAKO	GANDADO	7	7	GAN-7	9		Ovins	Féminin	50	Oui	73	60	Mixte	GAN-7	36	Autre	0	0	0	0	0	1	Un peu tout le monde	Oui	Pasteurellose et ppr	Oui	Troupeaux locaux	1	0	Non		Oui	En saison pluvieuse	Bonne santé apparente		Non	Non					GANDADO	7	7	GAN-7	4	GAN-7-Ov-4
2023-03-19	Nord	YAKO	GANDADO	7	7	GAN-7	10		Ovins	Féminin	30	Oui	73	60	Mixte	GAN-7	36	Autre	0	0	0	0	0	1	Un peu tout le monde	Oui	Pasteurellose et ppr	Oui	Troupeaux locaux	1	0	Non		Oui	En saison pluvieuse	Bonne santé apparente		Non	Non					GANDADO	7	7	GAN-7	5	GAN-7-Ov-5
2023-03-19	Nord	YAKO	GANDADO	7	7	GAN-7	15	GAN-7-Cap-15	Caprins	Masculin	60	Oui	73	60	Mixte	GAN-7	24	Autre	0	0	0	0	0	1	Un peu tout le monde	Oui	Pasteurellose et ppr	Oui	Troupeaux locaux	1	0	Non		Oui	En saison pluvieuse	Bonne santé apparente		Non	Non					GANDADO	7	7	GAN-7	5	GAN-7-Cap-5
2023-03-19	Nord	YAKO	GANDADO	7	7	GAN-7	7		Ovins	Féminin	40	Oui	73	60	Mixte	GAN-7	20	Autre	0	0	0	0	0	1	Un peu tout le monde	Oui	Pasteurellose et ppr	Oui	Troupeaux locaux	1	0	Non		Oui	En saison pluvieuse	Bonne santé apparente		Non	Non					GANDADO	7	7	GAN-7	2	GAN-7-Ov-2
2023-03-19	Nord	YAKO	GANDADO	7	7	GAN-7	4	GAN-7-Bov-4	Bovins	Féminin	200	Oui	73	60	Mixte	GAN-7	72	Autre	0	0	0	0	0	1	Un peu tout le monde	Oui	Pasteurellose et ppr	Oui	Troupeaux locaux	1	0	Non		Oui	En saison pluvieuse	Bonne santé apparente		Non	Non					GANDADO	7	7	GAN-7	4	GAN-7-Bov-4
2023-03-19	Nord	YAKO	GANDADO	7	7	GAN-7	12	GAN-7-Cap-12	Caprins	Féminin	35	Oui	73	60	Mixte	GAN-7	24	Autre	0	0	0	0	0	1	Un peu tout le monde	Oui	Pasteurellose et ppr	Oui	Troupeaux locaux	1	0	Non		Oui	En saison pluvieuse	Bonne santé apparente		Non	Non					GANDADO	7	7	GAN-7	2	GAN-7-Cap-2
2023-03-19	Nord	YAKO	GANDADO	7	7	GAN-7	5	GAN-7-Bov-5	Bovins	Masculin	90	Oui	73	60	Mixte	GAN-7	36	Autre	0	0	0	0	0	1	Un peu tout le monde	Oui	Pasteurellose et ppr	Oui	Troupeaux locaux	1	0	Non		Oui	En saison pluvieuse	Bonne santé apparente		Non	Non					GANDADO	7	7	GAN-7	5	GAN-7-Bov-5
2023-03-19	Nord	YAKO	GANDADO	7	7	GAN-7	1	GAN-7-Bov-1	Bovins	Féminin	250	Oui	73	60	Mixte	GAN-7	96	Autre	0	0	0	0	0	1	Un peu tout le monde	Oui	Pasteurellose et ppr	Oui	Troupeaux locaux	1	0	Non		Oui	En saison pluvieuse	Bonne santé apparente		Oui	Oui	Queue	2	Oui	1	GANDADO	7	7	GAN-7	1	GAN-7-Bov-1
2023-03-19	Nord	YAKO	GANDADO	7	7	GAN-7	8		Ovins	Masculin	50	Oui	73	60	Mixte	GAN-7	24	Autre	0	0	0	0	0	1	Un peu tout le monde	Oui	Pasteurellose et ppr	Oui	Troupeaux locaux	1	0	Non		Oui	En saison pluvieuse	Bonne santé apparente		Non	Non					GANDADO	7	7	GAN-7	3	GAN-7-Ov-3
2023-03-19	Nord	YAKO	GANDADO	7	7	GAN-7	14	GAN-7-Cap-14	Caprins	Masculin	35	Oui	73	60	Mixte	GAN-7	12	Autre	0	0	0	0	0	1	Un peu tout le monde	Oui	Pasteurellose et ppr	Oui	Troupeaux locaux	1	0	Non		Oui	En saison pluvieuse	Bonne santé apparente		Non	Non					GANDADO	7	7	GAN-7	4	GAN-7-Cap-4
2023-03-19	Nord	YAKO	GANDADO	7	7	GAN-7	6		Ovins	Masculin	60	Oui	73	60	Mixte	GAN-7	24	Autre	0	0	0	0	0	1	Un peu tout le monde	Oui	Pasteurellose et ppr	Oui	Troupeaux locaux	1	0	Non		Oui	En saison pluvieuse	Bonne santé apparente		Non	Non					GANDADO	7	7	GAN-7	1	GAN-7-Ov-1
2023-03-19	Nord	YAKO	GANDADO	7	7	GAN-7	20	GAN-7-Cap-20	Caprins	Masculin	30	Oui	73	60	Mixte	GAN-7	24	Autre	0	0	0	0	0	1	Un peu tout le monde	Oui	Pasteurellose et ppr	Oui	Troupeaux locaux	1	0	Non		Oui	En saison pluvieuse	Bonne santé apparente		Non	Non					GANDADO	7	7	GAN-7	10	GAN-7-Cap-10
2023-03-19	Nord	YAKO	GANDADO	7	7	GAN-7	19	GAN-7-Cap-19	Caprins	Masculin	30	Oui	73	60	Mixte	GAN-7	24	Autre	0	0	0	0	0	1	Un peu tout le monde	Oui	Pasteurellose et ppr	Oui	Troupeaux locaux	1	0	Non		Oui	En saison pluvieuse	Bonne santé apparente		Non	Non					GANDADO	7	7	GAN-7	9	GAN-7-Cap-9
2023-03-19	Nord	YAKO	GANDADO	7	7	GAN-7	11	GAN-7-Cap-11	Caprins	Féminin	35	Oui	73	60	Mixte	GAN-7	24	Autre	0	0	0	0	0	1	Un peu tout le monde	Oui	Pasteurellose et ppr	Oui	Troupeaux locaux	1	0	Non		Oui	En saison pluvieuse	Bonne santé apparente		Non	Non					GANDADO	7	7	GAN-7	1	GAN-7-Cap-1
2023-03-19	Nord	YAKO	GANDADO	7	7	GAN-7	18	GAN-7-Cap-18	Caprins	Féminin	35	Oui	73	60	Mixte	GAN-7	36	Autre	0	0	0	0	0	1	Un peu tout le monde	Oui	Pasteurellose et ppr	Oui	Troupeaux locaux	1	0	Non		Oui	En saison pluvieuse	Bonne santé apparente		Non	Non					GANDADO	7	7	GAN-7	8	GAN-7-Cap-8
2023-03-19	Nord	YAKO	GANDADO	7	7	GAN-7	3	GAN-7-Bov-3	Bovins	Féminin	160	Oui	73	60	Mixte	GAN-7	30	Autre	0	0	0	0	0	1	Un peu tout le monde	Oui	Pasteurellose et ppr	Oui	Troupeaux locaux	1	0	Non		Oui	En saison pluvieuse	Bonne santé apparente		Oui	Oui	Queue et rectum	5	Oui	3	GANDADO	7	7	GAN-7	3	GAN-7-Bov-3
2023-03-19	Nord	YAKO	GANDADO	8	8	GAN-8	14	GAN-8-Cap-14	Caprins	Masculin	20	Oui	40	25	Mixte	GAN-8	12	Lait(Consommation) Autre	0	1	0	0	0	1	Un peu tout le monde	Oui	Pasteurellose et fievre	Oui	Troupeaux locaux	1	0	Non		Oui	En saison pluvieuse	Bonne santé apparente		Non	Non					GANDADO	8	8	GAN-8	4	GAN-8-Cap-4
2023-03-19	Nord	YAKO	GANDADO	8	8	GAN-8	15	GAN-8-Cap-15	Caprins	Féminin	40	Oui	40	25	Mixte	GAN-8	48	Lait(Consommation) Autre	0	1	0	0	0	1	Un peu tout le monde	Oui	Pasteurellose et fievre	Oui	Troupeaux locaux	1	0	Non		Oui	En saison pluvieuse	Bonne santé apparente		Non	Non					GANDADO	8	8	GAN-8	5	GAN-8-Cap-5
2023-03-19	Nord	YAKO	GANDADO	8	8	GAN-8	18	GAN-8-Cap-18	Caprins	Masculin	20	Oui	40	25	Mixte	GAN-8	12	Lait(Consommation) Autre	0	1	0	0	0	1	Un peu tout le monde	Oui	Pasteurellose et fievre	Oui	Troupeaux locaux	1	0	Non		Oui	En saison pluvieuse	Bonne santé apparente		Non	Non					GANDADO	8	8	GAN-8	8	GAN-8-Cap-8
2023-03-19	Nord	YAKO	GANDADO	8	8	GAN-8	13	GAN-8-Cap-13	Caprins	Féminin	25	Oui	40	25	Mixte	GAN-8	24	Lait(Consommation) Autre	0	1	0	0	0	1	Un peu tout le monde	Oui	Pasteurellose et fievre	Oui	Troupeaux locaux	1	0	Non		Oui	En saison pluvieuse	Bonne santé apparente		Non	Non					GANDADO	8	8	GAN-8	3	GAN-8-Cap-3
2023-03-19	Nord	YAKO	GANDADO	8	8	GAN-8	20	GAN-8-Cap-20	Caprins	Féminin	20	Oui	40	25	Mixte	GAN-8	12	Lait(Consommation) Autre	0	1	0	0	0	1	Un peu tout le monde	Oui	Pasteurellose et fievre	Oui	Troupeaux locaux	1	0	Non		Oui	En saison pluvieuse	Bonne santé apparente		Non	Non					GANDADO	8	8	GAN-8	10	GAN-8-Cap-10
2023-03-19	Nord	YAKO	GANDADO	8	8	GAN-8	5	GAN-8-Bov-5	Bovins	Masculin	50	Oui	40	25	Mixte	GAN-8	9	Lait(Consommation) Autre	0	1	0	0	0	1	Un peu tout le monde	Oui	Pasteurellose et fievre	Oui	Troupeaux locaux	1	0	Non		Oui	En saison pluvieuse	Bonne santé apparente		Non	Non					GANDADO	8	8	GAN-8	5	GAN-8-Bov-5
2023-03-19	Nord	YAKO	GANDADO	8	8	GAN-8	17	GAN-8-Cap-17	Caprins	Féminin	25	Oui	40	25	Mixte	GAN-8	12	Lait(Consommation) Autre	0	1	0	0	0	1	Un peu tout le monde	Oui	Pasteurellose et fievre	Oui	Troupeaux locaux	1	0	Non		Oui	En saison pluvieuse	Bonne santé apparente		Non	Non					GANDADO	8	8	GAN-8	7	GAN-8-Cap-7
2023-03-19	Nord	YAKO	GANDADO	8	8	GAN-8	6		Ovins	Féminin	30	Oui	40	25	Mixte	GAN-8	24	Lait(Consommation) Autre	0	1	0	0	0	1	Un peu tout le monde	Oui	Pasteurellose et fievre	Oui	Troupeaux locaux	1	0	Non		Oui	En saison pluvieuse	Bonne santé apparente		Non	Non					GANDADO	8	8	GAN-8	1	GAN-8-Ov-1
2023-03-19	Nord	YAKO	GANDADO	8	8	GAN-8	3	GAN-8-Bov-3	Bovins	Masculin	180	Oui	40	25	Mixte	GAN-8	60	Lait(Consommation) Autre	0	1	0	0	0	1	Un peu tout le monde	Oui	Pasteurellose et fievre	Oui	Troupeaux locaux	1	0	Non		Oui	En saison pluvieuse	Bonne santé apparente		Oui	Oui	Rectum et queue	3	Oui	3	GANDADO	8	8	GAN-8	3	GAN-8-Bov-3
2023-03-19	Nord	YAKO	GANDADO	8	8	GAN-8	8		Ovins	Féminin	25	Oui	40	25	Mixte	GAN-8	12	Lait(Consommation) Autre	0	1	0	0	0	1	Un peu tout le monde	Oui	Pasteurellose et fievre	Oui	Troupeaux locaux	1	0	Non		Oui	En saison pluvieuse	Bonne santé apparente		Non	Non					GANDADO	8	8	GAN-8	3	GAN-8-Ov-3
2023-03-19	Nord	YAKO	GANDADO	8	8	GAN-8	12	GAN-8-Cap-12	Caprins	Féminin	30	Oui	40	25	Mixte	GAN-8	36	Lait(Consommation) Autre	0	1	0	0	0	1	Un peu tout le monde	Oui	Pasteurellose et fievre	Oui	Troupeaux locaux	1	0	Non		Oui	En saison pluvieuse	Bonne santé apparente		Non	Non					GANDADO	8	8	GAN-8	2	GAN-8-Cap-2
2023-03-19	Nord	YAKO	GANDADO	8	8	GAN-8	19	GAN-8-Cap-19	Caprins	Féminin	25	Oui	40	25	Mixte	GAN-8	12	Lait(Consommation) Autre	0	1	0	0	0	1	Un peu tout le monde	Oui	Pasteurellose et fievre	Oui	Troupeaux locaux	1	0	Non		Oui	En saison pluvieuse	Bonne santé apparente		Non	Non					GANDADO	8	8	GAN-8	9	GAN-8-Cap-9
2023-03-19	Nord	YAKO	GANDADO	8	8	GAN-8	16	GAN-8-Cap-16	Caprins	Féminin	35	Oui	40	25	Mixte	GAN-8	36	Lait(Consommation) Autre	0	1	0	0	0	1	Un peu tout le monde	Oui	Pasteurellose et fievre	Oui	Troupeaux locaux	1	0	Non		Oui	En saison pluvieuse	Bonne santé apparente		Non	Non					GANDADO	8	8	GAN-8	6	GAN-8-Cap-6
2023-03-19	Nord	YAKO	GANDADO	8	8	GAN-8	2	GAN-8-Bov-2	Bovins	Féminin	180	Oui	40	25	Mixte	GAN-8	60	Lait(Consommation) Autre	0	1	0	0	0	1	Un peu tout le monde	Oui	Pasteurellose et fievre	Oui	Troupeaux locaux	1	0	Non		Oui	En saison pluvieuse	Bonne santé apparente		Non	Non					GANDADO	8	8	GAN-8	2	GAN-8-Bov-2
2023-03-19	Nord	YAKO	GANDADO	8	8	GAN-8	10		Ovins	Féminin	30	Oui	40	25	Mixte	GAN-8	24	Lait(Consommation) Autre	0	1	0	0	0	1	Un peu tout le monde	Oui	Pasteurellose et fievre	Oui	Troupeaux locaux	1	0	Non		Oui	En saison pluvieuse	Bonne santé apparente		Non	Non					GANDADO	8	8	GAN-8	5	GAN-8-Ov-5
2023-03-19	Nord	YAKO	GANDADO	8	8	GAN-8	7		Ovins	Masculin	20	Oui	40	25	Mixte	GAN-8	12	Lait(Consommation) Autre	0	1	0	0	0	1	Un peu tout le monde	Oui	Pasteurellose et fievre	Oui	Troupeaux locaux	1	0	Non		Oui	En saison pluvieuse	Bonne santé apparente		Non	Non					GANDADO	8	8	GAN-8	2	GAN-8-Ov-2
2023-03-19	Nord	YAKO	GANDADO	8	8	GAN-8	1	GAN-8-Bov-1	Bovins	Féminin	180	Oui	40	25	Mixte	GAN-8	60	Lait(Consommation) Autre	0	1	0	0	0	1	Un peu tout le monde	Oui	Pasteurellose et fievre	Oui	Troupeaux locaux	1	0	Non		Oui	En saison pluvieuse	Bonne santé apparente		Oui	Oui	Rectum	1	Oui	1	GANDADO	8	8	GAN-8	1	GAN-8-Bov-1
2023-03-19	Nord	YAKO	GANDADO	8	8	GAN-8	9		Ovins	Féminin	35	Oui	40	25	Mixte	GAN-8	24	Lait(Consommation) Autre	0	1	0	0	0	1	Un peu tout le monde	Oui	Pasteurellose et fievre	Oui	Troupeaux locaux	1	0	Non		Oui	En saison pluvieuse	Bonne santé apparente		Non	Non					GANDADO	8	8	GAN-8	4	GAN-8-Ov-4
2023-03-19	Nord	YAKO	GANDADO	8	8	GAN-8	11	GAN-8-Cap-11	Caprins	Féminin	35	Oui	40	25	Mixte	GAN-8	48	Lait(Consommation) Autre	0	1	0	0	0	1	Un peu tout le monde	Oui	Pasteurellose et fievre	Oui	Troupeaux locaux	1	0	Non		Oui	En saison pluvieuse	Bonne santé apparente		Non	Non					GANDADO	8	8	GAN-8	1	GAN-8-Cap-1
2023-03-19	Nord	YAKO	GANDADO	8	8	GAN-8	4	GAN-8-Bov-4	Bovins	Féminin	70	Oui	40	25	Mixte	GAN-8	12	Lait(Consommation) Autre	0	1	0	0	0	1	Un peu tout le monde	Oui	Pasteurellose et fievre	Oui	Troupeaux locaux	1	0	Non		Oui	En saison pluvieuse	Bonne santé apparente		Non	Non					GANDADO	8	8	GAN-8	4	GAN-8-Bov-4
2023-03-20	Nord	YAKO	GOUNGHA	1	1	GOU-1	4		Ovins	Féminin	50	Oui	42	70	Mixte	GOU-1	60		1	0	0	0	0	0	Un peu tout le monde	Oui	Pasteurellose, ppr et trypanosomiase	Oui	Troupeaux locaux	1	0	Non		Oui	En saison pluvieuse	Bonne santé apparente		Non	Non					GOUNGHA	1	1	GOU-1	4	GOU-1-Ov-4
2023-03-20	Nord	YAKO	GOUNGHA	1	1	GOU-1	14	GOU-1-Cap-14	Caprins	Féminin	35	Oui	42	70	Mixte	GOU-1	36		1	0	0	0	0	0	Un peu tout le monde	Oui	Pasteurellose, ppr et trypanosomiase	Oui	Troupeaux locaux	1	0	Non		Oui	En saison pluvieuse	Bonne santé apparente		Non	Non					GOUNGHA	1	1	GOU-1	9	GOU-1-Cap-9
2023-03-20	Nord	YAKO	GOUNGHA	1	1	GOU-1	2		Ovins	Féminin	40	Oui	42	70	Mixte	GOU-1	36		1	0	0	0	0	0	Un peu tout le monde	Oui	Pasteurellose, ppr et trypanosomiase	Oui	Troupeaux locaux	1	0	Non		Oui	En saison pluvieuse	Bonne santé apparente		Non	Non					GOUNGHA	1	1	GOU-1	2	GOU-1-Ov-2
2023-03-20	Nord	YAKO	GOUNGHA	1	1	GOU-1	7	GOU-1-Cap-7	Caprins	Féminin	35	Oui	42	70	Mixte	GOU-1	24		1	0	0	0	0	0	Un peu tout le monde	Oui	Pasteurellose, ppr et trypanosomiase	Oui	Troupeaux locaux	1	0	Non		Oui	En saison pluvieuse	Bonne santé apparente		Non	Non					GOUNGHA	1	1	GOU-1	2	GOU-1-Cap-2
2023-03-20	Nord	YAKO	GOUNGHA	1	1	GOU-1	9	GOU-1-Cap-9	Caprins	Féminin	40	Oui	42	70	Mixte	GOU-1	36		1	0	0	0	0	0	Un peu tout le monde	Oui	Pasteurellose, ppr et trypanosomiase	Oui	Troupeaux locaux	1	0	Non		Oui	En saison pluvieuse	Bonne santé apparente		Non	Non					GOUNGHA	1	1	GOU-1	4	GOU-1-Cap-4
2023-03-20	Nord	YAKO	GOUNGHA	1	1	GOU-1	19	GOU-1-Bov-19	Bovins	Féminin	200	Oui	42	70	Mixte	GOU-1	72		1	0	0	0	0	0	Un peu tout le monde	Oui	Pasteurellose, ppr et trypanosomiase	Oui	Troupeaux locaux	1	0	Non		Oui	En saison pluvieuse	Bonne santé apparente		Non	Non					GOUNGHA	1	1	GOU-1	4	GOU-1-Bov-4
2023-03-20	Nord	YAKO	GOUNGHA	1	1	GOU-1	18	GOU-1-Bov-18	Bovins	Masculin	200	Oui	42	70	Mixte	GOU-1	36		1	0	0	0	0	0	Un peu tout le monde	Oui	Pasteurellose, ppr et trypanosomiase	Oui	Troupeaux locaux	1	0	Non		Oui	En saison pluvieuse	Bonne santé apparente		Non	Non					GOUNGHA	1	1	GOU-1	3	GOU-1-Bov-3
2023-03-20	Nord	YAKO	GOUNGHA	1	1	GOU-1	11	GOU-1-Cap-11	Caprins	Féminin	25	Oui	42	70	Mixte	GOU-1	12		1	0	0	0	0	0	Un peu tout le monde	Oui	Pasteurellose, ppr et trypanosomiase	Oui	Troupeaux locaux	1	0	Non		Oui	En saison pluvieuse	Bonne santé apparente		Non	Non					GOUNGHA	1	1	GOU-1	6	GOU-1-Cap-6
2023-03-20	Nord	YAKO	GOUNGHA	1	1	GOU-1	8	GOU-1-Cap-8	Caprins	Féminin	40	Oui	42	70	Mixte	GOU-1	60		1	0	0	0	0	0	Un peu tout le monde	Oui	Pasteurellose, ppr et trypanosomiase	Oui	Troupeaux locaux	1	0	Non		Oui	En saison pluvieuse	Bonne santé apparente		Non	Non					GOUNGHA	1	1	GOU-1	3	GOU-1-Cap-3
2023-03-20	Nord	YAKO	GOUNGHA	1	1	GOU-1	10	GOU-1-Cap-10	Caprins	Féminin	50	Oui	42	70	Mixte	GOU-1	72		1	0	0	0	0	0	Un peu tout le monde	Oui	Pasteurellose, ppr et trypanosomiase	Oui	Troupeaux locaux	1	0	Non		Oui	En saison pluvieuse	Bonne santé apparente		Non	Non					GOUNGHA	1	1	GOU-1	5	GOU-1-Cap-5
2023-03-20	Nord	YAKO	GOUNGHA	1	1	GOU-1	12	GOU-1-Cap-12	Caprins	Féminin	40	Oui	42	70	Mixte	GOU-1	36		1	0	0	0	0	0	Un peu tout le monde	Oui	Pasteurellose, ppr et trypanosomiase	Oui	Troupeaux locaux	1	0	Non		Oui	En saison pluvieuse	Bonne santé apparente		Non	Non					GOUNGHA	1	1	GOU-1	7	GOU-1-Cap-7
2023-03-20	Nord	YAKO	GOUNGHA	1	1	GOU-1	5		Ovins	Féminin	35	Oui	42	70	Mixte	GOU-1	48		1	0	0	0	0	0	Un peu tout le monde	Oui	Pasteurellose, ppr et trypanosomiase	Oui	Troupeaux locaux	1	0	Non		Oui	En saison pluvieuse	Bonne santé apparente		Non	Non					GOUNGHA	1	1	GOU-1	5	GOU-1-Ov-5
2023-03-20	Nord	YAKO	GOUNGHA	1	1	GOU-1	3		Ovins	Féminin	40	Oui	42	70	Mixte	GOU-1	48		1	0	0	0	0	0	Un peu tout le monde	Oui	Pasteurellose, ppr et trypanosomiase	Oui	Troupeaux locaux	1	0	Non		Oui	En saison pluvieuse	Bonne santé apparente		Non	Non					GOUNGHA	1	1	GOU-1	3	GOU-1-Ov-3
2023-03-20	Nord	YAKO	GOUNGHA	1	1	GOU-1	16	GOU-1-Bov-16	Bovins	Masculin	200	Oui	42	70	Mixte	GOU-1	36		1	0	0	0	0	0	Un peu tout le monde	Oui	Pasteurellose, ppr et trypanosomiase	Oui	Troupeaux locaux	1	0	Non		Oui	En saison pluvieuse	Bonne santé apparente		Non	Non					GOUNGHA	1	1	GOU-1	1	GOU-1-Bov-1
2023-03-20	Nord	YAKO	GOUNGHA	1	1	GOU-1	13	GOU-1-Cap-13	Caprins	Féminin	40	Oui	42	70	Mixte	GOU-1	48		1	0	0	0	0	0	Un peu tout le monde	Oui	Pasteurellose, ppr et trypanosomiase	Oui	Troupeaux locaux	1	0	Non		Oui	En saison pluvieuse	Bonne santé apparente		Non	Non					GOUNGHA	1	1	GOU-1	8	GOU-1-Cap-8
2023-03-20	Nord	YAKO	GOUNGHA	1	1	GOU-1	15	GOU-1-Cap-15	Caprins	Féminin	30	Oui	42	70	Mixte	GOU-1	24		1	0	0	0	0	0	Un peu tout le monde	Oui	Pasteurellose, ppr et trypanosomiase	Oui	Troupeaux locaux	1	0	Non		Oui	En saison pluvieuse	Bonne santé apparente		Non	Non					GOUNGHA	1	1	GOU-1	10	GOU-1-Cap-10
2023-03-20	Nord	YAKO	GOUNGHA	1	1	GOU-1	1		Ovins	Féminin	30	Oui	42	70	Mixte	GOU-1	12		1	0	0	0	0	0	Un peu tout le monde	Oui	Pasteurellose, ppr et trypanosomiase	Oui	Troupeaux locaux	1	0	Non		Oui	En saison pluvieuse	Bonne santé apparente		Non	Non					GOUNGHA	1	1	GOU-1	1	GOU-1-Ov-1
2023-03-20	Nord	YAKO	GOUNGHA	1	1	GOU-1	17	GOU-1-Bov-17	Bovins	Féminin	100	Oui	42	70	Mixte	GOU-1	24		1	0	0	0	0	0	Un peu tout le monde	Oui	Pasteurellose, ppr et trypanosomiase	Oui	Troupeaux locaux	1	0	Non		Oui	En saison pluvieuse	Bonne santé apparente		Non	Non					GOUNGHA	1	1	GOU-1	2	GOU-1-Bov-2
2023-03-20	Nord	YAKO	GOUNGHA	1	1	GOU-1	20	GOU-1-Bov-20	Bovins	Masculin	100	Oui	42	70	Mixte	GOU-1	24		1	0	0	0	0	0	Un peu tout le monde	Oui	Pasteurellose, ppr et trypanosomiase	Oui	Troupeaux locaux	1	0	Non		Oui	En saison pluvieuse	Bonne santé apparente		Non	Non					GOUNGHA	1	1	GOU-1	5	GOU-1-Bov-5
2023-03-20	Nord	YAKO	GOUNGHA	1	1	GOU-1	6	GOU-1-Cap-6	Caprins	Féminin	40	Oui	42	70	Mixte	GOU-1	72		1	0	0	0	0	0	Un peu tout le monde	Oui	Pasteurellose, ppr et trypanosomiase	Oui	Troupeaux locaux	1	0	Non		Oui	En saison pluvieuse	Bonne santé apparente		Non	Non					GOUNGHA	1	1	GOU-1	1	GOU-1-Cap-1
2023-03-20	Nord	YAKO	GOUNGHA	10	10	GOU-10	1	GOU-10-Cap-1	Caprins	Féminin	22	Oui	42	30	Mixte	GOU-10	60	Embouche Autre	0	0	0	1	0	1	Un peu tout le monde	Oui	Pasteurellose, ppr	Oui	Troupeaux locaux	1	0	Non		Oui	Toute l'année	Bonne santé apparente		Non	Non					GOUNGHA	10	10	GOU-10	1	GOU-10-Cap-1
2023-03-20	Nord	YAKO	GOUNGHA	10	10	GOU-10	14		Ovins	Féminin	35	Oui	42	30	Mixte	GOU-10	48	Embouche Autre	0	0	0	1	0	1	Un peu tout le monde	Oui	Pasteurellose, ppr	Oui	Troupeaux locaux	1	0	Non		Oui	Toute l'année	Bonne santé apparente		Non	Non					GOUNGHA	10	10	GOU-10	14	GOU-10-Ov-14
2023-03-20	Nord	YAKO	GOUNGHA	10	10	GOU-10	13		Ovins	Féminin	25	Oui	42	30	Mixte	GOU-10	48	Embouche Autre	0	0	0	1	0	1	Un peu tout le monde	Oui	Pasteurellose, ppr	Oui	Troupeaux locaux	1	0	Non		Oui	Toute l'année	Bonne santé apparente		Non	Non					GOUNGHA	10	10	GOU-10	13	GOU-10-Ov-13
2023-03-20	Nord	YAKO	GOUNGHA	10	10	GOU-10	4	GOU-10-Cap-4	Caprins	Féminin	35	Oui	42	30	Mixte	GOU-10	72	Embouche Autre	0	0	0	1	0	1	Un peu tout le monde	Oui	Pasteurellose, ppr	Oui	Troupeaux locaux	1	0	Non		Oui	Toute l'année	Bonne santé apparente		Non	Non					GOUNGHA	10	10	GOU-10	4	GOU-10-Cap-4
2023-03-20	Nord	YAKO	GOUNGHA	10	10	GOU-10	8	GOU-10-Cap-8	Caprins	Féminin	12	Oui	42	30	Mixte	GOU-10	24	Embouche Autre	0	0	0	1	0	1	Un peu tout le monde	Oui	Pasteurellose, ppr	Oui	Troupeaux locaux	1	0	Non		Oui	Toute l'année	Bonne santé apparente		Non	Non					GOUNGHA	10	10	GOU-10	8	GOU-10-Cap-8
2023-03-20	Nord	YAKO	GOUNGHA	10	10	GOU-10	6	GOU-10-Cap-6	Caprins	Féminin	30	Oui	42	30	Mixte	GOU-10	60	Embouche Autre	0	0	0	1	0	1	Un peu tout le monde	Oui	Pasteurellose, ppr	Oui	Troupeaux locaux	1	0	Non		Oui	Toute l'année	Bonne santé apparente		Non	Non					GOUNGHA	10	10	GOU-10	6	GOU-10-Cap-6
2023-03-20	Nord	YAKO	GOUNGHA	10	10	GOU-10	11		Ovins	Féminin	25	Oui	42	30	Mixte	GOU-10	48	Embouche Autre	0	0	0	1	0	1	Un peu tout le monde	Oui	Pasteurellose, ppr	Oui	Troupeaux locaux	1	0	Non		Oui	Toute l'année	Bonne santé apparente		Non	Non					GOUNGHA	10	10	GOU-10	11	GOU-10-Ov-11
2023-03-20	Nord	YAKO	GOUNGHA	10	10	GOU-10	17	GOU-10-Bov-17	Bovins	Féminin	180	Oui	42	30	Mixte	GOU-10	84	Embouche Autre	0	0	0	1	0	1	Un peu tout le monde	Oui	Pasteurellose, ppr	Oui	Troupeaux locaux	1	0	Non		Oui	Toute l'année	Bonne santé apparente		Non	Non					GOUNGHA	10	10	GOU-10	2	GOU-10-Bov-2
2023-03-20	Nord	YAKO	GOUNGHA	10	10	GOU-10	12		Ovins	Féminin	40	Oui	42	30	Mixte	GOU-10	48	Embouche Autre	0	0	0	1	0	1	Un peu tout le monde	Oui	Pasteurellose, ppr	Oui	Troupeaux locaux	1	0	Non		Oui	Toute l'année	Bonne santé apparente		Non	Non					GOUNGHA	10	10	GOU-10	12	GOU-10-Ov-12
2023-03-20	Nord	YAKO	GOUNGHA	10	10	GOU-10	5	GOU-10-Cap-5	Caprins	Féminin	40	Oui	42	30	Mixte	GOU-10	48	Embouche Autre	0	0	0	1	0	1	Un peu tout le monde	Oui	Pasteurellose, ppr	Oui	Troupeaux locaux	1	0	Non		Oui	Toute l'année	Bonne santé apparente		Non	Non					GOUNGHA	10	10	GOU-10	5	GOU-10-Cap-5
2023-03-20	Nord	YAKO	GOUNGHA	10	10	GOU-10	16	GOU-10-Bov-16	Bovins	Féminin	130	Oui	42	30	Mixte	GOU-10	60	Embouche Autre	0	0	0	1	0	1	Un peu tout le monde	Oui	Pasteurellose, ppr	Oui	Troupeaux locaux	1	0	Non		Oui	Toute l'année	Bonne santé apparente		Oui	Oui	Queue et thorax	7	Oui	16	GOUNGHA	10	10	GOU-10	1	GOU-10-Bov-1
2023-03-20	Nord	YAKO	GOUNGHA	10	10	GOU-10	3	GOU-10-Cap-3	Caprins	Féminin	20	Oui	42	30	Mixte	GOU-10	60	Embouche Autre	0	0	0	1	0	1	Un peu tout le monde	Oui	Pasteurellose, ppr	Oui	Troupeaux locaux	1	0	Non		Oui	Toute l'année	Bonne santé apparente		Non	Non					GOUNGHA	10	10	GOU-10	3	GOU-10-Cap-3
2023-03-20	Nord	YAKO	GOUNGHA	10	10	GOU-10	7	GOU-10-Cap-7	Caprins	Féminin	25	Oui	42	30	Mixte	GOU-10	48	Embouche Autre	0	0	0	1	0	1	Un peu tout le monde	Oui	Pasteurellose, ppr	Oui	Troupeaux locaux	1	0	Non		Oui	Toute l'année	Bonne santé apparente		Non	Non					GOUNGHA	10	10	GOU-10	7	GOU-10-Cap-7
2023-03-20	Nord	YAKO	GOUNGHA	10	10	GOU-10	18	GOU-10-Bov-18	Bovins	Féminin	180	Oui	42	30	Mixte	GOU-10	60	Embouche Autre	0	0	0	1	0	1	Un peu tout le monde	Oui	Pasteurellose, ppr	Oui	Troupeaux locaux	1	0	Non		Oui	Toute l'année	Bonne santé apparente		Oui	Oui	Queue	2	Oui	18	GOUNGHA	10	10	GOU-10	3	GOU-10-Bov-3
2023-03-20	Nord	YAKO	GOUNGHA	10	10	GOU-10	9	GOU-10-Cap-9	Caprins	Féminin	16	Oui	42	30	Mixte	GOU-10	24	Embouche Autre	0	0	0	1	0	1	Un peu tout le monde	Oui	Pasteurellose, ppr	Oui	Troupeaux locaux	1	0	Non		Oui	Toute l'année	Bonne santé apparente		Non	Non					GOUNGHA	10	10	GOU-10	9	GOU-10-Cap-9
2023-03-20	Nord	YAKO	GOUNGHA	10	10	GOU-10	10	GOU-10-Cap-10	Caprins	Masculin	25	Oui	42	30	Mixte	GOU-10	12	Embouche Autre	0	0	0	1	0	1	Un peu tout le monde	Oui	Pasteurellose, ppr	Oui	Troupeaux locaux	1	0	Non		Oui	Toute l'année	Bonne santé apparente		Non	Non					GOUNGHA	10	10	GOU-10	10	GOU-10-Cap-10
2023-03-20	Nord	YAKO	GOUNGHA	10	10	GOU-10	2	GOU-10-Cap-2	Caprins	Féminin	30	Oui	42	30	Mixte	GOU-10	36	Embouche Autre	0	0	0	1	0	1	Un peu tout le monde	Oui	Pasteurellose, ppr	Oui	Troupeaux locaux	1	0	Non		Oui	Toute l'année	Bonne santé apparente		Non	Non					GOUNGHA	10	10	GOU-10	2	GOU-10-Cap-2
2023-03-20	Nord	YAKO	GOUNGHA	10	10	GOU-10	15		Ovins	Féminin	25	Oui	42	30	Mixte	GOU-10	72	Embouche Autre	0	0	0	1	0	1	Un peu tout le monde	Oui	Pasteurellose, ppr	Oui	Troupeaux locaux	1	0	Non		Oui	Toute l'année	Bonne santé apparente		Non	Non					GOUNGHA	10	10	GOU-10	15	GOU-10-Ov-15
2023-03-20	Nord	YAKO	GOUNGHA	10	10	GOU-10	19		Bovins	Féminin	100	Oui	42	30	Mixte	GOU-10		Embouche Autre	0	0	0	1	0	1		Oui	Pasteurellose, ppr	Oui	Troupeaux locaux	1	0	Non		Oui	Toute l'année			Non	Non					GOUNGHA	10	10	GOU-10	4	GOU-10-Bov-4
2023-03-20	Nord	YAKO	GOUNGHA	11	11	GOU-11	9	GOU-11-Cap-9	Ovins	Féminin	30	Oui	51	50	Mixte	GOU-11	36	contemplation Autre	0	0	0	0	1	1	Un peu tout le monde	Oui	Pasteurellose, ppr et trypanosomiase	Oui	Troupeaux locaux	1	0	Non		Oui	En saison pluvieuse	Bonne santé apparente		Non	Non					GOUNGHA	11	11	GOU-11	4	GOU-11-Cap-4
2023-03-20	Nord	YAKO	GOUNGHA	11	11	GOU-11	10	GOU-11-Cap-10	Bovins	Féminin	250	Oui	51	50	Mixte	GOU-11	36	contemplation Autre	0	0	0	0	1	1	Un peu tout le monde	Oui	Pasteurellose, ppr et trypanosomiase	Oui	Troupeaux locaux	1	0	Non		Oui	En saison pluvieuse	Bonne santé apparente		Non	Non					GOUNGHA	11	11	GOU-11	5	GOU-11-Cap-5
2023-03-20	Nord	YAKO	GOUNGHA	11	11	GOU-11	5		Ovins	Féminin	25	Oui	51	50	Mixte	GOU-11	48	contemplation Autre	0	0	0	0	1	1	Un peu tout le monde	Oui	Pasteurellose, ppr et trypanosomiase	Oui	Troupeaux locaux	1	0	Non		Oui	En saison pluvieuse	Bonne santé apparente		Non	Non					GOUNGHA	11	11	GOU-11	5	GOU-11-Ov-5
2023-03-20	Nord	YAKO	GOUNGHA	11	11	GOU-11	17	GOU-11-Bov-17	Bovins	Féminin	200	Oui	51	50	Mixte	GOU-11	48	contemplation Autre	0	0	0	0	1	1	Un peu tout le monde	Oui	Pasteurellose, ppr et trypanosomiase	Oui	Troupeaux locaux	1	0	Non		Oui	En saison pluvieuse	Bonne santé apparente		Oui	Oui	Rectum	4	Oui	17	GOUNGHA	11	11	GOU-11	2	GOU-11-Bov-2
2023-03-20	Nord	YAKO	GOUNGHA	11	11	GOU-11	8	GOU-11-Cap-8	Caprins	Féminin	18	Oui	51	50	Mixte	GOU-11	24	contemplation Autre	0	0	0	0	1	1	Un peu tout le monde	Oui	Pasteurellose, ppr et trypanosomiase	Oui	Troupeaux locaux	1	0	Non		Oui	En saison pluvieuse	Bonne santé apparente		Non	Non					GOUNGHA	11	11	GOU-11	3	GOU-11-Cap-3
2023-03-20	Nord	YAKO	GOUNGHA	11	11	GOU-11	14	GOU-11-Cap-14	Caprins	Féminin	25	Oui	51	50	Mixte	GOU-11	24	contemplation Autre	0	0	0	0	1	1	Un peu tout le monde	Oui	Pasteurellose, ppr et trypanosomiase	Oui	Troupeaux locaux	1	0	Non		Oui	En saison pluvieuse	Bonne santé apparente		Non	Non					GOUNGHA	11	11	GOU-11	9	GOU-11-Cap-9
2023-03-20	Nord	YAKO	GOUNGHA	11	11	GOU-11	11	GOU-11-Cap-11	Caprins	Féminin	20	Oui	51	50	Mixte	GOU-11	36	contemplation Autre	0	0	0	0	1	1	Un peu tout le monde	Oui	Pasteurellose, ppr et trypanosomiase	Oui	Troupeaux locaux	1	0	Non		Oui	En saison pluvieuse	Bonne santé apparente		Non	Non					GOUNGHA	11	11	GOU-11	6	GOU-11-Cap-6
2023-03-20	Nord	YAKO	GOUNGHA	11	11	GOU-11	7	GOU-11-Cap-7	Caprins	Féminin	30	Oui	51	50	Mixte	GOU-11	36	contemplation Autre	0	0	0	0	1	1	Un peu tout le monde	Oui	Pasteurellose, ppr et trypanosomiase	Oui	Troupeaux locaux	1	0	Non		Oui	En saison pluvieuse	Bonne santé apparente		Non	Non					GOUNGHA	11	11	GOU-11	2	GOU-11-Cap-2
2023-03-20	Nord	YAKO	GOUNGHA	11	11	GOU-11	2		Ovins	Féminin	30	Oui	51	50	Mixte	GOU-11	24	contemplation Autre	0	0	0	0	1	1	Un peu tout le monde	Oui	Pasteurellose, ppr et trypanosomiase	Oui	Troupeaux locaux	1	0	Non		Oui	En saison pluvieuse	Bonne santé apparente		Non	Non					GOUNGHA	11	11	GOU-11	5	GOU-11-Ov-5
2023-03-20	Nord	YAKO	GOUNGHA	11	11	GOU-11	19	GOU-11-Bov-19	Bovins	Masculin	160	Oui	51	50	Mixte	GOU-11	48	contemplation Autre	0	0	0	0	1	1	Un peu tout le monde	Oui	Pasteurellose, ppr et trypanosomiase	Oui	Troupeaux locaux	1	0	Non		Oui	En saison pluvieuse	Bonne santé apparente		Oui	Oui	Queue	2	Oui	19	GOUNGHA	11	11	GOU-11	4	GOU-11-Bov-4
2023-03-20	Nord	YAKO	GOUNGHA	11	11	GOU-11	16	GOU-11-Bov-16	Bovins	Féminin	190	Oui	51	50	Mixte	GOU-11	36	contemplation Autre	0	0	0	0	1	1	Un peu tout le monde	Oui	Pasteurellose, ppr et trypanosomiase	Oui	Troupeaux locaux	1	0	Non		Oui	En saison pluvieuse	Bonne santé apparente		Oui	Oui	Rectum et queue	3	Oui	16	GOUNGHA	11	11	GOU-11	1	GOU-11-Bov-1
2023-03-20	Nord	YAKO	GOUNGHA	11	11	GOU-11	15	GOU-11-Cap-15	Caprins	Féminin	25	Oui	51	50	Mixte	GOU-11	24	contemplation Autre	0	0	0	0	1	1	Un peu tout le monde	Oui	Pasteurellose, ppr et trypanosomiase	Oui	Troupeaux locaux	1	0	Non		Oui	En saison pluvieuse	Bonne santé apparente		Non	Non					GOUNGHA	11	11	GOU-11	10	GOU-11-Cap-10
2023-03-20	Nord	YAKO	GOUNGHA	11	11	GOU-11	20	GOU-11-Bov-20	Bovins	Masculin	80	Oui	51	50	Mixte	GOU-11	9	contemplation Autre	0	0	0	0	1	1	Un peu tout le monde	Oui	Pasteurellose, ppr et trypanosomiase	Oui	Troupeaux locaux	1	0	Non		Oui	En saison pluvieuse	Bonne santé apparente		Oui	Oui	Queue et thorax	5	Oui	20	GOUNGHA	11	11	GOU-11	5	GOU-11-Bov-5
2023-03-20	Nord	YAKO	GOUNGHA	11	11	GOU-11	1		Ovins	Féminin	20	Oui	51	50	Mixte	GOU-11	36	contemplation Autre	0	0	0	0	1	1	Un peu tout le monde	Oui	Pasteurellose, ppr et trypanosomiase	Oui	Troupeaux locaux	1	0	Non		Oui	En saison pluvieuse	Bonne santé apparente		Non	Non					GOUNGHA	11	11	GOU-11	4	GOU-11-Ov-4
2023-03-20	Nord	YAKO	GOUNGHA	11	11	GOU-11	6	GOU-11-Cap-6	Caprins	Féminin	25	Oui	51	50	Mixte	GOU-11	12	contemplation Autre	0	0	0	0	1	1	Un peu tout le monde	Oui	Pasteurellose, ppr et trypanosomiase	Oui	Troupeaux locaux	1	0	Non		Oui	En saison pluvieuse	Bonne santé apparente		Non	Non					GOUNGHA	11	11	GOU-11	1	GOU-11-Cap-1
2023-03-20	Nord	YAKO	GOUNGHA	11	11	GOU-11	4		Ovins	Féminin	30	Oui	51	50	Mixte	GOU-11	36	contemplation Autre	0	0	0	0	1	1	Un peu tout le monde	Oui	Pasteurellose, ppr et trypanosomiase	Oui	Troupeaux locaux	1	0	Non		Oui	En saison pluvieuse	Bonne santé apparente		Non	Non					GOUNGHA	11	11	GOU-11	4	GOU-11-Ov-4
2023-03-20	Nord	YAKO	GOUNGHA	11	11	GOU-11	13	GOU-11-Cap-13	Caprins	Féminin	20	Oui	51	50	Mixte	GOU-11	24	contemplation Autre	0	0	0	0	1	1	Un peu tout le monde	Oui	Pasteurellose, ppr et trypanosomiase	Oui	Troupeaux locaux	1	0	Non		Oui	En saison pluvieuse	Bonne santé apparente		Non	Non					GOUNGHA	11	11	GOU-11	8	GOU-11-Cap-8
2023-03-20	Nord	YAKO	GOUNGHA	11	11	GOU-11	18	GOU-11-Bov-18	Bovins	Masculin	120	Oui	51	50	Mixte	GOU-11	18	contemplation Autre	0	0	0	0	1	1	Un peu tout le monde	Oui	Pasteurellose, ppr et trypanosomiase	Oui	Troupeaux locaux	1	0	Non		Oui	En saison pluvieuse	Bonne santé apparente		Oui	Oui	Scrotum et queue	5	Oui	18	GOUNGHA	11	11	GOU-11	3	GOU-11-Bov-3
2023-03-20	Nord	YAKO	GOUNGHA	11	11	GOU-11	12	GOU-11-Cap-12	Caprins	Masculin	20	Oui	51	50	Mixte	GOU-11	6	contemplation Autre	0	0	0	0	1	1	Un peu tout le monde	Oui	Pasteurellose, ppr et trypanosomiase	Oui	Troupeaux locaux	1	0	Non		Oui	En saison pluvieuse	Bonne santé apparente		Non	Non					GOUNGHA	11	11	GOU-11	7	GOU-11-Cap-7
2023-03-20	Nord	YAKO	GOUNGHA	11	11	GOU-11	3		Ovins	Féminin	25	Oui	51	50	Mixte	GOU-11	48	contemplation Autre	0	0	0	0	1	1	Un peu tout le monde	Oui	Pasteurellose, ppr et trypanosomiase	Oui	Troupeaux locaux	1	0	Non		Oui	En saison pluvieuse	Bonne santé apparente		Non	Non					GOUNGHA	11	11	GOU-11	3	GOU-11-Ov-3
2023-03-20	Nord	YAKO	GOUNGHA	2	2	GOU-2	18	GOU-2-Bov-18	Bovins	Masculin	100	Oui	53		Mixte	GOU-2	12	Autre Lait(Consommation)	0	1	0	0	0	1	Un peu tout le monde	Oui	Pasteurellose, ppr et trypanosomiase	Oui	Troupeaux locaux	1	0	Non		Oui	En saison pluvieuse	Bonne santé apparente		Non	Non					GOUNGHA	2	2	GOU-2	3	GOU-2-Bov-3
2023-03-20	Nord	YAKO	GOUNGHA	2	2	GOU-2	11	GOU-2-Cap-11	Caprins	Féminin	20	Oui	53		Mixte	GOU-2	12	Autre Lait(Consommation)	0	1	0	0	0	1	Un peu tout le monde	Oui	Pasteurellose, ppr et trypanosomiase	Oui	Troupeaux locaux	1	0	Non		Oui	En saison pluvieuse	Bonne santé apparente		Non	Non					GOUNGHA	2	2	GOU-2	6	GOU-2-Cap-6
2023-03-20	Nord	YAKO	GOUNGHA	2	2	GOU-2	2		Ovins	Féminin	35	Oui	53		Mixte	GOU-2	48	Autre Lait(Consommation)	0	1	0	0	0	1	Un peu tout le monde	Oui	Pasteurellose, ppr et trypanosomiase	Oui	Troupeaux locaux	1	0	Non		Oui	En saison pluvieuse	Bonne santé apparente		Non	Non					GOUNGHA	2	2	GOU-2	2	GOU-2-Ov-2
2023-03-20	Nord	YAKO	GOUNGHA	2	2	GOU-2	14	GOU-2-Cap-14	Caprins	Féminin	20	Oui	53		Mixte	GOU-2	12	Autre Lait(Consommation)	0	1	0	0	0	1	Un peu tout le monde	Oui	Pasteurellose, ppr et trypanosomiase	Oui	Troupeaux locaux	1	0	Non		Oui	En saison pluvieuse	Bonne santé apparente		Non	Non					GOUNGHA	2	2	GOU-2	9	GOU-2-Cap-9
2023-03-20	Nord	YAKO	GOUNGHA	2	2	GOU-2	9	GOU-2-Cap-9	Caprins	Féminin	35	Oui	53		Mixte	GOU-2	36	Autre Lait(Consommation)	0	1	0	0	0	1	Un peu tout le monde	Oui	Pasteurellose, ppr et trypanosomiase	Oui	Troupeaux locaux	1	0	Non		Oui	En saison pluvieuse	Bonne santé apparente		Non	Non					GOUNGHA	2	2	GOU-2	4	GOU-2-Cap-4
2023-03-20	Nord	YAKO	GOUNGHA	2	2	GOU-2	3		Ovins	Féminin	20	Oui	53		Mixte	GOU-2	12	Autre Lait(Consommation)	0	1	0	0	0	1	Un peu tout le monde	Oui	Pasteurellose, ppr et trypanosomiase	Oui	Troupeaux locaux	1	0	Non		Oui	En saison pluvieuse	Bonne santé apparente		Non	Non					GOUNGHA	2	2	GOU-2	3	GOU-2-Ov-3
2023-03-20	Nord	YAKO	GOUNGHA	2	2	GOU-2	19	GOU-2-Bov-19	Bovins	Féminin	200	Oui	53		Mixte	GOU-2	96	Autre Lait(Consommation)	0	1	0	0	0	1	Un peu tout le monde	Oui	Pasteurellose, ppr et trypanosomiase	Oui	Troupeaux locaux	1	0	Non		Oui	En saison pluvieuse	Bonne santé apparente		Non	Non					GOUNGHA	2	2	GOU-2	4	GOU-2-Bov-4
2023-03-20	Nord	YAKO	GOUNGHA	2	2	GOU-2	7	GOU-2-Cap-7	Caprins	Masculin	20	Oui	53		Mixte	GOU-2	12	Autre Lait(Consommation)	0	1	0	0	0	1	Un peu tout le monde	Oui	Pasteurellose, ppr et trypanosomiase	Oui	Troupeaux locaux	1	0	Non		Oui	En saison pluvieuse	Bonne santé apparente		Non	Non					GOUNGHA	2	2	GOU-2	2	GOU-2-Cap-2
2023-03-20	Nord	YAKO	GOUNGHA	2	2	GOU-2	6	GOU-2-Cap-6	Caprins	Féminin	35	Oui	53		Mixte	GOU-2	36	Autre Lait(Consommation)	0	1	0	0	0	1	Un peu tout le monde	Oui	Pasteurellose, ppr et trypanosomiase	Oui	Troupeaux locaux	1	0	Non		Oui	En saison pluvieuse	Bonne santé apparente		Non	Non					GOUNGHA	2	2	GOU-2	1	GOU-2-Cap-1
2023-03-20	Nord	YAKO	GOUNGHA	2	2	GOU-2	1		Ovins	Féminin	40	Oui	53		Mixte	GOU-2	60	Autre Lait(Consommation)	0	1	0	0	0	1	Un peu tout le monde	Oui	Pasteurellose, ppr et trypanosomiase	Oui	Troupeaux locaux	1	0	Non		Oui	En saison pluvieuse	Bonne santé apparente		Non	Non					GOUNGHA	2	2	GOU-2	1	GOU-2-Ov-1
2023-03-20	Nord	YAKO	GOUNGHA	2	2	GOU-2	15	GOU-2-Cap-15	Caprins	Féminin	40	Oui	53		Mixte	GOU-2	96	Autre Lait(Consommation)	0	1	0	0	0	1	Un peu tout le monde	Oui	Pasteurellose, ppr et trypanosomiase	Oui	Troupeaux locaux	1	0	Non		Oui	En saison pluvieuse	Bonne santé apparente		Non	Non					GOUNGHA	2	2	GOU-2	10	GOU-2-Cap-10
2023-03-20	Nord	YAKO	GOUNGHA	2	2	GOU-2	17	GOU-2-Bov-17	Bovins	Masculin	250	Oui	53		Mixte	GOU-2	36	Autre Lait(Consommation)	0	1	0	0	0	1	Un peu tout le monde	Oui	Pasteurellose, ppr et trypanosomiase	Oui	Troupeaux locaux	1	0	Non		Oui	En saison pluvieuse	Bonne santé apparente		Non	Non					GOUNGHA	2	2	GOU-2	2	GOU-2-Bov-2
2023-03-20	Nord	YAKO	GOUNGHA	2	2	GOU-2	10	GOU-2-Cap-10	Caprins	Féminin	30	Oui	53		Mixte	GOU-2	24	Autre Lait(Consommation)	0	1	0	0	0	1	Un peu tout le monde	Oui	Pasteurellose, ppr et trypanosomiase	Oui	Troupeaux locaux	1	0	Non		Oui	En saison pluvieuse	Bonne santé apparente		Non	Non					GOUNGHA	2	2	GOU-2	5	GOU-2-Cap-5
2023-03-20	Nord	YAKO	GOUNGHA	2	2	GOU-2	4		Ovins	Féminin	20	Oui	53		Mixte	GOU-2	12	Autre Lait(Consommation)	0	1	0	0	0	1	Un peu tout le monde	Oui	Pasteurellose, ppr et trypanosomiase	Oui	Troupeaux locaux	1	0	Non		Oui	En saison pluvieuse	Bonne santé apparente		Non	Non					GOUNGHA	2	2	GOU-2	4	GOU-2-Ov-4
2023-03-20	Nord	YAKO	GOUNGHA	2	2	GOU-2	13	GOU-2-Cap-13	Caprins	Féminin	25	Oui	53		Mixte	GOU-2	12	Autre Lait(Consommation)	0	1	0	0	0	1	Un peu tout le monde	Oui	Pasteurellose, ppr et trypanosomiase	Oui	Troupeaux locaux	1	0	Non		Oui	En saison pluvieuse	Bonne santé apparente		Non	Non					GOUNGHA	2	2	GOU-2	8	GOU-2-Cap-8
2023-03-20	Nord	YAKO	GOUNGHA	2	2	GOU-2	8	GOU-2-Cap-8	Caprins	Masculin	20	Oui	53		Mixte	GOU-2	12	Autre Lait(Consommation)	0	1	0	0	0	1	Un peu tout le monde	Oui	Pasteurellose, ppr et trypanosomiase	Oui	Troupeaux locaux	1	0	Non		Oui	En saison pluvieuse	Bonne santé apparente		Non	Non					GOUNGHA	2	2	GOU-2	3	GOU-2-Cap-3
2023-03-20	Nord	YAKO	GOUNGHA	2	2	GOU-2	5		Ovins	Féminin	20	Oui	53		Mixte	GOU-2	12	Autre Lait(Consommation)	0	1	0	0	0	1	Un peu tout le monde	Oui	Pasteurellose, ppr et trypanosomiase	Oui	Troupeaux locaux	1	0	Non		Oui	En saison pluvieuse	Bonne santé apparente		Non	Non					GOUNGHA	2	2	GOU-2	5	GOU-2-Ov-5
2023-03-20	Nord	YAKO	GOUNGHA	2	2	GOU-2	16	GOU-2-Bov-16	Bovins	Féminin	250	Oui	53		Mixte	GOU-2	84	Autre Lait(Consommation)	0	1	0	0	0	1	Un peu tout le monde	Oui	Pasteurellose, ppr et trypanosomiase	Oui	Troupeaux locaux	1	0	Non		Oui	En saison pluvieuse	Bonne santé apparente		Non	Non					GOUNGHA	2	2	GOU-2	1	GOU-2-Bov-1
2023-03-20	Nord	YAKO	GOUNGHA	2	2	GOU-2	20	GOU-2-Bov-20	Bovins	Féminin	150	Oui	53		Mixte	GOU-2	24	Autre Lait(Consommation)	0	1	0	0	0	1	Un peu tout le monde	Oui	Pasteurellose, ppr et trypanosomiase	Oui	Troupeaux locaux	1	0	Non		Oui	En saison pluvieuse	Bonne santé apparente		Non	Non					GOUNGHA	2	2	GOU-2	5	GOU-2-Bov-5
2023-03-20	Nord	YAKO	GOUNGHA	2	2	GOU-2	12	GOU-2-Cap-12	Caprins	Masculin	20	Oui	53		Mixte	GOU-2	12	Autre Lait(Consommation)	0	1	0	0	0	1	Un peu tout le monde	Oui	Pasteurellose, ppr et trypanosomiase	Oui	Troupeaux locaux	1	0	Non		Oui	En saison pluvieuse	Bonne santé apparente		Non	Non					GOUNGHA	2	2	GOU-2	7	GOU-2-Cap-7
2023-03-20	Nord	YAKO	GOUNGHA	3	3	GOU-3	2		Ovins	Féminin	20	Oui	42		Mixte	GOU-3	12		1	0	0	0	0	0	Un peu tout le monde	Oui	Pasteurellose et ppr	Oui	Troupeaux locaux	1	0	Non		Oui	En saison pluvieuse	Bonne santé apparente		Non	Non					GOUNGHA	3	3	GOU-3	2	GOU-3-Ov-2
2023-03-20	Nord	YAKO	GOUNGHA	3	3	GOU-3	11	GOU-3-Cap-11	Caprins	Féminin	40	Oui	42		Mixte	GOU-3	24		1	0	0	0	0	0	Un peu tout le monde	Oui	Pasteurellose et ppr	Oui	Troupeaux locaux	1	0	Non		Oui	En saison pluvieuse	Bonne santé apparente		Non	Non					GOUNGHA	3	3	GOU-3	6	GOU-3-Cap-6
2023-03-20	Nord	YAKO	GOUNGHA	3	3	GOU-3	9	GOU-3-Cap-9	Caprins	Féminin	20	Oui	42		Mixte	GOU-3	12		1	0	0	0	0	0	Un peu tout le monde	Oui	Pasteurellose et ppr	Oui	Troupeaux locaux	1	0	Non		Oui	En saison pluvieuse	Bonne santé apparente		Non	Non					GOUNGHA	3	3	GOU-3	4	GOU-3-Cap-4
2023-03-20	Nord	YAKO	GOUNGHA	3	3	GOU-3	1		Ovins	Féminin	35	Oui	42		Mixte	GOU-3	36		1	0	0	0	0	0	Un peu tout le monde	Oui	Pasteurellose et ppr	Oui	Troupeaux locaux	1	0	Non		Oui	En saison pluvieuse	Bonne santé apparente		Non	Non					GOUNGHA	3	3	GOU-3	1	GOU-3-Ov-1
2023-03-20	Nord	YAKO	GOUNGHA	3	3	GOU-3	8	GOU-3-Cap-8	Caprins	Féminin	25	Oui	42		Mixte	GOU-3	12		1	0	0	0	0	0	Un peu tout le monde	Oui	Pasteurellose et ppr	Oui	Troupeaux locaux	1	0	Non		Oui	En saison pluvieuse	Bonne santé apparente		Non	Non					GOUNGHA	3	3	GOU-3	3	GOU-3-Cap-3
2023-03-20	Nord	YAKO	GOUNGHA	3	3	GOU-3	17	GOU-3-Bov-17	Bovins	Féminin	250	Oui	42		Mixte	GOU-3	120		1	0	0	0	0	0	Un peu tout le monde	Oui	Pasteurellose et ppr	Oui	Troupeaux locaux	1	0	Non		Oui	En saison pluvieuse	Bonne santé apparente		Non	Non					GOUNGHA	3	3	GOU-3	2	GOU-3-Bov-2
2023-03-20	Nord	YAKO	GOUNGHA	3	3	GOU-3	12	GOU-3-Cap-12	Caprins	Féminin	30	Oui	42		Mixte	GOU-3	12		1	0	0	0	0	0	Un peu tout le monde	Oui	Pasteurellose et ppr	Oui	Troupeaux locaux	1	0	Non		Oui	En saison pluvieuse	Bonne santé apparente		Non	Non					GOUNGHA	3	3	GOU-3	7	GOU-3-Cap-7
2023-03-20	Nord	YAKO	GOUNGHA	3	3	GOU-3	6	GOU-3-Cap-6	Caprins	Féminin	25	Oui	42		Mixte	GOU-3	24		1	0	0	0	0	0	Un peu tout le monde	Oui	Pasteurellose et ppr	Oui	Troupeaux locaux	1	0	Non		Oui	En saison pluvieuse	Bonne santé apparente		Non	Non					GOUNGHA	3	3	GOU-3	1	GOU-3-Cap-1
2023-03-20	Nord	YAKO	GOUNGHA	3	3	GOU-3	3		Ovins	Féminin	20	Oui	42		Mixte	GOU-3	12		1	0	0	0	0	0	Un peu tout le monde	Oui	Pasteurellose et ppr	Oui	Troupeaux locaux	1	0	Non		Oui	En saison pluvieuse	Bonne santé apparente		Non	Non					GOUNGHA	3	3	GOU-3	3	GOU-3-Ov-3
2023-03-20	Nord	YAKO	GOUNGHA	3	3	GOU-3	7	GOU-3-Cap-7	Caprins	Féminin	35	Oui	42		Mixte	GOU-3	36		1	0	0	0	0	0	Un peu tout le monde	Oui	Pasteurellose et ppr	Oui	Troupeaux locaux	1	0	Non		Oui	En saison pluvieuse	Bonne santé apparente		Non	Non					GOUNGHA	3	3	GOU-3	2	GOU-3-Cap-2
2023-03-20	Nord	YAKO	GOUNGHA	3	3	GOU-3	14	GOU-3-Cap-14	Caprins	Féminin	40	Oui	42		Mixte	GOU-3	24		1	0	0	0	0	0	Un peu tout le monde	Oui	Pasteurellose et ppr	Oui	Troupeaux locaux	1	0	Non		Oui	En saison pluvieuse	Bonne santé apparente		Non	Non					GOUNGHA	3	3	GOU-3	9	GOU-3-Cap-9
2023-03-20	Nord	YAKO	GOUNGHA	3	3	GOU-3	18	GOU-3-Bov-18	Bovins	Féminin	250	Oui	42		Mixte	GOU-3	48		1	0	0	0	0	0	Un peu tout le monde	Oui	Pasteurellose et ppr	Oui	Troupeaux locaux	1	0	Non		Oui	En saison pluvieuse	Bonne santé apparente		Non	Non					GOUNGHA	3	3	GOU-3	3	GOU-3-Bov-3
2023-03-20	Nord	YAKO	GOUNGHA	3	3	GOU-3	15	GOU-3-Cap-15	Caprins	Féminin	25	Oui	42		Mixte	GOU-3	12		1	0	0	0	0	0	Un peu tout le monde	Oui	Pasteurellose et ppr	Oui	Troupeaux locaux	1	0	Non		Oui	En saison pluvieuse	Bonne santé apparente		Non	Non					GOUNGHA	3	3	GOU-3	10	GOU-3-Cap-10
2023-03-20	Nord	YAKO	GOUNGHA	3	3	GOU-3	10	GOU-3-Cap-10	Caprins	Féminin	25	Oui	42		Mixte	GOU-3	12		1	0	0	0	0	0	Un peu tout le monde	Oui	Pasteurellose et ppr	Oui	Troupeaux locaux	1	0	Non		Oui	En saison pluvieuse	Bonne santé apparente		Non	Non					GOUNGHA	3	3	GOU-3	5	GOU-3-Cap-5
2023-03-20	Nord	YAKO	GOUNGHA	3	3	GOU-3	13	GOU-3-Cap-13	Caprins	Féminin	50	Oui	42		Mixte	GOU-3	36		1	0	0	0	0	0	Un peu tout le monde	Oui	Pasteurellose et ppr	Oui	Troupeaux locaux	1	0	Non		Oui	En saison pluvieuse	Bonne santé apparente		Non	Non					GOUNGHA	3	3	GOU-3	8	GOU-3-Cap-8
2023-03-20	Nord	YAKO	GOUNGHA	3	3	GOU-3	16	GOU-3-Bov-16	Bovins	Masculin	300	Oui	42		Mixte	GOU-3	72		1	0	0	0	0	0	Un peu tout le monde	Oui	Pasteurellose et ppr	Oui	Troupeaux locaux	1	0	Non		Oui	En saison pluvieuse	Bonne santé apparente		Non	Non					GOUNGHA	3	3	GOU-3	1	GOU-3-Bov-1
2023-03-20	Nord	YAKO	GOUNGHA	3	3	GOU-3	4		Ovins	Féminin	30	Oui	42		Mixte	GOU-3	36		1	0	0	0	0	0	Un peu tout le monde	Oui	Pasteurellose et ppr	Oui	Troupeaux locaux	1	0	Non		Oui	En saison pluvieuse	Bonne santé apparente		Non	Non					GOUNGHA	3	3	GOU-3	4	GOU-3-Ov-4
2023-03-20	Nord	YAKO	GOUNGHA	3	3	GOU-3	5		Ovins	Féminin	20	Oui	42		Mixte	GOU-3	12		1	0	0	0	0	0	Un peu tout le monde	Oui	Pasteurellose et ppr	Oui	Troupeaux locaux	1	0	Non		Oui	En saison pluvieuse	Bonne santé apparente		Non	Non					GOUNGHA	3	3	GOU-3	5	GOU-3-Ov-5
2023-03-20	Nord	YAKO	GOUNGHA	4	4	GOU-4	3		Ovins	Féminin	30	Oui	45		Mixte	GOU-4	24	Autre contemplation Traction Embouche	0	0	1	1	1	1	Un peu tout le monde	Oui	Pasteurellose et ppr	Oui	Troupeaux locaux	1	0	Non		Oui	En saison pluvieuse	Bonne santé apparente		Non	Non					GOUNGHA	4	4	GOU-4	3	GOU-4-Ov-3
2023-03-20	Nord	YAKO	GOUNGHA	4	4	GOU-4	4		Ovins	Féminin	40	Oui	45		Mixte	GOU-4	36	Autre contemplation Traction Embouche	0	0	1	1	1	1	Un peu tout le monde	Oui	Pasteurellose et ppr	Oui	Troupeaux locaux	1	0	Non		Oui	En saison pluvieuse	Bonne santé apparente		Non	Non					GOUNGHA	4	4	GOU-4	4	GOU-4-Ov-4
2023-03-20	Nord	YAKO	GOUNGHA	4	4	GOU-4	2		Ovins	Féminin	15	Oui	45		Mixte	GOU-4	12	Autre contemplation Traction Embouche	0	0	1	1	1	1	Un peu tout le monde	Oui	Pasteurellose et ppr	Oui	Troupeaux locaux	1	0	Non		Oui	En saison pluvieuse	Bonne santé apparente		Non	Non					GOUNGHA	4	4	GOU-4	5	GOU-4-Ov-5
2023-03-20	Nord	YAKO	GOUNGHA	4	4	GOU-4	5		Ovins	Féminin	45	Oui	45		Mixte	GOU-4	24	Autre contemplation Traction Embouche	0	0	1	1	1	1	Un peu tout le monde	Oui	Pasteurellose et ppr	Oui	Troupeaux locaux	1	0	Non		Oui	En saison pluvieuse	Bonne santé apparente		Non	Non					GOUNGHA	4	4	GOU-4	5	GOU-4-Ov-5
2023-03-20	Nord	YAKO	GOUNGHA	4	4	GOU-4	1		Ovins	Masculin	20	Oui	45		Mixte	GOU-4	12	Autre contemplation Traction Embouche	0	0	1	1	1	1	Un peu tout le monde	Oui	Pasteurellose et ppr	Oui	Troupeaux locaux	1	0	Non		Oui	En saison pluvieuse	Bonne santé apparente		Non	Non					GOUNGHA	4	4	GOU-4	4	GOU-4-Ov-4
2023-03-20	Nord	YAKO	GOUNGHA	5	5	GOU-5	11	GOU-5-Cap-11	Caprins	Féminin	20	Oui	35		Mixte	GOU-5	12	Autre	0	0	0	0	0	1	Un peu tout le monde	Oui	Pasteurellose et ppr	Oui	Troupeaux locaux	1	0	Non		Oui	En saison pluvieuse	Bonne santé apparente		Non	Non					GOUNGHA	5	5	GOU-5	6	GOU-5-Cap-6
2023-03-20	Nord	YAKO	GOUNGHA	5	5	GOU-5	17	GOU-5-Bov-17	Bovins	Féminin	200	Oui	35		Mixte	GOU-5	84	Autre	0	0	0	0	0	1	Un peu tout le monde	Oui	Pasteurellose et ppr	Oui	Troupeaux locaux	1	0	Non		Oui	En saison pluvieuse	Bonne santé apparente		Non	Non					GOUNGHA	5	5	GOU-5	2	GOU-5-Bov-2
2023-03-20	Nord	YAKO	GOUNGHA	5	5	GOU-5	5		Ovins	Féminin	45	Oui	35		Mixte	GOU-5	24	Autre	0	0	0	0	0	1	Un peu tout le monde	Oui	Pasteurellose et ppr	Oui	Troupeaux locaux	1	0	Non		Oui	En saison pluvieuse	Bonne santé apparente		Non	Non					GOUNGHA	5	5	GOU-5	5	GOU-5-Ov-5
[truncated: 1,572 more rows]
[truncated: 136 more columns]
